# Supplementary material for: Reduced chromatin accessibility underlies gene expression differences in homologous chromosome arms of diploid Aegilops tauschii and hexaploid wheat
Source: Gigascience. 2020 Jun 20;9(6):giaa070. doi: 10.1093/gigascience/giaa070 (PMC7305686; doi:10.1093/gigascience/giaa070)
Supplement: giaa070_Supplemental_Files [file giaa070_supplemental_files.zip]

Archive with 6 entries (6 files):
- Additional_File_1.pdf
- Additional_File_2.xlsx
- Additional_File_3.pdf
- Additional_File_4.xlsx
- Additional_File_5.xlsx
- Additional_FIle_6.xlsx
