# Supplementary material for: Reduced chromatin accessibility underlies gene expression differences in homologous chromosome arms of diploid Aegilops tauschii and hexaploid wheat
Source: Gigascience. 2020 Jun 20;9(6):giaa070. doi: 10.1093/gigascience/giaa070 (PMC7305686; doi:10.1093/gigascience/giaa070)
Supplement: giaa070_Supplemental_Files [file giaa070_supplemental_files.zip › Additional_File_4.xlsx]

## Sheet: Additional File 4
	Triticum aestivum							Aegilops tauschii		CDS				TPM										test_expressed	1				DEG	1.7604	4			test_DEG					ATAC open length
No	Gene ID	chr3DL_position	Confidence	pseudomolecule	pseudogene	NotPseudogeneInTauschii	LeafConsensusDEG	Gene_ID	tauschii_pseudogene	cDNA_identity (%)	CDS_identity (%)	Same_start?	Same_end?	D10G_Paragon	D27G_Paragon	Leaf_Paragon	Root_Paragon	Seeding_Paragon	D10G_AL8/78	D27G_AL8/78	Leaf_AL8/78	Root_AL8/78	Seeding_AL8/78	D10G	D27G	Leaf	Root	Seedling	D10G	D27G	Leaf	Root	Seedling	D10G	D27G	Leaf	Root	Seedling	CDS_Paragon	UTR3downstream_Paragon	UTR5promoter_Paragon	CDS_AL8/78	UTR3downstream_AL8/78	UTR5promoter_AL8/78
1237	TA3DL0000300	1736365	5	localised				AET3G0158200		99.9	99.92	0	1	6.51333	5.49333	3.12	5.85	5.78	12.6033	12.4567	8.80333	10.4567	13.8333	1	1	1	1	1	-1.02849	-1.17722	-1.35165	-0.950072	-1.24279	0	0	0	0	0	0	0	269	0	0	0
1238	TA3DL0000400	2488481	5	localised				AET3G0158300		100	100	1	1	0	0.08	0	1.58667	2.38667	0.19	0.186667	0.0733333	8.72	3.99333	0	0	0	1	1	-0.675983	-0.624157	-0.60971	-2.13459	-0.837542	0	0	0	0	0	0	0	0	0	0	0
1	TA3DL0000500	2593734	2	localised				AET3GNEW0000001		99.85	100	1	1	0.07	0.04	0.06	0	0.0766667	0.09	0.03	0.09	0.0466667	0.05	0	0	0	0	0	-0.578671	1.77749	-0.58413	-0.594562	1.80511	0	0	0	0	0	0	0	0	0	0	1184
2	TA3DL0000600	3784015	3	localised				AET3GNEW0000002		99.8	100	1	1	0	0	0	0	0	0	0	0	0	0	0	0	0	0	0	1.7604	1.7604	1.7604	1.7604	1.7604	0	0	0	0	0	0	0	0	0	0	1855
3	TA3DL0000700	4217085	4	localised			1	AET3GNEW0000003		99.83	99.62	1	1	1.14	1.20667	9.82667	1.45	3.63667	0.00666667	0.0233333	1.06333	0	0.143333	1	1	1	1	1	3.74231	3.79604	9.23712	4.31298	7.13911	0	0	1	1	1	0	0	1598	0	0	1953
1239	TA3DL0000800	4218597	5	localised				AET3G0158500		99.89	99.93	1?	1	2.46667	0.78	1.35333	0.826667	2.57333	0.513333	0.803333	5.06333	0.176667	3.71667	1	0	1	0	1	4.03263	-0.575499	-1.46358	2.73286	-0.749808	1	0	0	0	0	0	0	802	0	0	0
1240	TA3DL0000900	5413146	5	localised				AET3G0158600		99.91	100	1	1	8.06667	5.23	4.84333	8.96333	7.19333	14.34	11.5367	11.4467	3.58333	13.68	1	1	1	1	1	-0.961095	-1.1431	-1.20999	3.82679	-1.01778	0	0	0	0	0	0	376	1215	0	0	0
4	TA3DL0001000	5742898	2	localised				AET3GNEW0000004		99.84	99.84	1	1	0	0	0	0	0	0	0	0	0	0	0	0	0	0	0	1.7604	1.7604	1.7604	1.7604	1.7604	0	0	0	0	0	0	0	0	0	1309	753
5	TA3DL0001100	6070665	5	localised			1	AET3GNEW0000005		99.88	99.89	1	1	9.94	10.1733	4.75667	11.26	9.63333	0.26	0.0933333	0.136667	0.126667	0.403333	1	1	1	1	1	15.2847	17.9904	8.91557	19.1561	13.3389	1	1	1	1	1	0	406	864	0	0	1818
1241	TA3DL0001200	6344286	5	localised				AET3G0158700		100	100	1	1	6.41667	2.29667	3.67	5.96667	5.41667	9.37667	3.81667	3.34	5.93	4.69333	1	1	1	1	1	-0.794763	-0.829966	1.89426	1.76971	1.98406	0	0	0	0	0	0	0	919	0	0	0
6	TA3DL0001300	6850664	2	localised				AET3GNEW0000006		99.56	99.48	1	1	0	0	0	0	0	0	0	0	0	0	0	0	0	0	0	1.7604	1.7604	1.7604	1.7604	1.7604	0	0	0	0	0	0	0	0	0	0	0
9	TA3DL0001400	7566623	1	localised	1			AET3GNEW0000009	1	99.53	-	-	-	0	0	0	0.0333333	0	0	0	0	0	0	0	0	0	0	0	1.7604	1.7604	1.7604	1.81908	1.7604	0	0	0	0	0	0	0	0	0	0	0
10	TA3DL0001500	7594987	5	localised				AET3GNEW0000010		99.95	99.86	1	1	12.4433	8.16333	6.83	1.93	0	147.707	65.5733	96.7733	126.65	176.11	1	1	1	1	1	-6.28365	-4.12701	-7.09328	-24.7481	-100.608	1	1	1	1	1	0	0	412	0	0	673
11	TA3DL0001600	8450632	5	localised				AET3GNEW0000011		99.78	99.93	1	1	1.61333	0.8	1.2	2.82333	2.70667	0.24	1.39	0.98	0.523333	0.333333	1	1	1	1	1	3.71009	-0.754248	1.956	4.41833	4.89391	0	0	0	1	1	0	0	727	0	0	404
12	TA3DL0001700	8507715	4	localised				AET3GNEW0000012		99.64	99.61	1	1	0	0	0	0	0	0	0	0	0	0	0	0	0	0	0	1.7604	1.7604	1.7604	1.7604	1.7604	0	0	0	0	0	0	0	0	0	0	0
13	TA3DL0001800	8521351	2	localised				AET3GNEW0000013		99.66	99.52	1	1	0	0	0	0	0	0	0	0	0	0	0	0	0	0	0	1.7604	1.7604	1.7604	1.7604	1.7604	0	0	0	0	0	0	0	0	0	0	0
14	TA3DL0001900	8821795	5	localised			1	AET3GNEW0000014		99.86	99.95	1	1	0.843333	1.15	3.02667	2.20333	1.38667	0.533333	0.546667	0	0.766667	0	0	1	1	1	1	2.11631	2.44711	7.08854	3.19197	4.20149	0	0	1	0	1	0	0	1082	0	632	1254
15	TA3DL0002000	9254700	2	localised				AET3GNEW0000015		99.72	99.72	1	1	0	0	0	0	0	0	0	0	0	0	0	0	0	0	0	1.7604	1.7604	1.7604	1.7604	1.7604	0	0	0	0	0	0	0	0	0	0	0
16	TA3DL0002100	9353544	4	localised				AET3GNEW0000016		99.9	100	1	1	0.00333333	0.246667	0.0866667	0.0933333	0	2.29667	2.6	0.996667	1.30667	2.23667	1	1	0	1	1	-1.86646	-1.64037	-1.04375	-1.19845	-1.8386	0	0	0	0	0	0	797	603	0	799	721
1242	TA3DL0002200	10362468	5	localised				AET3G0158800		99.91	99.92	1?	1	26.6733	4	0	9.05	18.3667	12.9067	1.07667	0.00333333	8.85333	13.22	1	1	0	1	1	3.50308	4.23852	-0.569946	1.79554	2.39754	0	1	0	0	0	0	0	0	0	0	0
1243	TA3DL0002300	10857875	5	localised				AET3G0158900		99.94	100	1	1	2.76	0.673333	0.0733333	0.13	0.716667	2.03667	0.596667	0.173333	3.20667	1.82	1	0	0	1	0	2.17973	1.84493	-0.620977	-2.1147	-0.933151	0	0	0	0	0	0	0	0	0	0	0
17	TA3DL0002400	10865290	2	localised				AET3GNEW0000019		100	100	1	1	2.51	0.936667	0.546667	0.433333	2.38667	17.25	2.33333	4.7	6.79	19.24	1	1	1	1	1	-2.95355	-0.977716	-2.09347	-3.0873	-3.3949	0	0	0	0	0	0	0	716	0	0	692
18	TA3DL0002500	10902905	2	localised	1			AET3GNEW0000020	1	99.91	-	-	-	0.0166667	0.13	0.01	0.0233333	0.0133333	0.456667	0.206667	0.35	0.233333	0.54	0	0	0	0	0	-0.813898	-0.606593	-0.759278	-0.684624	-0.863291	0	0	0	0	0	994	0	366	1134	0	1006
1244	TA3DL0002600	10911609	5	localised				AET3G0159000		99.94	100	1?	1	3.42	0.643333	3.02	2.16	3.43333	5.04333	2.17667	9.23333	7.41	7.21333	1	1	1	1	1	-0.776681	-1.09808	-1.44604	-1.51181	-1.05239	0	0	0	0	0	0	0	548	0	0	0
1245	TA3DL0002700	11034614	5	localised				AET3G0159100		99.78	100	1	1	3.37	2.28333	3.75333	4.81333	3.48333	0.246667	4.69333	6.26667	10.08	0.86	1	1	1	1	1	6.17081	-0.985009	-0.868412	-1.08269	4.24326	1	0	0	0	1	0	0	0	0	0	0
1246	TA3DL0002800	11036851	4	localised				AET3G0159200		99.96	100	1?	1	0.533333	0.366667	0.293333	0.423333	0.41	5.8	1.15	5.97667	2.46333	1.08667	1	1	1	1	0	-2.51919	-0.893644	-3.06426	-1.38222	-0.840664	0	0	0	0	0	0	1273	0	0	0	0
19	TA3DL0002900	11043698	3	localised	1			AET3GNEW0000021	1	99.9	-	-	-	0.0733333	0	0	0	0.01	3.73333	3.35667	5.70333	5.40667	4.65333	1	1	1	1	1	-2.50508	-2.47482	-3.80785	-3.63932	-3.1796	0	0	0	0	0	0	0	1308	0	1432	249
20	TA3DL0003000	11074135	5	localised				AET3GNEW0000022		99.91	99.75	1	1	0.1	0.00333333	2.15667	1.21	1.67333	0.0133333	0	0	0.0166667	0.783333	0	0	1	1	1	1.91096	1.76627	5.557	3.82671	2.63895	0	0	1	0	0	0	571	1819	0	1927	1477
1247	TA3DL0003100	11135251	5	localised				AET3G0159300		99.95	100	1?	1	7.93667	4.08	8.55	9.39	7.56667	3.34	2.06667	3.77	1.83	2.87667	1	1	1	1	1	3.62491	2.91614	3.52449	6.46309	3.89014	0	0	0	1	0	0	0	739	0	0	0
21	TA3DL0003200	11141582	2	localised				AET3GNEW0000023		100	100	1	1	4.23333	1.73667	1.23667	2.08	4.26	1.98333	2.98667	0	0	0	1	1	1	1	1	3.08808	-0.827517	3.93743	5.42203	9.2597	0	0	0	1	1	0	0	0	0	0	2888
1248	TA3DL0003300	11178254	1	localised				AET3G0159400		?	?	1	1	0	0.31	0.0633333	0	0.01	0.03	1.58667	0.133333	0.0966667	0	0	1	0	0	0	-0.585094	-1.12165	-0.605448	-0.622964	1.778	0	0	0	0	0	0	0	616	0	0	0
1249	TA3DL0003400	11608853	5	localised				AET3G0159500		99.86	99.95	1	1	4.36667	1.96333	3.37333	5.65333	4.08333	4.77667	2.44	8.05667	7.36	12.2467	1	1	1	1	1	-0.611451	-0.659427	-1.17637	-0.713766	-1.48029	0	0	0	0	0	775	817	888	0	0	0
22	TA3DL0003500	11849285	5	localised				AET3GNEW0000024		99.93	100	1	1	26.0933	11.27	35.4933	39.1833	49.3233	85.55	52.3067	145.297	119.913	131.343	1	1	1	1	1	-1.81465	-2.46789	-2.27724	-1.70929	-1.4939	0	0	0	0	0	0	196	506	768	1487	2133
1250	TA3DL0003600	11871836	5	localised				AET3G0159600		99.93	99.88	0	1	2.47333	0.806667	0.606667	3.19667	1.78333	13.07	5.39	6.68667	21.5833	7.77333	1	1	1	1	1	-2.3011	-2.00915	-2.7177	-3.05684	-1.79056	0	0	0	0	0	0	0	0	0	0	0
23	TA3DL0003700	11927139	2	localised				AET3GNEW0000025		99.8	99.8	1	1	0	0	0	0	0	0	0	0	0	0	0	0	0	0	0	1.7604	1.7604	1.7604	1.7604	1.7604	0	0	0	0	0	0	0	0	0	0	0
24	TA3DL0003800	11937773	2	localised				AET3GNEW0000026		100	100	1	1	0	0	0	0	0	0	0	0	0	0	0	0	0	0	0	1.7604	1.7604	1.7604	1.7604	1.7604	0	0	0	0	0	0	0	0	0	0	0
25	TA3DL0003900	11941732	2	localised				AET3GNEW0000027		99.87	99.87	1	1	0	0	0	0	0	0	0	0	0	0	0	0	0	0	0	1.7604	1.7604	1.7604	1.7604	1.7604	0	0	0	0	0	0	0	0	0	0	0
26	TA3DL0004000	12043994	2	localised				AET3GNEW0000028		99.43	99.39	1	1	0	0	0	0	0	0	0	0	0	0	0	0	0	0	0	1.7604	1.7604	1.7604	1.7604	1.7604	0	0	0	0	0	0	0	0	0	1057	752
1252	TA3DL0004100	12249924	5	localised				AET3G0160000		100	100	1	1	20.23	8.32667	9.47	19.8033	16.1767	24.94	10.29	16.9133	21.3467	24.77	1	1	1	1	1	-0.694079	-0.687632	-0.971893	-0.610195	-0.852244	0	0	0	0	0	0	467	732	0	0	0
27	TA3DL0004300	12956106	3	localised				AET3GNEW0000029		100	100	1	1	0.0833333	0.256667	0.403333	0.186667	1.00667	0.0533333	0	0.01	0.15	0.06	0	0	0	0	1	1.81054	2.21224	2.44597	1.81653	3.33258	0	0	0	0	0	0	412	0	0	530	791
1253	TA3DL0004400	12957585	3	localised				AET3G0160100		100	100	1	?	0.773333	1.39	0.35	2.32333	1.57667	6.37	2.33	2.29667	2.21667	7.07	1	1	1	1	1	-2.36084	-0.791471	-1.38717	1.81878	-1.77911	0	0	0	0	0	0	0	0	0	0	0
28	TA3DL0004500	13646887	3	localised	1			AET3GNEW0000030	1	99.86	-	-	-	3.12667	0.843333	5.40333	2.50333	5.26333	3.84	0.706667	8.90667	2.43	12.7733	1	0	1	1	1	-0.666246	1.90137	-0.878841	1.79804	-1.24917	0	0	0	0	0	0	0	641	0	0	830
1254	TA3DL0004600	14504022	5	localised				AET3G0160200		99.87	100	1	1	7.98	1.98333	2.05	7.69667	10.2633	9.20333	2.92	2.27667	8.78667	11.4567	1	1	1	1	1	-0.645438	-0.746402	-0.610269	-0.63925	-0.628237	0	0	0	0	0	0	0	0	0	0	0
1255	TA3DL0004700	15793576	3	localised	1			AET3G0160300		99.96	-	-	-	4.80667	3.26667	1.89	2.95333	2.9	14.62	12.92	9.53333	3.31	21.2833	1	1	1	1	1	-1.52807	-1.85327	-2.07041	-0.619302	-3.24567	0	0	0	0	0	0	0	0	0	0	0
1256	TA3DL0004800	16945551	5	localised				AET3G0160400		100	100	1	1	6.28333	0.746667	7.67667	0.596667	9.19	16.86	2.29333	32.5333	1.32333	39.41	1	1	1	1	1	-1.39296	-1.07106	-2.19539	-0.826582	-2.2527	0	0	0	0	0	0	0	0	0	0	0
1257	TA3DL0004900	17833717	5	localised				AET3G0160500		99.92	99.86	1	1	17.8233	6.24667	6.73333	18.56	21.5967	20.7733	10.8633	26.4767	30.0933	28.89	1	1	1	1	1	-0.657078	-0.929945	-2.0183	-0.902999	-0.751398	0	0	0	0	0	0	801	0	0	0	0
1258	TA3DL0005000	18496229	4	localised				AET3G0160600		99.9	99.87	1	0	0.316667	0.0866667	0.213333	0.0566667	0.0333333	3.73667	3.92333	4.83667	1.9	1.04	1	1	1	1	0	-2.04355	-2.57366	-2.73258	-1.55901	-1.12145	0	0	0	0	0	0	0	1329	0	0	0
1259	TA3DL0005200	19514082	5	localised				AET3G0160700		99.95	100	1	1	12.7733	6.89667	4.34667	12.1633	13.2367	9.84	6.84667	9.22667	8.92667	14.82	1	1	1	1	1	2.23677	1.77162	-1.08652	2.33439	-0.631229	0	0	0	0	0	0	1179	0	0	0	0
29	TA3DL0005300	19600975	2	localised				AET3GNEW0000032		99.52	99.03	1	1	1.11	0.403333	0.0966667	0.06	0.216667	0	0.00666667	0	0.0133333	0.0166667	1	0	0	0	0	3.71444	2.45407	1.93057	1.84147	2.10671	0	0	0	0	0	0	0	0	0	1522	0
30	TA3DL0005400	20675299	3	localised				AET3GNEW0000033		99.83	99.85	1	1	0	0	0	0	0	0	0	0	0	0	0	0	0	0	0	1.7604	1.7604	1.7604	1.7604	1.7604	0	0	0	0	0	0	0	0	0	0	0
31	TA3DL0005500	20683888	2	localised				AET3GNEW0000034		99.9	99.89	1	1	0	0	0	0	0	0	0	0	0	0	0	0	0	0	0	1.7604	1.7604	1.7604	1.7604	1.7604	0	0	0	0	0	0	0	0	0	0	0
32	TA3DL0005600	20690964	2	localised				AET3GNEW0000035		99.8	99.91	1	0	0	0	0	0	0	0	0	0	0	0	0	0	0	0	0	1.7604	1.7604	1.7604	1.7604	1.7604	0	0	0	0	0	0	0	0	0	0	0
33	TA3DL0005700	20692986	3	localised				AET3GNEW0000036		100	100	1	1	0	0	0	0	0	0	0	0	0	0	0	0	0	0	0	1.7604	1.7604	1.7604	1.7604	1.7604	0	0	0	0	0	0	0	440	294	0	3971
1260	TA3DL0005800	20699045	5	localised				AET3G0160800		99.87	99.87	1	1	0	0	0	0	0	3.26	2	4.13667	1.97667	6.24667	1	1	1	1	1	-2.4199	-1.70416	-2.9179	-1.6909	-4.11649	0	0	0	0	1	0	0	0	0	0	0
1261	TA3DL0005900	21039725	5	localised				AET3G0160900		99.93	99.94	1	1	23.8533	7.96667	9.06667	18.77	19.4467	11.1133	3.36	21.0767	21.6	33.6667	1	1	1	1	1	3.61187	3.62039	-1.24577	-0.649367	-0.963115	0	0	0	0	0	395	709	515	0	0	0
1262	TA3DL0006000	21532060	5	localised				AET3G0161000		99.95	100	1	1	7.55333	6.83667	20.8	34.6667	7.91333	14.0567	16.25	17.08	7.71	16.2467	1	1	1	1	1	-0.999959	-1.25039	2.12261	7.20868	-1.09914	0	0	0	1	0	0	0	0	0	0	0
34	TA3DL0006100	21596264	2	localised				AET3GNEW0000037		99.81	99.81	1	0	0	0	0	0	0	0	0	0	0	0	0	0	0	0	0	1.7604	1.7604	1.7604	1.7604	1.7604	0	0	0	0	0	0	0	0	0	0	603
35	TA3DL0006200	21872772	5	localised				AET3GNEW0000038		99.93	100	1	1	7.62667	5.58333	6.68667	12.9033	11.4033	24.6733	17.02	25.1467	56	37.9633	1	1	1	1	1	-1.69055	-1.55488	-1.93227	-2.32887	-1.78446	0	0	0	0	0	0	0	683	0	0	722
36	TA3DL0006300	22325537	3	localised				AET3GNEW0000039		100	100	1	1	0.243333	0	0	0.36	0.646667	1.26667	0.213333	0.216667	5.49333	2.41333	1	0	0	1	1	-1.03559	-0.689237	-0.691131	-2.71217	-1.1775	0	0	0	0	0	0	0	1440	0	0	1330
37	TA3DL0006400	22358227	3	localised				AET3GNEW0000040		100	100	1	1	0	0	0	0	0	0	0	0	0	0	0	0	0	0	0	1.7604	1.7604	1.7604	1.7604	1.7604	0	0	0	0	0	0	0	0	0	0	0
38	TA3DL0006500	22398575	5	localised				AET3GNEW0000041		99.98	100	1	1	1.20333	0.0433333	0.0166667	2.53667	1.16	1.24667	0.166667	0.213333	0.673333	0.98	1	0	0	1	1	-0.579225	-0.635203	-0.677938	3.72069	1.92044	0	0	0	0	0	0	553	725	0	662	782
39	TA3DL0006600	24088820	5	localised				AET3GNEW0000042		99.74	100	1	1	0.656667	0.646667	0.183333	4.86667	1.18	1.63333	0.456667	0.566667	3.23333	2.36667	1	0	0	1	1	-0.902941	1.99002	-0.75207	2.43961	-0.877268	0	0	0	0	0	0	0	0	0	0	903
1263	TA3DL0006700	24329834	5	localised				AET3G0161100		99.94	99.96	1	1	12.58	5.25667	6.04	10.38	10.27	19.7733	13.14	14.4567	4.06	28.5867	1	1	1	1	1	-0.868951	-1.28379	-1.24719	3.95916	-1.49129	0	0	0	0	0	0	0	604	0	0	0
40	TA3DL0006800	24706291	3	localised				AET3GNEW0000043		99.94	99.91	1	1	0.733333	0.383333	1.04667	7.61333	2.66	0.00666667	0	0.00333333	0	0.00333333	0	0	1	1	1	3.03115	2.43522	3.59098	15.1629	6.42166	0	0	0	1	1	0	0	0	0	0	875
41	TA3DL0006900	24720325	2	localised				AET3GNEW0000044		100	100	1	1	0.106667	0.09	0.266667	0.746667	0.123333	0.126667	0.0633333	1.31667	1.06333	1.09	0	0	1	1	1	-0.578319	1.80455	-1.03894	-0.671039	-1.05688	0	0	0	0	0	0	0	513	0	0	633
42	TA3DL0007000	24744349	3	localised				AET3GNEW0000045		99.79	99.72	1	1	0	0	0	0.0133333	0	0	0	0	0	0	0	0	0	0	0	1.7604	1.7604	1.7604	1.78387	1.7604	0	0	0	0	0	0	0	0	0	0	0
44	TA3DL0007200	25612728	5	localised				AET3GNEW0000047		99.93	99.95	1	1	0.31	1.01667	0.153333	1.11333	0.646667	1.70333	0.973333	1.05333	0.776667	1.75	1	1	1	1	1	-1.17224	1.79906	-1.01133	2.09398	-0.948671	0	0	0	0	0	0	0	0	0	0	761
45	TA3DL0007300	25691664	2	localised	1			AET3GNEW0000048	1	99.74	-	-	-	0	0.0266667	0	0	0	2.86667	2.85	3.83667	1.45	4.25	1	1	1	1	1	-2.19647	-2.1302	-2.74748	-1.39173	-2.98228	0	0	0	0	0	0	0	0	773	0	457
1264	TA3DL0007400	25701479	5	localised				AET3G0161400		99.85	99.73	1	1	23.12	7.01333	10.0167	13.25	14.17	25.1333	31.1733	19.42	16.1167	21.6967	1	1	1	1	1	-0.615469	-2.28072	-1.05292	-0.682328	-0.849895	0	0	0	0	0	0	0	0	0	0	0
1265	TA3DL0007500	26031126	3	localised				AET3G0161500		100	100	1	1	0.0466667	0	1.01667	0	0.19	0.156667	0	1.48333	0.0233333	0.596667	0	0	1	0	0	-0.627753	1.7604	-0.699503	-0.581307	-0.762177	0	0	0	0	0	0	0	0	0	0	0
46	TA3DL0007600	26428602	5	localised				AET3GNEW0000049		100	100	1	1	3.25667	1.61667	28.2467	1.79667	2.91	10.6733	6.48	60.5933	2.45	10.91	1	1	1	1	1	-1.55781	-1.62383	-1.19632	-0.700756	-1.73031	0	0	0	0	0	0	0	528	246	704	2206
1266	TA3DL0007700	26954441	5	localised				AET3G0161600		100	100	1	1	9.06667	4.19667	21.8833	3.89	7.40333	42.9533	23.0067	53.09	47.6667	80.2667	1	1	1	1	1	-2.48025	-2.62419	-1.34272	-5.65342	-5.4935	0	0	0	1	1	0	0	0	0	0	0
1267	TA3DL0007800	27276890	5	localised				AET3G0161700		99.93	100	1	1	41.84	30.3467	30.7433	58.2167	47.2033	87.1633	92.6667	174.107	213.85	138.57	1	1	1	1	1	-1.16903	-1.69739	-3.13357	-2.06101	-1.64476	0	0	0	0	0	0	824	582	0	0	0
1268	TA3DL0007900	27763112	5	localised				AET3G0161900		100	100	1	1	8.10667	5.20667	5.22	10.9933	8.84333	21.5433	21.2167	23.0667	15.5667	20.0033	1	1	1	1	1	-1.4062	-2.03334	-2.19793	-0.784664	-1.21209	0	0	0	0	0	0	0	0	0	0	0
1269	TA3DL0008000	27905945	2	localised	1			AET3G0162000		99.93	-	-	-	1.76	1.00667	0.466667	2.17667	1.42333	0.483333	0.486667	0.276667	0.53	1.05333	1	1	0	1	0	3.27553	2.37615	2.02239	3.65504	2.07761	0	0	0	0	0	0	0	517	0	0	0
47	TA3DL0008100	28942908	5	localised				AET3GNEW0000050		100	100	1	1	5.94	2.39333	9.25	4.92333	7.43333	14.85	6.05333	16.8133	7.40333	19.6167	1	1	1	1	1	-1.29735	-1.18075	-0.987211	-0.805887	-1.3887	0	0	0	0	0	0	0	406	0	948	1169
48	TA3DL0008200	29456203	3	localised				AET3GNEW0000051		99.53	99.42	1	1	0	0	0	0	0	0	0	0	0	0	0	0	0	0	0	1.7604	1.7604	1.7604	1.7604	1.7604	0	0	0	0	0	0	0	0	0	0	0
49	TA3DL0008300	29535494	5	localised				AET3GNEW0000052		99.95	99.97	1	1	2.63	3.07333	2.24333	5.13333	1.40333	6.21667	6.24	4.23	8.91333	13.1267	1	1	1	1	1	-1.12932	-1.00966	-0.916007	-0.918146	-3.33898	0	0	0	0	0	0	0	771	0	2503	2422
1270	TA3DL0008400	29737360	5	localised				AET3G0162300		100	100	1	1	7.66333	6.61667	6.97667	10.4333	9.5	23.8167	35.78	27.0533	31.42	41.36	1	1	1	1	1	-1.62722	-2.74306	-1.9978	-1.61075	-2.29169	0	0	0	0	0	0	0	0	0	0	0
1271	TA3DL0008500	29957860	5	localised				AET3G0162400		100	100	1	1	13.24	16.88	11.8233	18.3167	13.6933	33.2767	58.62	21.9333	31.8967	25.3333	1	1	1	1	1	-1.36734	-1.89414	-1.01591	-0.967405	-1.01806	0	0	0	0	0	0	932	0	0	0	0
1272	TA3DL0008600	30386599	5	localised				AET3G0162500		100	100	1	1	1.77333	0.76	1.16667	1.21333	1.08333	0.78	2.92	4.32667	7.87667	2.25	1	1	1	1	1	2.7428	-1.26521	-1.39654	-2.2782	-0.886162	0	0	0	0	0	0	0	0	0	0	0
50	TA3DL0008700	30650518	3	localised	1			AET3GNEW0000053	1	99.69	-	-	-	1.21333	0.453333	2.03667	3.71333	3.83	3.17667	2.76667	7.19667	7.81667	6.69667	1	1	1	1	1	-1.07194	-1.47225	-1.53331	-1.06259	-0.905199	0	0	0	0	0	0	0	353	652	952	877
51	TA3DL0008800	31702800	5	localised				AET3GNEW0000054		99.92	99.63	1	1	0.44	0.0233333	0.543333	0.153333	0.47	0.106667	0.14	0	0	0	0	0	0	0	0	2.29064	-0.632814	2.71688	2.03033	2.58779	0	0	0	0	0	0	0	1300	0	0	0
52	TA3DL0008900	31707174	1	localised	1			AET3GNEW0000055	1	99.79	-	-	-	0	0	0	0	0	0.0766667	0.0133333	0	0	0	0	0	0	0	0	-0.611603	-0.575627	1.7604	1.7604	1.7604	0	0	0	0	0	0	0	0	699	0	688
1274	TA3DL0009000	31729620	5	localised			1	AET3G0162700		99.76	99.79	1	1	0	0	0.373333	0.18	0	19.9867	15.4767	201.77	162.42	26.9333	1	1	1	1	1	-11.9215	-9.35962	-83.8719	-78.6705	-15.8676	1	1	1	1	1	0	0	0	0	0	0
1275	TA3DL0009100	32061468	5	localised				AET3G0162870		100	100	1	1	32.4967	27.1767	18.73	25.15	17.1267	112.1	72.81	44.3267	29.8567	29.9533	1	1	1	1	1	-1.918	-1.48804	-1.30501	-0.670295	-0.970014	0	0	0	0	0	0	237	1394	0	0	1174
1276	TA3DL0009200	32119292	2	localised				AET3G0162900		99.81	99.76	1	1	0	0	0	0	0	0	0	0	0	0	0	0	0	0	0	1.7604	1.7604	1.7604	1.7604	1.7604	0	0	0	0	0	0	0	0	0	0	0
54	TA3DL0009300	32167030	2	localised				AET3GNEW0000057		99.75	99.77	1	0	0.0233333	0.0166667	0.01	0.0366667	0.03	0.0433333	0.05	0.0266667	0.0166667	0.07	0	0	0	0	0	-0.579155	-0.586677	-0.577427	1.79503	-0.590113	0	0	0	0	0	0	0	0	0	0	0
1278	TA3DL0009400	32185919	5	localised				AET3G0163100		99.31	99.01	1	1	0	1.11667	0	0	0	1.3	0.573333	4.00333	3.73333	2.39	1	1	1	1	1	-1.30652	2.36833	-2.84216	-2.68878	-1.9257	0	0	0	0	0	0	0	318	0	0	1675
55	TA3DL0009500	32192172	2	localised				AET3GNEW0000058		99.64	99.64	1	1	1.27667	2.55333	1.42333	3.90667	1.71667	0	0	0.12	0	0	1	1	1	1	1	4.00784	6.25529	3.80896	8.6377	4.78242	1	1	0	1	1	0	444	0	0	0	0
56	TA3DL0009600	32230135	3	localised	1			AET3GNEW0000059	1	99.6	-	-	-	3.30667	2.11333	1.03667	2.14	2.10667	6.74667	5.1	4.83	2.59667	6.22333	1	1	1	1	1	-1.02179	-1.11299	-1.62606	-0.650668	-1.32078	0	0	0	0	0	0	0	0	0	0	538
53	TA3DL0009700	32260972	2	localised				AET3GNEW0000056		98.21	99.06	1	0	0	0	0	0	0	0	0	0	0	0.00666667	0	0	0	0	0	1.7604	1.7604	1.7604	1.7604	-0.57184	0	0	0	0	0	0	0	0	0	0	0
1277	TA3DL0009800	32265419	5	localised			1	AET3G0163000		99.84	99.82	?	?	0.42	0.326667	0.0566667	0.59	0.216667	82.4967	41.2333	45.0533	54.55	39.0767	1	1	1	1	1	-33.4018	-18.0835	-24.7578	-19.8461	-18.7115	1	1	1	1	1	0	0	0	0	0	0
57	TA3DL0009900	32309724	2	localised				AET3GNEW0000060		99.52	99.48	1	1	0.283333	0.05	0	0	0	0.353333	0.0533333	0	0	0	0	0	0	0	0	-0.599037	-0.569856	1.7604	1.7604	1.7604	0	0	0	0	0	0	0	0	0	0	0
58	TA3DL0010000	32425678	5	localised				AET3GNEW0000061		99.76	100	1	1	1.03667	1.33	0.87	1.83	1.48	1.67333	2.01333	1.69	1.55333	2.32	1	1	1	1	1	-0.745627	-0.734649	-0.817145	1.95115	-0.760458	0	0	0	0	0	0	0	0	0	0	0
59	TA3DL0010100	32436517	3	localised				AET3GNEW0000062		99.57	100	1	1	0	0	0	0	0	0	0	0	0	0	0	0	0	0	0	1.7604	1.7604	1.7604	1.7604	1.7604	0	0	0	0	0	0	0	0	0	0	0
60	TA3DL0010200	32437561	2	localised				AET3GNEW0000063		100	100	1	1	0	0	0	0	0	0	0	0	0	0	0	0	0	0	0	1.7604	1.7604	1.7604	1.7604	1.7604	0	0	0	0	0	0	0	0	0	0	0
1279	TA3DL0010300	32923687	5	localised				AET3G0163300		99.87	99.92	?	0	0	0	0	0	0	0	0	0	0	0	0	0	0	0	0	1.7604	1.7604	1.7604	1.7604	1.7604	0	0	0	0	0	0	0	0	0	0	0
1280	TA3DL0010400	32925467	5	localised				AET3G0163320		99.82	99.18	?	?	0	0	0	0	0	0	0	0	0	0	0	0	0	0	0	1.7604	1.7604	1.7604	1.7604	1.7604	0	0	0	0	0	0	0	0	0	0	0
61	TA3DL0010500	32932940	3	localised	1			AET3GNEW0000064	1	99.84	-	-	-	2.32333	2.14667	1.87	2.45667	3.3	1.67	2.6	2.88333	4.21333	3.79333	1	1	1	1	1	2.19116	-0.649891	-0.76862	-0.856735	-0.633225	0	0	0	0	0	0	0	296	0	1093	3165
1281	TA3DL0010700	32942542	3	localised	1			AET3G0163400		99.86	-	-	-	0.813333	0.633333	0.436667	0.73	0.753333	3.52333	4.06	4.35	2.31667	6.51667	1	1	1	1	1	-1.417	-1.7598	-2.11537	-1.08904	-2.43528	0	0	0	0	0	654	0	336	0	0	0
1282	TA3DL0010800	32953065	3	localised				AET3G0163500		99.92	100	0	1	0.16	0.0966667	1.68333	0.253333	0.896667	0	0.136667	2.54	0.713333	5.12667	0	0	1	0	1	2.04206	-0.588772	-0.749406	-0.77654	-1.83494	0	0	0	0	0	0	0	763	0	0	0
62	TA3DL0010900	33009321	3	localised				AET3GNEW0000065		99.69	100	1	1	2.69667	1.55	1.23	1.56333	2.08	9.9	6.58667	7.05667	8.68667	10.3	1	1	1	1	1	-1.67496	-1.69005	-2.05229	-2.14663	-2.08409	0	0	0	0	0	0	0	490	0	878	2316
1283	TA3DL0011000	33173059	5	localised				AET3G0163600		100	100	1	1	54.0267	49.9033	27.9667	40.04	39.8067	179.027	94.2367	61.19	96.39	79.9767	1	1	1	1	1	-1.85846	-1.06279	-1.21958	-1.34802	-1.12724	0	0	0	0	0	0	653	0	0	0	0
1284	TA3DL0011100	33207753	4	localised				AET3G0163700		99.9	100	1	1	0.103333	0.283333	1.15	9.97333	2.72333	0.65	1.2	12.2067	38.1767	10.43	0	1	1	1	1	-0.849505	-0.973805	-3.48934	-2.02804	-1.74383	0	0	0	0	0	0	0	0	0	0	0
63	TA3DL0011200	33723087	2	localised				AET3GNEW0000066		99.93	100	1	1	2.11	1.93333	8.24	2.98667	2.58333	5.72	6.36667	10.6767	5.94333	7.44	1	1	1	1	1	-1.22743	-1.42659	-0.717853	-0.989343	-1.33796	0	0	0	0	0	0	0	0	0	0	359
1286	TA3DL0011300	33801663	1	localised				AET3G0163900		?	?	0	1	0.116667	0.05	0.286667	0.196667	0.0866667	0.0766667	0.0433333	0.0533333	0.0133333	0.09	0	0	0	0	0	1.8258	1.77165	2.15036	2.07889	-0.569795	0	0	0	0	0	0	0	0	0	0	0
1287	TA3DL0011400	33827556	5	localised				AET3G0164000		99.97	99.97	1?	1	15.3533	10.4967	7.68333	13.2767	13.4133	41.3133	19.56	23.3233	51.51	45.44	1	1	1	1	1	-1.4698	-1.01587	-1.5912	-2.08931	-1.83028	0	0	0	0	0	0	1486	327	0	0	0
1288	TA3DL0011500	33864538	5	localised				AET3G0164100		100	100	1	1	2.26	2.08	18.7033	5.97667	7.38	4.41667	2.71333	36.75	14.7833	5.68667	1	1	1	1	1	-0.94385	-0.68486	-1.08834	-1.28511	2.2062	0	0	0	0	0	0	401	1008	0	0	0
64	TA3DL0011600	33937718	4	localised				AET3GNEW0000067		99.73	99.67	1	1	0	0	0	0	0	0	0	0	0	0	0	0	0	0	0	1.7604	1.7604	1.7604	1.7604	1.7604	0	0	0	0	0	0	0	0	0	1890	1486
65	TA3DL0011700	33957975	4	localised				AET3GNEW0000068		99.92	100	1	1	2.44667	1.35333	0.68	0.956667	1.39	11.4833	3.77667	2.37667	4.24	5.07	1	1	1	1	1	-2.05741	-1.153	-1.14174	-1.52126	-1.44271	0	0	0	0	0	0	0	1212	0	1161	5293
1289	TA3DL0011800	34355236	5	localised				AET3G0164400		99.92	100	1	1	3.65333	6.96667	104.523	11.89	55.15	7.76333	34.8933	201.31	139.333	85.8567	1	1	1	1	1	-1.06978	-2.55933	-1.08907	-6.18439	-0.878703	0	0	0	1	0	0	0	1542	0	0	0
1290	TA3DL0011900	34419726	5	localised				AET3G0164500		99.9	100	1	1	11.58	7.02	4.44	11.1133	10.4767	57.17	30.48	23.0533	41.8467	34.29	1	1	1	1	1	-2.62668	-2.22971	-2.51168	-2.00929	-1.74672	0	0	0	0	0	0	0	372	0	0	0
1291	TA3DL0012000	34424595	5	localised				AET3G0164600		99.93	99.9	1	1	2.29667	0.826667	0.97	1.52667	1.13667	0.193333	1.01	0.463333	1.58667	0.64	1	1	0	1	0	4.86323	-0.625065	2.36992	-0.581542	2.29353	1	0	0	0	0	0	0	0	0	0	0
1292	TA3DL0012100	34509421	5	localised				AET3G0164700		99.91	99.8	1?	1?	2.07	1.29667	0.45	3.23667	5.61	3.35667	0.95	0.83	9.78667	9.85333	1	1	0	1	1	-0.806129	2.07336	-0.716922	-1.44628	-0.932718	0	0	0	0	0	0	0	557	0	0	0
1293	TA3DL0012200	34525256	4	localised				AET3G0164800		99.78	99.33	1?	1	4.03667	3.97667	1.35333	3.42667	3.13	3.83333	3.87333	2.52	4.08	3.87333	1	1	1	1	1	1.83446	1.79773	-0.849665	-0.651892	-0.670293	0	0	0	0	0	0	0	408	0	0	0
1294	TA3DL0012300	34828422	5	localised				AET3G0164900		99.95	100	1	1	8.42667	6.90333	5.60667	11.0567	9.29667	4.97	5.73	12.7	13.11	12.66	1	1	1	1	1	2.77968	2.06731	-1.17795	-0.664796	-0.753603	0	0	0	0	0	0	0	672	0	0	0
1295	TA3DL0012400	34832473	5	localised				AET3G0165000		100	100	1	1	33.2033	16.1367	12.6633	21.9267	25.1567	26.0633	18	16.2633	15.5833	22.9	1	1	1	1	1	2.22484	-0.629819	-0.717723	2.43378	1.92662	0	0	0	0	0	0	0	363	0	0	0
1296	TA3DL0012500	35037914	1	localised				AET3G0165100		?	?	1	1	0.856667	0	0	0	0	0.843333	0.153333	0.356667	0	0.2	0	0	0	0	0	1.77313	-0.655154	-0.770658	1.7604	-0.681663	0	0	0	0	0	0	0	0	0	0	0
66	TA3DL0012600	35701108	5	localised			1	AET3GNEW0000069		99.96	100	1	1	6.75333	7.85667	8.55333	13.9267	10.9367	0.05	0.103333	0.06	0.0466667	0.26	1	1	1	1	1	12.999	14.1311	15.8657	25.1053	16.6772	1	1	1	1	1	0	0	338	0	1494	1080
1297	TA3DL0012700	35709698	1	localised				AET3G0165200		100	100	1	1?	0.556667	0.00333333	0.00333333	0.00666667	0.02	5.52667	0.0233333	0.116667	0.0766667	0.0333333	1	0	0	0	0	-2.38169	-0.579376	-0.632218	-0.607553	-0.575478	0	0	0	0	0	0	0	1290	0	0	0
1298	TA3DL0012800	35710980	5	localised				AET3G0165300		99.93	100	1	1	5.25667	1.15667	24.2433	3.34667	11.9733	5.64	0.926667	72.58	2.42	17.28	1	1	1	1	1	-0.602856	1.97055	-1.65578	2.23739	-0.800411	0	0	0	0	0	0	0	0	0	0	0
67	TA3DL0012900	35760212	4	localised	1			AET3GNEW0000070	1	99.93	-	-	-	0.19	0.306667	0.313333	0.46	0.45	5.12667	6.17667	10.62	12.2667	4.86	1	1	1	1	1	-2.9246	-3.11994	-5.02597	-5.16176	-2.29572	0	0	1	1	0	0	0	1158	0	775	2176
1299	TA3DL0013000	36272160	5	localised				AET3G0165600		99.94	99.92	1	1	58.73	39.16	37.51	74.71	73.36	20.47	15.1833	21.39	19.56	26.56	1	1	1	1	1	4.89747	4.36855	3.02783	6.48248	4.74976	1	1	0	1	1	0	0	647	0	0	0
68	TA3DL0013100	36947396	3	localised	1			AET3GNEW0000071	1	99.78	-	-	-	1.85333	1.18	0	0.66	2.11333	4.96333	3.65333	5.42667	3.85	9.33	1	1	1	1	1	-1.1872	-1.21254	-3.65069	-1.65967	-1.88479	0	0	0	0	0	413	0	0	0	3079	1393
69	TA3DL0013200	36966887	5	localised				AET3GNEW0000072		100	100	1	1	31.07	15.6	8.08	22.0733	20.8	3.72	14.9967	9.32333	15.3	2.47667	1	1	1	1	1	11.961	1.8268	-0.645837	2.49192	11.0384	1	0	0	0	1	884	0	0	576	1174	1419
1301	TA3DL0013300	37345707	5	localised				AET3G0165900		99.87	99.79	1	1	4.28333	1.8	212.133	0.31	1.87	3.46667	3.61333	119.57	2.57667	8.85667	1	1	1	1	1	2.08226	-0.935934	3.11188	-1.55094	-1.95091	0	0	0	0	0	0	106	249	0	0	0
70	TA3DL0013400	38113428	4	localised				AET3GNEW0000073		99.91	99.94	1	1	0.18	0.0333333	0.0666667	0.0966667	0.0133333	0.25	0.133333	0.05	0.166667	1.59	0	0	0	0	1	-0.601751	-0.623026	1.78834	-0.604311	-1.4519	0	0	0	0	0	0	0	0	0	278	1345
1302	TA3DL0013500	38194909	4	localised				AET3G0166000		99.79	99.54	1	1	2.71	0.863333	2.3	3.67333	0.856667	1.60333	1.01667	1.36333	1.28	1.76333	1	1	1	1	0	2.50874	-0.614798	2.4581	3.60831	-0.84545	0	0	0	0	0	0	0	0	0	0	0
71	TA3DL0013600	38360317	5	localised				AET3GNEW0000074		99.91	100	1	1	1.57	1.57667	0.956667	1.33667	2.08667	0.05	0.02	0.08	0.213333	0.113333	1	1	0	1	1	4.30879	4.44702	3.18937	3.39022	4.88063	1	1	0	0	1	0	0	0	0	238	2015
1303	TA3DL0013700	38453773	2	localised				AET3G0166100		99.81	100	0	0	0.32	0.19	0.3	0.0833333	0.276667	0.08	0.33	0	0	0	0	0	0	0	0	2.1516	-0.634882	2.28852	1.9071	2.24744	0	0	0	0	0	0	0	0	0	0	0
1304	TA3DL0013800	38458357	5	localised				AET3G0166200		99.96	99.96	1	1	3.89667	1.19667	3.43667	1.86333	3.80333	1.13667	1.70667	4.61	0	1.63667	1	1	1	1	1	4.03436	-0.699937	-0.718282	5.04061	3.207	1	0	0	1	0	0	384	1720	0	0	0
72	TA3DL0013900	38808212	4	localised				AET3GNEW0000075		99.61	99.78	1	1	0	0.00333333	0	0	0	0.00666667	0.00666667	0	0	0.0133333	0	0	0	0	0	-0.57184	-0.56994	1.7604	1.7604	-0.575627	0	0	0	0	0	0	0	0	0	0	528
1305	TA3DL0014000	39023931	5	localised				AET3G0166300		99.93	100	1?	1	0.413333	0.506667	0.716667	0.6	0.636667	13.2233	6.38	9.17667	14.51	15.82	1	1	1	1	1	-5.7167	-2.78245	-3.3675	-5.50656	-5.83787	1	0	0	1	1	0	0	0	0	0	0
1306	TA3DL0014100	39388837	5	localised				AET3G0166400		100	100	1?	1	0.786667	2.43	0	2.07333	0.996667	1.51667	8.78	0.263333	5.4	1.50667	1	1	0	1	0	-0.800149	-1.6197	-0.71764	-1.18293	-0.713148	0	0	0	0	0	0	0	0	0	0	0
1307	TA3DL0014200	39522469	5	localised				AET3G0166600		100	100	1	1	4.40333	2.49	5.58333	11.0833	4.77667	6.95667	2.13667	12.0533	5.57333	10.1367	1	1	1	1	1	-0.836485	1.9587	-1.12633	3.23603	-1.09513	0	0	0	0	0	0	0	983	0	0	0
1308	TA3DL0014300	39980468	5	localised				AET3G0166700		100	100	1?	1	0.306667	0.01	0.0133333	0.813333	1.56333	2.67667	0.513333	0.29	2.54333	7.38	1	0	0	1	1	-1.59837	-0.851142	-0.723146	-1.11	-1.85707	0	0	0	0	0	0	0	0	0	0	0
73	TA3DL0014400	39988219	4	localised				AET3GNEW0000076		100	100	0	1	1.04333	0.84	0.84	0.623333	0.973333	0.486667	0.71	0.31	1.29667	0.173333	1	0	0	1	0	2.41956	1.89423	2.47262	-0.803672	2.96067	0	0	0	0	0	0	0	0	0	896	991
74	TA3DL0014500	39994501	5	localised				AET3GNEW0000077		99.93	99.95	1	1	0.0466667	0.07	0.06	0.0566667	0	0	0	0	0	1.1	0	0	0	0	1	1.84255	1.88363	1.86602	1.86016	-1.19291	0	0	0	0	0	0	0	1682	241	0	1616
75	TA3DL0014600	40081797	3	localised				AET3GNEW0000078		99.37	99.31	1	1	0	0	0	0	0	0	0	0	0	0	0	0	0	0	0	1.7604	1.7604	1.7604	1.7604	1.7604	0	0	0	0	0	0	0	0	0	0	0
1309	TA3DL0014700	40358242	5	localised				AET3G0166900		99.96	100	1	1	3.23	0.0933333	13.1267	0.00666667	8.88667	7.44333	0.323333	61.4733	0	29.8367	1	0	1	0	1	-1.13387	-0.687552	-2.51214	1.77214	-1.77177	0	0	0	0	0	0	0	397	0	0	488
1310	TA3DL0014800	40362556	5	localised				AET3G0166920		99.96	99.96	1?	1	0.0833333	0.02	0.166667	0.0166667	0.0866667	0.436667	0.0366667	0.806667	0.03	0.283333	0	0	0	0	0	-0.753325	-0.577335	-0.87967	-0.575503	-0.67086	0	0	0	0	0	0	996	559	0	1186	0
76	TA3DL0014900	40366687	5	localised				AET3GNEW0000079		99.4	99.87	1	1	12.32	8.01667	9.53	9.69667	11.4267	6.80667	9.32333	5.67667	4.69	7.08333	1	1	1	1	1	3.00365	-0.650373	2.77639	3.30939	2.7063	0	0	0	0	0	0	0	1451	0	0	1625
77	TA3DL0015000	41012175	2	localised				AET3GNEW0000080		99.81	100	1	1	1.88333	0.21	0.06	0.676667	0.256667	2.14667	0.616667	0.39	0.403333	2.62	1	0	0	0	1	-0.619933	-0.758969	-0.744899	2.10328	-1.63635	0	0	0	0	0	0	0	0	0	0	1516
78	TA3DL0015100	41015408	2	localised				AET3GNEW0000081		99.68	99.85	1	1	0.63	0.0766667	0.04	0.5	0.143333	0.663333	0.24	0.226667	0.146667	1.09333	0	0	0	0	1	-0.579669	-0.654228	-0.670011	2.30285	-1.04005	0	0	0	0	0	0	0	0	0	0	0
79	TA3DL0015200	41019400	4	localised	1			AET3GNEW0000082	1	99.9	-	-	-	1.25333	1.51667	1.38333	1.38333	1.59	2.38	2.22667	1.09333	2.28	2.37	1	1	1	1	1	-0.852079	-0.728311	2.00428	-0.781768	-0.739127	0	0	0	0	0	0	0	0	0	744	3589
1312	TA3DL0015300	41262090	1	localised				AET3G0167100		100	100	0	0	0.32	0.7	0.54	0.716667	0	0.976667	4.22	1.42333	0.78	0.806667	0	1	1	0	0	-0.850645	-1.74426	-0.893884	-0.58901	-1.02628	0	0	0	0	0	0	0	0	0	0	0
1313	TA3DL0015400	41265163	4	localised			1	AET3G0167200		100	100	1	1	0	0	0	0	0	15.5933	13.6267	14.9133	22.81	20.5567	1	1	1	1	1	-9.42589	-8.30872	-9.03961	-13.5253	-12.2453	1	1	1	1	1	0	0	471	0	0	0
1338	TA3DL0015500	42161455	5	localised				AET3G0170300		100	100	1	1	14.6533	5.63667	11.99	30.93	24.5967	8.24667	4.34667	14.1333	11.05	19.85	1	1	1	1	1	2.98011	2.18513	-0.661781	4.66469	2.16117	0	0	0	1	0	0	1269	692	0	0	0
80	TA3DL0015600	42972072	3	localised				AET3GNEW0000083		99.7	99.92	1	1	0.00333333	0	0	0.01	0.01	0.0166667	0	0	0	0.00666667	0	0	0	0	0	-0.575602	1.7604	1.7604	1.778	1.76623	0	0	0	0	0	0	0	0	0	0	0
1316	TA3DL0015700	43010499	5	localised				AET3G0167600		99.95	99.95	1	1	8.49333	5.90667	2.85333	10.16	7.22	6.96333	6.24667	4.79	5.88333	9.50333	1	1	1	1	1	2.09863	-0.596017	-0.853553	2.85415	-0.725845	0	0	0	0	0	0	0	256	0	0	0
1317	TA3DL0015800	43449322	5	localised				AET3G0167700		99.92	100	1	0	0	0	8.63333	0	0.333333	0.05	0.0366667	6.40667	0.23	0.323333	0	0	1	0	0	-0.596455	-0.588881	2.28963	-0.698705	1.7737	0	0	0	0	0	0	0	0	0	0	0
81	TA3DL0015900	43790227	5	localised				AET3GNEW0000084		100	100	1	1	0	0	0.0933333	0.0133333	0.00333333	0	0	0	0	0	0	0	0	0	0	1.7604	1.7604	1.9247	1.78387	1.76627	0	0	0	0	0	0	0	0	1045	0	3021
1318	TA3DL0016000	43929661	5	localised				AET3G0167800		100	100	1	1	13.48	30.34	11.5067	25.3767	20.59	40.8933	52.04	51.2767	55.2567	27.9	1	1	1	1	1	-1.64348	-0.961376	-2.37441	-1.21155	-0.760386	0	0	0	0	0	0	0	360	0	0	0
1319	TA3DL0016100	43978745	5	localised				AET3G0167900		99.9	99.82	1	1	11.6067	0.706667	85.31	0.793333	4.93333	26.4867	1.24	310.493	7.99667	53.09	1	1	1	1	1	-1.23854	-0.745569	-2.05011	-2.84977	-5.17853	0	0	0	0	1	0	0	1137	0	0	0
1320	TA3DL0016200	43998943	4	localised				AET3G0168000		100	100	1	1	0	0.00666667	0.0266667	0	0.02	0	0	0	0	0	0	0	0	0	0	1.7604	1.77214	1.80734	1.7604	1.79561	0	0	0	0	0	0	0	1069	0	0	0
1321	TA3DL0016300	44128023	5	localised				AET3G0168100		99.88	99.95	1	1	4.63667	3.70333	4.86	10.63	5.69667	14.2433	12.1467	14.7833	20.67	15.7733	1	1	1	1	1	-1.53619	-1.58781	-1.52999	-1.05844	-1.42282	0	0	0	0	0	0	0	0	0	0	0
82	TA3DL0016400	44299951	3	localised				AET3GNEW0000085		99.86	100	1	1	0.0333333	0	0.0566667	0.05	0	0.936667	1.39667	0.62	0.166667	0.94	0	1	0	0	0	-1.06464	-1.36143	-0.870895	-0.63117	-1.10202	0	0	0	0	0	281	285	732	0	0	1796
1322	TA3DL0016500	44304302	5	localised				AET3G0168200		99.94	99.92	1	1	9.02333	2.74	5.30333	12.4133	10.0367	6.52	4.05333	7.16	4.55333	11.6833	1	1	1	1	1	2.34642	-0.767529	-0.735374	4.25201	-0.652806	0	0	0	1	0	0	0	0	0	0	0
1323	TA3DL0016600	44537228	5	localised				AET3G0168300		100	100	1	1	61.34	46.7833	56.58	75.8133	80.9267	82.44	119.753	149.163	114.513	171.367	1	1	1	1	1	-0.76032	-1.43553	-1.48143	-0.854248	-1.19513	0	0	0	0	0	0	1298	534	0	0	0
1324	TA3DL0016700	44547895	5	localised				AET3G0168400		99.93	100	1	1	41.3167	16.0467	36.1867	52.6	70.81	16.23	16.92	39.0633	60.0667	28.47	1	1	1	1	1	4.32352	-0.597155	-0.611996	-0.647184	4.28959	1	0	0	0	1	0	0	0	0	0	0
83	TA3DL0016800	44550449	3	localised				AET3GNEW0000086		99.68	99.67	1	1	0.0233333	0	0	0	0	0	0	0	0	0	0	0	0	0	0	1.80148	1.7604	1.7604	1.7604	1.7604	0	0	0	0	0	0	0	0	0	2747	2327
1325	TA3DL0016900	44729247	5	localised				AET3G0168500		99.96	100	1	1	5.33333	4.14333	3.27	8.15333	6.39667	9.48333	5.85667	6.12333	15.5467	8.71667	1	1	1	1	1	-0.940277	-0.757281	-0.947641	-1.02688	-0.746225	0	0	0	0	0	0	0	0	0	0	0
1326	TA3DL0017000	46362042	5	localised				AET3G0169000		99.83	99.92	1	1	2.05667	1.33333	6.30667	3.02	3.48667	5.99333	7.41	18.7867	3.44667	12.2767	1	1	1	1	1	-1.29965	-2.04742	-1.5383	-0.628344	-1.68095	0	0	0	0	0	0	0	0	0	0	0
1327	TA3DL0017100	46368508	5	localised				AET3G0169100		99.89	100	1	1	6.95667	4.00333	7.64	8.49333	7.23	24.1467	15.0133	29.5567	19.8633	19.5933	1	1	1	1	1	-1.7953	-1.81807	-2.009	-1.2484	-1.4214	0	0	0	0	0	0	0	363	0	0	0
84	TA3DL0017200	46418184	3	localised				AET3GNEW0000087		99.96	99.76	1	1	1.19	1.68667	1.69667	0.836667	1.19	1.99	6.11	2.70333	1.56333	2.73333	1	1	1	1	1	-0.775561	-1.5033	-0.780107	-0.7928	-0.96837	0	0	0	0	0	0	536	600	0	836	4647
1328	TA3DL0017300	46442815	5	localised				AET3G0169200		100	100	1	1	16.1533	15.9033	16.3467	17.12	24.53	14.02	31.8633	12.5367	20.5933	31.7867	1	1	1	1	1	2.01043	-1.1044	2.25588	-0.67694	-0.729516	0	0	0	0	0	0	0	450	0	0	0
1329	TA3DL0017400	47209634	5	localised				AET3G0169300		100	100	1	1	3.68333	1.23667	2.10667	3.79333	5.03667	8.00333	4.45	17.1433	23.1633	9.49667	1	1	1	1	1	-1.09204	-1.38415	-3.3175	-2.86357	-0.98774	0	0	0	0	0	0	0	0	0	0	0
1330	TA3DL0017500	47390422	5	localised				AET3G0169400		100	100	1	1	4.61333	0.53	98.4667	0.156667	6.72667	9.93667	2.60333	338.223	1.9	43.74	1	1	1	1	1	-1.10676	-1.33783	-1.9373	-1.42422	-3.28922	0	0	0	0	0	0	0	1239	0	0	0
1331	TA3DL0017600	47393332	4	localised				AET3G0169500		100	100	1	1	0.626667	0.166667	0.283333	0.463333	0.486667	1.37667	0.47	0.55	0.67	0.96	1	0	0	0	0	-0.829962	-0.715746	-0.68609	-0.648279	-0.748913	0	0	0	0	0	0	0	0	0	0	0
1332	TA3DL0017700	47517289	5	localised				AET3G0169600		99.95	99.91	1	1	0.0266667	0.0833333	0.1	0	0.0133333	3.12333	1.19667	0.723333	0.23	1.42	1	1	0	0	0	-2.28143	-1.15184	-0.889949	-0.698705	-1.3566	0	0	0	0	0	0	476	0	0	0	0
1333	TA3DL0017800	47901847	5	localised				AET3G0169800		99.94	100	1	1	1.45333	0.526667	0	0.04	0.0733333	9.51667	2.69667	0.763333	2.08667	7.10333	1	1	0	1	1	-2.43506	-1.37548	-1.00167	-1.68595	-4.28862	0	0	0	0	1	0	0	0	0	0	0
1334	TA3DL0017900	48169511	5	localised				AET3G0169900		99.95	100	1	1	6.15	3.41333	2.77333	8.68	6.39667	15.7233	7.05667	11.3967	10.21	16.4533	1	1	1	1	1	-1.32863	-1.037	-1.86624	-0.657838	-1.34039	0	0	0	0	0	0	0	0	0	0	0
85	TA3DL0018000	48548230	5	localised				AET3GNEW0000088		99.93	99.88	1	1	3.79667	1.82667	1.28	8.49333	6.04333	9.48667	5.93667	6.71	30.09	13.6567	1	1	1	1	1	-1.2419	-1.39401	-1.92092	-1.86033	-1.18208	0	0	0	0	0	0	0	1256	0	979	1283
1335	TA3DL0018100	48552241	5	localised				AET3G0170000		99.66	100	1?	1	9.14333	4.86	2.22667	9.32	6.44	15.3033	5.56333	4.03667	13.3333	14.6467	1	1	1	1	1	-0.913029	-0.636232	-0.886702	-0.788962	-1.19464	0	0	0	0	0	0	0	0	0	0	0
1336	TA3DL0018200	49090860	5	localised				AET3G0170100		99.84	100	1	1	8.01333	4.17	2.86	7.09	6.85333	30.3067	16.2067	9.46333	18.36	24.71	1	1	1	1	1	-1.97306	-1.89058	-1.53983	-1.35939	-1.85967	0	0	0	0	0	0	0	0	0	0	0
1337	TA3DL0018300	49098472	4	localised				AET3G0170200		99.95	99.94	1?	0	1.76333	0.48	0.0266667	2.48667	6.64667	8.32	1.85	0.35	18.1433	26.2367	1	1	0	1	1	-1.91589	-1.09389	-0.746952	-3.11886	-2.02335	0	0	0	0	0	0	0	1878	0	0	0
1339	TA3DL0018400	49298830	5	localised				AET3G0170400		99.91	99.83	1	1	0.766667	0.496667	0	0.173333	1.68333	4.26	3.71	0	1.60667	4.48333	1	1	0	1	1	-1.6913	-1.78766	1.7604	-1.26198	-1.1608	0	0	0	0	0	0	0	0	0	0	0
86	TA3DL0018500	49311048	5	localised				AET3GNEW0000089		99.54	100	1	1	0.563333	0.03	0	0	0	2.08	0	0	0	0.0133333	1	0	0	0	0	-1.11915	1.81321	1.7604	1.7604	-0.575627	0	0	0	0	0	0	0	495	0	2420	4108
1340	TA3DL0018600	49333793	5	localised				AET3G0170500		100	100	1	1	0.483333	0.856667	0	0.0166667	0.146667	1.17333	2.25	0	0.22	0.293333	1	1	0	0	0	-0.832293	-0.994347	1.7604	-0.681663	-0.640711	0	0	0	0	0	0	0	999	0	0	0
1341	TA3DL0018700	49699580	5	localised				AET3G0170700		100	100	1?	1	6.69	5.34	4.07333	16.8833	11.6633	10.1733	7.39333	7.96333	4.63667	6.51	1	1	1	1	1	-0.825363	-0.752028	-1.00361	5.58518	2.96838	0	0	0	1	0	0	0	0	0	0	0
87	TA3DL0018800	49707090	5	localised				AET3GNEW0000090		99.78	99.78	1	1	0.0833333	0.38	0	3.07667	3.76	0.00333333	0.0866667	0.00333333	0.403333	0.206667	0	0	0	1	1	1.90076	2.2356	-0.569946	5.11394	6.94434	0	0	0	1	1	0	0	0	0	0	1188
1342	TA3DL0018900	50213445	5	localised				AET3G0170800		100	100	1	1	9.33333	12.4933	26.27	24.2867	17.8233	25.2567	49.7567	110.96	117.073	48.9367	1	1	1	1	1	-1.4434	-2.13679	-2.3322	-2.65246	-1.50699	0	0	0	0	0	0	0	764	0	0	0
88	TA3DL0019000	50519766	4	localised				AET3GNEW0000091		100	100	1	1	0.53	0.736667	0.0966667	0.24	0.163333	0	0	0	0	0	0	0	0	0	0	2.69341	3.05723	1.93057	2.1829	2.04793	0	0	0	0	0	0	0	0	0	730	1616
1343	TA3DL0019100	50945525	5	localised				AET3G0170900		99.64	100	1?	1	3.29	0.92	0	0.1	0	11.98	1.62667	0.00666667	0.646667	0.00666667	1	1	0	0	0	-1.71872	-0.777128	-0.57184	-0.850358	-0.57184	0	0	0	0	0	0	0	0	0	0	0
89	TA3DL0019200	50951616	5	localised				AET3GNEW0000092		100	100	1	1	2.23333	0.51	0.01	0.0666667	0.0133333	4.41	0.876667	0.06	0.103333	0.11	1	0	0	0	0	-0.950463	-0.70599	-0.596174	-0.58758	-0.622242	0	0	0	0	0	0	0	0	0	1311	2738
1344	TA3DL0019300	51164800	5	localised				AET3G0171000		97.66	99.92	1?	1	7.47333	2.81667	1.78	3.67	2.45333	24.7033	7.35333	6.75333	8.55667	8.51667	1	1	1	1	1	-1.72315	-1.24327	-1.58428	-1.16246	-1.56543	0	0	0	0	0	0	0	0	0	0	0
1345	TA3DL0019400	52131204	5	localised				AET3G0171400		99.95	99.93	1	1	0.426667	0.293333	0.01	0.26	0.296667	12.89	3.48333	3.46333	5.6	9.42667	1	1	1	1	1	-5.53055	-1.96915	-2.51031	-2.97551	-4.56779	1	0	0	0	1	0	0	0	0	0	0
1346	TA3DL0019500	52473658	5	localised				AET3G0171500		100	100	1	1	1.32	6.11667	2.22	5.38667	3.14667	17.9433	19.1433	9.49333	22.4533	18.6	1	1	1	1	1	-4.63828	-1.60784	-1.85117	-2.08602	-2.68501	1	0	0	0	0	0	0	300	0	0	0
1347	TA3DL0019600	52477612	3	localised				AET3G0171600		100	100	1	1	0.353333	0.173333	0.286667	0.223333	0.28	1.13333	0.766667	0.833333	0.576667	0.53	1	0	0	0	0	-0.895453	-0.855307	-0.809402	-0.732122	-0.679001	0	0	0	0	0	0	0	0	0	0	0
1348	TA3DL0019700	52479939	5	localised				AET3G0171700		99.89	100	1?	1	1.32	0.716667	1.26667	1.17	1.35	3.82	0.156667	1.97333	0.0866667	0.0933333	1	0	1	1	0	-1.18018	2.6127	-0.745152	3.5154	3.78379	0	0	0	0	0	0	0	678	0	0	0
1349	TA3DL0019800	52486282	5	localised				AET3G0171800		100	100	1	1	0.03	3.14667	0	0	0.00666667	0.0166667	39.2033	0	0	0	0	1	0	0	0	1.78349	-5.50746	1.7604	1.7604	1.77214	0	1	0	0	0	0	0	1032	0	0	0
1350	TA3DL0019900	52601712	5	localised				AET3G0171900		99.95	99.93	1	1	0.0166667	0	0	0.01	0	11.2767	4.6	3.76333	20.88	16.9533	1	1	1	1	1	-6.85947	-3.1811	-2.70582	-12.3059	-10.1984	1	0	0	1	1	0	0	974	0	0	0
1351	TA3DL0020000	52837121	5	localised				AET3G0172000		99.97	99.96	1	1	5.34333	2.65667	2.64	1.71	5.36333	3.57333	2.96	5.60667	1.65333	4.95	1	1	1	1	1	2.44172	-0.615175	-1.03103	1.798	1.88269	0	0	0	0	0	0	927	777	0	0	0
1352	TA3DL0020100	53321733	5	localised				AET3G0172100		99.93	100	1?	1	0	0	7.36667	5.17333	4.42333	0.0133333	0.0366667	23.7933	54.8333	29.47	0	0	1	1	1	-0.575627	-0.588881	-1.68334	-5.13763	-3.1915	0	0	0	1	0	0	0	1216	0	0	0
90	TA3DL0020300	54044584	1	localised				AET3GNEW0000094		99.61	99.79	1	1	0	0	0	0	0	0	0	0	0	0	0	0	0	0	0	1.7604	1.7604	1.7604	1.7604	1.7604	0	0	0	0	0	0	0	0	0	1159	0
1353	TA3DL0020400	54091444	5	localised				AET3G0172300		99.58	99.34	1?	1	7.01667	4	4.29667	8.37333	6.83333	26.21	16.8867	13.9167	22.56	25.3133	1	1	1	1	1	-1.92807	-2.03211	-1.59977	-1.42781	-1.90817	0	0	0	0	0	0	0	0	0	0	0
1356	TA3DL0020500	54562729	5	localised				AET3G0172600		99.91	99.91	1	1	0.02	0	0	0	0	0.753333	0.0133333	0	0	0.0533333	0	0	0	0	0	-0.976457	-0.575627	1.7604	1.7604	-0.598349	0	0	0	0	0	0	0	0	0	0	0
1357	TA3DL0020600	54566241	5	localised				AET3G0172700		99.96	99.96	1?	1	1.11667	0	0	0	0.49	3.69	0.00333333	0	4.22	4.59	1	0	0	1	1	-1.25866	-0.569946	1.7604	-2.96524	-2.13115	0	0	0	0	0	0	0	0	0	0	0
1358	TA3DL0020700	54665452	5	localised				AET3G0172800		99.96	99.95	1?	1	8.14667	6.2	2.99333	4.68333	5.53	3.80333	3.24333	6.97	2.17333	3.43333	1	1	1	1	1	3.35221	2.98701	-1.13373	3.15282	2.59295	0	0	0	0	0	0	0	284	0	0	0
92	TA3DL0020800	54716198	3	localised				AET3GNEW0000096		99.84	99.74	1	1	0	0	0	0	0	0	0	0	0	0	0	0	0	0	0	1.7604	1.7604	1.7604	1.7604	1.7604	0	0	0	0	0	0	0	0	0	780	3792
1359	TA3DL0020900	54746221	5	localised				AET3G0172900		99.91	100	1	1	1.96	2.34333	3.84	4.12667	3.29	7.72333	14.6367	17.7967	14.2467	15.0733	1	1	1	1	1	-1.67409	-2.65676	-2.20609	-1.68938	-2.12832	0	0	0	0	0	0	0	0	0	0	0
1360	TA3DL0021100	54966446	3	localised				AET3G0173100		99.7	99.7	1	1	0.896667	0.686667	0.44	1.05667	0.496667	8.99	4.72333	11.81	11.0567	6.56667	1	1	1	1	1	-2.99201	-1.92756	-5.0533	-3.33006	-2.87189	0	0	1	0	0	0	0	0	0	0	0
93	TA3DL0021200	54968225	1	localised				AET3GNEW0000097	1	99.84	100	-	-	0	0	0	0	0	0	0	0	0	0	0	0	0	0	0	1.7604	1.7604	1.7604	1.7604	1.7604	0	0	0	0	0	0	0	0	0	0	0
1361	TA3DL0021300	55113506	5	localised				AET3G0173200		99.74	99.83	1	1	0.03	0.553333	0.79	0	0	0.65	8.08667	25.3267	2.93667	0	0	1	1	1	0	-0.909987	-3.32299	-8.35471	-2.23623	1.7604	0	0	1	0	0	0	0	0	0	0	0
1362	TA3DL0021500	55116637	4	localised				AET3G0173400		93.11	100	1	?	0.11	0	0.193333	0	0.0166667	0.0566667	0.1	0.18	0.07	0.0433333	0	0	0	0	0	1.84925	-0.624858	1.78029	-0.607816	-0.582952	0	0	0	0	0	0	0	0	0	0	0
94	TA3DL0021600	55431185	2	localised				AET3GNEW0000099		99.64	99.19	1	1	0	0	0	0	0	0	0	0	0	0	0	0	0	0	0	1.7604	1.7604	1.7604	1.7604	1.7604	0	0	0	0	0	0	0	0	0	1687	3449
1363	TA3DL0021700	55432647	5	localised				AET3G0173600		99.95	99.59	1	1	4.3	2.83667	2.08667	5.17667	5.97	6.97333	1.53	3.52333	2.62333	4.38667	1	1	1	1	1	-0.85458	2.66959	-0.832449	3.00094	2.27784	0	0	0	0	0	0	0	0	0	0	0
1364	TA3DL0021800	55556427	5	localised				AET3G0173700		99.97	100	1	1	11.8233	6.51333	2.58667	9.82667	8.26667	9.23667	7.57667	15.8933	15.61	19.1733	1	1	1	1	1	2.20523	-0.648447	-2.67555	-0.871492	-1.23664	0	0	0	0	0	0	1370	0	0	0	0
95	TA3DL0021900	55806623	5	localised			1	AET3GNEW0000100		100	100	1	1	6.26333	3.85667	3.99	5.17	6.96333	0	0	0.00333333	0.06	0.0266667	1	1	1	1	1	12.7864	8.54968	8.75521	10.2469	13.6545	1	1	1	1	1	0	337	857	0	463	974
1365	TA3DL0022000	56324223	2	localised	1			AET3G0173800		100	-	-	-	0	0	0	0	0	6.64667	4.87	5.03667	6	5.43333	1	1	1	1	1	-4.34371	-3.33447	-3.42914	-3.97637	-3.65447	1	0	0	0	0	0	0	0	0	0	0
97	TA3DL0022100	56349253	2	localised				AET3GNEW0000102		99.78	99.84	1	1	0.123333	0	0.01	0.13	0.126667	0	0	0	0	0	0	0	0	0	0	1.97752	1.7604	1.778	1.98925	1.98338	0	0	0	0	0	0	0	0	0	536	1264
1366	TA3DL0022200	56402190	3	localised				AET3G0173900		99.81	99.75	1?	1	0.256667	0.06	2.20667	0.0733333	0.643333	0.976667	0.253333	6.55	0.22	4.54	0	0	1	0	1	-0.893515	-0.67166	-1.33746	-0.645675	-1.91502	0	0	0	0	0	0	0	385	0	0	0
1367	TA3DL0022300	56422487	5	localised				AET3G0174000		?	?	?	1	5.53	1.63667	0.25	2.44	2.31333	27.1067	7.54333	0.46	18.2833	16.6933	1	1	0	1	1	-2.44503	-1.84061	-0.663486	-3.18429	-3.03342	0	0	0	0	0	402	0	802	0	0	0
1368	TA3DL0022400	56759852	5	localised				AET3G0174200		99.98	99.97	1?	1	3.58667	0.743333	2.39667	1.43333	1.99667	6.49333	0.586667	17.09	2.24667	4.17667	1	0	1	1	1	-0.92804	1.93422	-3.02534	-0.757922	-0.981297	0	0	0	0	0	516	2218	998	0	0	4263
1369	TA3DL0022500	56829489	5	localised				AET3G0174250		99.98	100	1	1	0.643333	0.453333	9.46667	15.7967	11.8033	0	0.716667	23.4967	35.82	16.59	0	0	1	1	1	2.89292	-0.67098	-1.3295	-1.24523	-0.780425	0	0	0	0	0	0	1777	1481	0	0	3172
98	TA3DL0022600	56939987	3	localised				AET3GNEW0000103		99.87	100	1	1	0	0	0	0	0	0	0	0	0	0	0	0	0	0	0	1.7604	1.7604	1.7604	1.7604	1.7604	0	0	0	0	0	0	0	0	0	0	560
1370	TA3DL0022700	57002045	5	localised				AET3G0174300		100	100	1	1	45.7467	34.4367	62.01	73.24	97.24	69.7533	88.8067	140.83	91.11	106.503	1	1	1	1	1	-0.859775	-1.43961	-1.27864	-0.704786	-0.621616	0	0	0	0	0	0	0	587	0	0	0
1371	TA3DL0022800	57313463	4	localised				AET3G0174400		100	100	1	1	34.6167	16.95	16.7733	50.2867	56.4933	47.8167	23.9667	26.9233	53.7933	57.38	1	1	1	1	1	-0.77858	-0.790105	-0.892456	-0.606893	-0.576813	0	0	0	0	0	0	0	357	0	0	0
1372	TA3DL0022900	57369922	5	localised				AET3G0174500		100	100	1?	1	54.68	20.0767	24.5333	45.3367	40.6667	24.3667	15.6667	21.3167	13.43	30.1867	1	1	1	1	1	3.86409	2.2262	2.01414	5.65288	2.35197	0	0	0	1	0	0	0	440	0	0	0
99	TA3DL0023000	57649315	5	localised				AET3GNEW0000104		99.94	100	1	1	0.483333	0.253333	1.96333	3.76333	4.53	0	0	0	0	0	0	0	1	1	1	2.61126	2.20637	5.21665	8.38537	9.73501	0	0	1	1	1	0	0	691	0	1507	1808
1373	TA3DL0023100	58012411	2	localised				AET3G0174600		100	100	1	1	0.04	0	0	0	0	0.0233333	0	0	0	0	0	0	0	0	0	1.78907	1.7604	1.7604	1.7604	1.7604	0	0	0	0	0	0	740	777	0	0	0
100	TA3DL0023200	58016183	4	localised				AET3GNEW0000105		100	100	1	1	1.05	0.51	0.593333	1.3	1.03333	3.46333	1.90667	1.61	1.17333	2.85333	1	1	1	1	1	-1.23678	-1.09347	-0.930513	1.863	-1.07651	0	0	0	0	0	0	0	0	814	801	0
101	TA3DL0023300	58020647	5	localised				AET3GNEW0000106		99.94	99.91	1	1	0.593333	0.0633333	0	0.546667	0.0433333	0.00666667	0	0	0	0	0	0	0	0	0	2.78633	1.87189	1.7604	2.72275	1.83668	0	0	0	0	0	0	0	0	0	0	0
102	TA3DL0023400	58154423	2	localised				AET3GNEW0000107		99.79	100	1	1	0.836667	0.543333	1.03667	1.18333	0.603333	0.02	0.0666667	0.0533333	0	0	0	0	1	1	0	3.16987	2.54708	3.40381	3.84354	2.82251	0	0	0	0	0	0	0	0	0	0	730
1374	TA3DL0023500	58201889	5	localised				AET3G0174700		99.92	99.8	1	1	0.273333	0.08	6.91333	0.68	0.433333	59.2733	18.1333	57.1833	106.18	78.6267	1	1	1	1	1	-26.8888	-10.0636	-4.17665	-36.2404	-31.5573	1	1	1	1	1	0	0	0	0	0	0
1375	TA3DL0023600	58375879	5	localised				AET3G0174800		99.95	100	1	1	15.4167	12.7067	25.41	36.9067	30.3667	8.19667	15.9233	31.3167	38.1167	36.2867	1	1	1	1	1	3.14243	-0.701363	-0.695099	-0.586185	-0.675264	0	0	0	0	0	0	0	794	0	0	0
106	TA3DL0023700	59217124	5	localised				AET3GNEW0000111		99.9	100	1	1	1.44667	1.33333	0.283333	2.12333	1.43333	4.65333	4.00667	1.15	3.95333	2.52667	1	1	1	1	1	-1.31256	-1.21888	-0.951673	-0.900882	-0.823287	0	0	0	0	0	0	0	421	814	718	2329
1376	TA3DL0023800	59232437	3	localised				AET3G0174900		99.63	100	?	1	4.94333	2.49	2.11333	1.75333	4.75333	42.1133	31.04	17.5333	17.2733	32.69	1	1	1	1	1	-4.12069	-5.21502	-3.38156	-3.77005	-3.32637	1	1	0	0	0	0	0	0	0	0	0
1377	TA3DL0023900	59416776	5	localised				AET3G0175000		100	100	1?	1	3.76	1.99667	18.3333	9.36667	7.74333	11.2467	4.02333	32.1233	30.42	22.1633	1	1	1	1	1	-1.4615	-0.952231	-0.973231	-1.72169	-1.50492	0	0	0	0	0	0	0	470	0	0	0
1378	TA3DL0024000	59547592	3	localised				AET3G0175100		99.94	99.94	1	1	0	0	0.00666667	0.586667	0.07	0	0	0	0.276667	0.0966667	0	0	0	0	0	1.7604	1.7604	1.77214	2.18786	-0.58221	0	0	0	0	0	0	0	469	0	0	0
107	TA3DL0024100	60173743	1	localised	1			AET3GNEW0000112	1	100	-	-	-	0.153333	0	0	0	0.0566667	0	0	0	0	0	0	0	0	0	0	2.03033	1.7604	1.7604	1.7604	1.86016	0	0	0	0	0	0	0	0	0	985	2001
1379	TA3DL0024200	60178641	2	localised				AET3G0175300		99.92	100	1	1	0.226667	0.626667	0.88	0.483333	0.113333	1.29333	3.77	3.34	0.503333	0.516667	1	1	1	0	0	-1.06201	-1.66574	-1.31136	-0.575712	-0.773844	0	0	0	0	0	0	541	889	0	0	0
1380	TA3DL0024300	60186782	5	localised				AET3G0175400		100	100	1	1	1.31333	0.43	1.18	1.04	0.816667	8.48667	1.8	9.67	3.55333	8.45667	1	1	1	1	1	-2.32951	-1.11227	-2.78033	-1.26791	-2.957	0	0	0	0	0	0	0	796	0	0	0
108	TA3DL0024400	60671168	2	localised				AET3GNEW0000113		99.65	99.58	1	1	0	0	0	0	0	0	0	0	0	0	0	0	0	0	0	1.7604	1.7604	1.7604	1.7604	1.7604	0	0	0	0	0	0	0	0	0	568	0
109	TA3DL0024500	60763106	3	localised	1			AET3GNEW0000114	1	99.94	-	-	-	0.683333	0.33	0.39	0.366667	0.85	0.263333	0.763333	0.363333	0.486667	0.943333	0	0	0	0	0	2.34565	-0.753133	1.79483	-0.617931	-0.596711	0	0	0	0	0	0	0	0	0	0	730
110	TA3DL0024600	60770552	5	localised	1			AET3GNEW0000115	1	99.87	-	-	-	0.0533333	1.93667	8.83	2.89667	7.17333	13.03	30.9167	54.48	15.78	32.5933	1	1	1	1	1	-7.56625	-6.17379	-3.20606	-2.44617	-2.33476	1	1	0	0	0	0	0	0	568	0	582
111	TA3DL0024700	61278167	2	localised				AET3GNEW0000116		99.82	99.86	1	1	0	0	0	0	0	0	0	0	0	0	0	0	0	0	0	1.7604	1.7604	1.7604	1.7604	1.7604	0	0	0	0	0	0	0	0	0	1803	557
1381	TA3DL0024800	61502119	5	localised				AET3G0175600		99.86	99.89	1	1	12.4233	5.34	3.52	10.93	5.41333	6.45667	3.48333	9.29	6.67667	5.68333	1	1	1	1	1	3.16903	2.48943	-1.2932	2.73577	-0.591968	0	0	0	0	0	0	0	0	0	0	0
1382	TA3DL0024900	61556877	5	localised				AET3G0175700		99.94	99.97	1	1	6.38667	2.95333	3.06	9.59667	8.76333	2.65	0.44	2.67	2.98667	0.856667	1	1	1	1	1	3.5626	4.83295	1.94747	4.67919	9.25711	0	1	0	1	1	0	0	0	0	0	0
112	TA3DL0025000	62238231	2	localised				AET3GNEW0000117		99.39	99.9	1	1	0	0	0	0	0	0.146667	0	0	0.0133333	0	0	0	0	0	0	-0.651367	1.7604	1.7604	-0.575627	1.7604	0	0	0	0	0	0	0	0	0	0	0
113	TA3DL0025100	62354386	3	localised				AET3GNEW0000118		99.88	100	1	1	0.2	0.0733333	0.36	0.623333	0.216667	0.22	0.21	0.486667	0.316667	0.09	0	0	0	0	0	-0.57752	-0.640382	-0.62096	2.17042	1.96497	0	0	0	0	0	0	0	0	0	989	266
1383	TA3DL0025200	62536006	4	localised				AET3G0175800		99.93	99.95	1	1	2.74333	0.196667	0	0	0	13.9	1.05	0	0	0	1	1	0	0	0	-2.26108	-0.973127	1.7604	1.7604	1.7604	0	0	0	0	0	0	0	342	0	0	0
1384	TA3DL0025300	62541817	5	localised			1	AET3G0175900		99.44	100	1	1	2.13333	0.41	0.62	5.1	2.68	18.05	6.07667	11.0767	62.0233	34.9033	1	1	1	1	1	-3.45364	-2.85101	-4.23468	-5.86895	-5.54212	0	0	1	1	1	0	0	0	0	0	0
114	TA3DL0025400	62851952	2	localised				AET3GNEW0000119	1	99.67	100	-	-	0	0	0	0	0	0	0	0	0	0	0	0	0	0	0	1.7604	1.7604	1.7604	1.7604	1.7604	0	0	0	0	0	0	0	0	0	0	0
1385	TA3DL0025500	62905322	5	localised			1	AET3G0176000		99.89	99.89	1	1	16.5033	6.63	5.03667	6.44	0.413333	44.0867	11.1367	0.616667	0.486667	3.17333	1	1	1	1	1	-1.46324	-0.903574	6.57337	8.80989	-1.67736	0	0	1	1	0	0	481	0	0	0	0
115	TA3DL0025600	63290471	4	localised				AET3GNEW0000120		99.92	99.86	1	0	0	0	0	0	0	0	0	0	0	0	0	0	0	0	0	1.7604	1.7604	1.7604	1.7604	1.7604	0	0	0	0	0	0	0	0	0	0	1176
1386	TA3DL0025700	63301618	2	localised				AET3G0176100		100	100	1?	1	0	0.15	0.0866667	2.45	1.31333	0	0.286667	0.156667	7.68333	2.86	0	0	0	1	1	1.7604	-0.63556	-0.604645	-1.42974	-0.947846	0	0	0	0	0	0	0	777	0	0	0
1387	TA3DL0025800	63551231	5	localised				AET3G0176200		99.9	99.97	1	1	6.91667	2.33	1.58333	7.16333	4.68667	6.91667	4.41667	12.63	5.95	7.85333	1	1	1	1	1	1.7604	-0.92401	-2.99712	2.06773	-0.884377	0	0	0	0	0	0	0	534	0	0	0
116	TA3DL0025900	63570000	1	localised	1			AET3GNEW0000121	1	99.85	-	-	-	0	0	0	0	0	0	0	0	0	0	0	0	0	0	0	1.7604	1.7604	1.7604	1.7604	1.7604	0	0	0	0	0	0	0	0	0	1286	1048
117	TA3DL0026000	63652657	3	localised				AET3GNEW0000122		100	100	1	1	0	0	0	0	0	0	0	0	0	0	0	0	0	0	0	1.7604	1.7604	1.7604	1.7604	1.7604	0	0	0	0	0	0	0	0	0	3839	968
1388	TA3DL0026100	64007767	5	localised				AET3G0176300		99.84	99.76	1	1	9.55	1.19667	0.08	2.48667	6.84333	5.38333	1.14667	0.266667	3.28333	13.03	1	1	0	1	1	2.90949	1.8014	-0.666235	-0.697847	-1.01612	0	0	0	0	0	0	515	0	0	0	0
1389	TA3DL0026200	64379408	5	localised				AET3G0176400		99.95	99.93	1	1	8.8	8.84	3.82	7.78667	8.62333	38.6833	20.2233	8.47333	17.52	22.43	1	1	1	1	1	-2.30023	-1.2252	-1.11646	-1.19731	-1.38304	0	0	0	0	0	0	1057	0	0	0	0
1390	TA3DL0026300	64394409	5	localised				AET3G0176500		100	100	1?	1	1.81	1.19	0.363333	1.63667	0.856667	9.15333	5.11	3.82333	9.84	3.87	1	1	1	1	1	-2.05254	-1.58484	-2.00971	-2.33541	-1.48999	0	0	0	0	0	0	0	0	0	0	0
1391	TA3DL0026400	64662552	5	localised				AET3G0176600		100	100	1	1	1.29667	2.84	2.51	4.46667	9.65667	1.17667	0.55	1.46	0	5.85	1	1	1	1	1	1.85745	4.36125	2.51179	9.62352	2.73869	0	1	0	1	0	0	0	0	0	0	0
1392	TA3DL0026500	65528025	5	localised			1	AET3G0176700		99.92	99.92	1?	1	28.2467	8.00333	18.76	39.89	34.4	0.44	0.543333	0.673333	0.733333	1.07667	1	1	1	1	1	35.754	10.2696	20.7881	41.5285	30.0087	1	1	1	1	1	0	0	0	0	0	0
1393	TA3DL0026600	66212923	5	localised			1	AET3G0176800		99.97	100	1?	1	3.66	2.02333	2.03333	1.8	2.65667	7.77333	0.493333	0	0.613333	3.53333	1	1	1	1	1	-1.06947	3.56402	5.33988	3.05524	-0.70424	0	0	1	0	0	0	0	0	0	0	0
118	TA3DL0026700	66237903	5	localised			1	AET3GNEW0000123		99.91	100	1	1	4.38667	3.06	2.15333	3.16	2.83667	0.206667	0.1	0	0	0	1	1	1	1	1	7.85858	6.49748	5.55113	7.32326	6.75407	1	1	1	1	1	0	0	1162	0	0	2610
1394	TA3DL0026800	66251635	5	localised				AET3G0176900		99.88	99.9	1	1	128.453	31.2033	22.5033	26.0933	19.4067	168.357	35.4267	25.25	26.22	24.85	1	1	1	1	1	-0.743152	-0.64255	-0.634437	-0.570708	-0.719577	0	0	0	0	0	0	0	665	0	0	0
1395	TA3DL0026900	66329129	5	localised				AET3G0177000		99.94	100	1	1	1.85333	1.36667	1.35	1.27	1.34667	1.85	2.44333	1.66667	2.79	1.39667	1	1	1	1	0	1.76246	-0.826477	-0.644599	-0.948423	-0.580156	0	0	0	0	0	0	0	495	0	0	0
1396	TA3DL0027000	66356197	5	localised				AET3G0177100		99.96	99.94	1	1	2.41	1.24667	20.5967	0.753333	6.39667	5.70333	5.38667	0.893333	8.43333	37.5167	1	1	1	1	1	-1.11667	-1.61482	20.0803	-3.05625	-2.95802	0	0	1	0	0	0	1108	963	0	0	4163
1397	TA3DL0027100	66430820	5	localised				AET3G0177150		99.91	99.94	1	1	5.10333	2.09667	7.71	10.63	4.37	2.95	2.06	7.32	6.13333	5.63667	1	1	1	1	1	2.72008	1.78149	1.84292	2.87011	-0.702044	0	0	0	0	0	0	0	0	0	0	545
1398	TA3DL0027200	66836911	5	localised				AET3G0177400		99.75	100	1?	1	4.89	1.78333	1	0.923333	6.21333	27.4767	7.21667	10.0833	3.63333	27.9367	1	1	1	1	1	-2.74639	-1.67695	-3.14796	-1.36845	-2.27877	0	0	0	0	0	0	776	0	0	0	0
1399	TA3DL0027300	66843386	5	localised				AET3G0177500		99.96	100	1	1	7.09333	3.43667	5.98	9.17	6.38333	12.9367	10.7467	18.2267	20.0433	18.5867	1	1	1	1	1	-0.978183	-1.504	-1.56472	-1.17539	-1.50694	0	0	0	0	0	0	507	600	0	0	0
119	TA3DL0027400	66848461	5	localised				AET3GNEW0000124		100	100	1	1	1.36667	0.47	0.216667	1.07667	2.13333	7.72	4.43	4.07	10.7867	11.7867	1	1	1	1	1	-2.09299	-2.09832	-2.36715	-3.22413	-2.31814	0	0	0	0	0	0	0	0	0	0	755
120	TA3DL0027500	66862879	5	localised				AET3GNEW0000125		100	100	1	1	1.30667	0.97	65.8	2.27	7.49333	8.63667	2.50333	296.357	3.37333	21.46	1	1	1	1	1	-2.37318	-1.01019	-2.52866	-0.75972	-1.50217	0	0	0	0	0	0	0	2104	0	0	2049
1400	TA3DL0027600	66868908	5	localised				AET3G0177600		99.87	99.79	1	1	4.19333	2.51	2.76	4.64667	5.61667	31.66	16.57	16.61	21.0333	22.9167	1	1	1	1	1	-3.57239	-2.8435	-2.66048	-2.21655	-2.05329	0	0	0	0	0	0	0	0	0	0	0
121	TA3DL0027700	66891570	1	localised				AET3GNEW0000126		99.51	99.51	1	1	0	0	0	0	0	0	0	0	0	0	0	0	0	0	0	1.7604	1.7604	1.7604	1.7604	1.7604	0	0	0	0	0	0	0	0	698	810	2632
1401	TA3DL0027800	66965873	5	localised				AET3G0177700		100	100	1	1?	1.31667	0.16	0.166667	0.11	0.906667	5.66667	0.833333	4.55667	0.616667	3.39	1	0	1	0	1	-1.63468	-0.897784	-2.70555	-0.827344	-1.30791	0	0	0	0	0	0	0	0	0	0	0
1402	TA3DL0027900	67008332	5	localised				AET3G0177800		99.87	99.85	1	1	0.673333	0.603333	0.15	0.493333	0.906667	0.776667	0.06	0.143333	0.543333	0.796667	0	0	0	0	0	-0.603132	2.66274	1.77066	-0.587072	1.86818	0	0	0	0	0	0	0	1483	0	0	0
1403	TA3DL0028300	67194617	5	localised				AET3G0177900		99.91	100	1	1	16.3	16.79	7.45	6.90333	17.8033	4.6	6.68333	4.1	0.313333	2.38333	1	1	1	1	1	5.43838	4.07603	2.91674	10.5937	9.78366	1	1	0	1	1	0	0	1806	0	0	0
1404	TA3DL0028400	67386440	3	localised				AET3G0178000		100	100	1	1	0.0166667	0.01	0	0.56	0.29	0.0633333	0.09	0	4.49	0.766667	0	0	0	1	0	-0.594127	-0.613047	1.7604	-1.99911	-0.777953	0	0	0	0	0	0	0	0	0	0	0
1405	TA3DL0028500	67984628	2	localised				AET3G0178100		99.92	100	1?	1	0.396667	0.406667	0.09	3.69667	1.21667	0.68	0.356667	0.0333333	4.34	1.27	0	0	0	1	0	-0.68329	1.82528	1.85694	-0.645863	-0.58172	0	0	0	0	0	0	0	919	0	0	0
1406	TA3DL0028600	68289009	5	localised				AET3G0178200		100	100	1?	1	23.46	8.00333	9.72	14.72	18.4767	76.5867	37.6067	47.7933	41.0333	66.77	1	1	1	1	1	-1.80185	-2.43583	-2.58556	-1.5189	-1.97657	0	0	0	0	0	0	0	0	0	0	0
1407	TA3DL0028700	68488915	5	localised				AET3G0178300		99.97	99.95	1	1	68.9033	46.8667	22.38	41.53	43.18	76.5167	42.94	30.4333	37.86	44.4833	1	1	1	1	1	-0.629921	1.91772	-0.763721	1.92665	-0.584811	0	0	0	0	0	0	1799	604	0	0	0
122	TA3DL0028800	68495977	5	localised			1	AET3GNEW0000127		99.83	99.86	1	1	11.19	3.42667	2.50667	7.08	7.73	0	0	0.11	0.0666667	0	1	1	1	1	1	21.4593	7.7927	5.56138	13.335	15.3683	1	1	1	1	1	0	0	1098	0	2836	2778
1408	TA3DL0028900	68516720	5	localised				AET3G0178400		100	100	1	1	5.24	2.17	9.91	3.23667	11.18	13.3667	3.75667	30.37	6.24333	50.5733	1	1	1	1	1	-1.30786	-0.852378	-1.63335	-0.971187	-2.40529	0	0	0	0	0	0	637	497	0	0	0
123	TA3DL0029000	69095911	4	localised				AET3GNEW0000128		99.5	99.19	1	1	0.633333	0.503333	0	0	0	0.246667	0.31	0	0	0	0	0	0	0	0	2.30641	2.0202	1.7604	1.7604	1.7604	0	0	0	0	0	0	0	0	0	0	0
1409	TA3DL0029100	69253794	5	localised				AET3G0178500		99.9	100	1?	1	43.0733	12.7167	35.0767	45.6	36.6033	87.4433	25.15	69.7733	84.9567	76.1733	1	1	1	1	1	-1.13993	-1.08296	-1.11438	-1.04781	-1.16581	0	0	0	0	0	0	0	0	0	0	0
124	TA3DL0029200	69468258	5	localised				AET3GNEW0000129		99.94	99.89	1	1	4.93	1.73667	6.30333	29.2933	4.15667	18.24	9.61333	27.04	45.2733	23.7	1	1	1	1	1	-1.84306	-2.20302	-2.18095	-0.867706	-2.72092	0	0	0	0	0	0	0	751	163	474	6908
1410	TA3DL0029300	69481874	2	localised				AET3G0178600		99.3	99.18	1?	1	0.08	0.0266667	0.246667	1.03333	0.216667	0.166667	0.0433333	0.286667	0.92	0.13	0	0	0	1	0	-0.613637	-0.577274	-0.586279	1.86431	1.89542	0	0	0	0	0	0	0	0	0	0	0
1411	TA3DL0029400	69494286	3	localised				AET3G0178700		99.89	99.89	1	1	0	0.393333	0	2.53	0.0633333	0.0266667	0.00333333	0.143333	12.9667	0.48	0	0	0	1	0	-0.583201	2.44468	-0.649474	-2.24754	-0.790644	0	0	0	0	0	212	0	175	0	0	0
1412	TA3DL0029500	70260268	4	localised				AET3G0178900		100	100	1?	1	0.626667	0.73	0.22	1.61667	1.07	1.97667	1.63333	0.0433333	8.99333	2.03333	1	1	0	1	1	-1.03949	-0.864666	2.05849	-2.16945	-0.832412	0	0	0	0	0	0	0	700	0	0	0
1413	TA3DL0029600	70296737	5	localised				AET3G0179000		99.94	99.92	1	1	23.99	18.7067	1.54333	35.4267	26.8133	80.8	49.3067	2.09667	24.55	37.46	1	1	1	1	1	-1.85941	-1.45011	-0.69164	2.5098	-0.785498	0	0	0	0	0	0	0	843	0	0	0
1414	TA3DL0029700	70458162	3	localised				AET3G0179100		99.9	99.84	1	1	0.0133333	0.00666667	0	0	0	0	0	0	0	0	0	0	0	0	0	1.78387	1.77214	1.7604	1.7604	1.7604	0	0	0	0	0	0	0	0	0	0	0
1415	TA3DL0029800	70538658	5	localised				AET3G0179200		100	100	1	1	0.12	0.236667	0.643333	1.16333	0.516667	0.0366667	0	0	0	0	0	0	0	1	0	1.90191	2.17703	2.89292	3.80833	2.66994	0	0	0	0	0	0	0	1142	0	0	0
1416	TA3DL0029900	70564975	5	localised				AET3G0179300		100	100	1	1	164.143	114.567	198.137	284.953	260.71	167.103	73.9033	151.777	160.51	165.613	1	1	1	1	1	-0.578234	2.71608	2.29459	3.11679	2.76517	0	0	0	0	0	180	0	845	0	0	0
1417	TA3DL0030000	70576264	5	localised				AET3G0179400		100	100	1?	1	0.0966667	0.213333	0.45	1.33333	0.363333	0.273333	0.12	0.96	2.41333	0.456667	0	0	0	1	0	-0.659563	1.9071	-0.767851	-0.83098	-0.606941	0	0	0	0	0	0	1280	1902	0	0	0
1418	TA3DL0030200	71148256	5	localised				AET3G0179500		99.92	99.95	1	1	6.04333	1.17	4.91667	5.97	10.23	1.74333	0.123333	2.99667	4.18	6.46	1	1	1	1	1	4.51971	3.40065	2.6061	2.36872	2.65004	1	0	0	0	0	0	0	0	0	0	0
1419	TA3DL0030300	71248680	5	localised				AET3G0179600		100	100	1	1	0.0133333	0.296667	0.0766667	1.42667	0.716667	0	0.69	0.06	26.9833	2.34667	0	0	0	1	1	1.78387	-0.740367	1.78808	-6.55055	-1.10743	0	0	0	1	0	0	0	1154	0	0	0
125	TA3DL0030400	71424508	3	localised				AET3GNEW0000130		100	100	1	1	0	0	0	0	0	0	0	0	0	0	0	0	0	0	0	1.7604	1.7604	1.7604	1.7604	1.7604	0	0	0	0	0	0	542	0	850	470	5620
126	TA3DL0030500	71503384	4	localised				AET3GNEW0000131		99.93	99.9	1	1	0.0366667	0.0833333	0	0.136667	0.116667	0.0933333	0.316667	0.0166667	0.61	0.473333	0	0	0	0	0	-0.599104	-0.690403	-0.57752	-0.804603	-0.74949	0	0	0	0	0	0	0	0	0	0	1176
1420	TA3DL0030600	71642589	1	localised				AET3G0179800		?	?	1	1	0	0	0	0	0	0	0	0	0	0	0	0	0	0	0	1.7604	1.7604	1.7604	1.7604	1.7604	0	0	0	0	0	0	0	0	0	0	0
1421	TA3DL0030700	71661940	2	localised				AET3G0180000		100	100	?	1	0.0333333	0	0	0	0	0.396667	0	0	0	0	0	0	0	0	0	-0.767787	1.7604	1.7604	1.7604	1.7604	0	0	0	0	0	0	0	0	0	0	0
1422	TA3DL0030800	71666359	4	localised				AET3G0180100		99.89	99.93	1	1	0	0	0	0.00333333	0	0.0566667	0	0.03	0.03	0	0	0	0	0	0	-0.600242	1.7604	-0.585094	-0.58315	1.7604	0	0	0	0	0	0	0	0	0	0	0
1423	TA3DL0030900	71684956	3	localised				AET3G0180200		99.9	100	1	1	0.00666667	0.01	0.00666667	0.01	0.05	0	0	0	0.00333333	0	0	0	0	0	0	1.77214	1.778	1.77214	1.7721	1.84842	0	0	0	0	0	0	0	0	0	0	0
1424	TA3DL0031000	71718409	2	localised				AET3G0180300		100	100	1	1	0	0	0	0	0	0	0	0	0	0	0	0	0	0	0	1.7604	1.7604	1.7604	1.7604	1.7604	0	0	0	0	0	0	0	0	0	0	0
127	TA3DL0031100	71963231	5	localised				AET3GNEW0000132		100	100	1	1	14.1567	7.81667	5.19	17.0933	14.14	30.0867	18.65	18.2733	24.4433	28.2767	1	1	1	1	1	-1.16509	-1.26604	-1.7687	-0.798811	-1.09846	0	0	0	0	0	0	0	0	436	282	0
1426	TA3DL0031100	71963231	5	localised				AET3G0180600		100	100	1	1	14.1567	7.81667	5.19	17.0933	14.14	5.61333	5.45333	6.82	15.49	10.5867	1	1	1	1	1	4.03455	2.40509	-0.717637	1.93156	2.30027	1	0	0	0	0	0	0	0	0	0	0
1425	TA3DL0031200	71974826	5	localised				AET3G0180500		99.87	99.6	1	1	12.8467	7.94	9.47	16.36	13.4567	35.9	22.5467	24.3267	47.3733	23.7967	1	1	1	1	1	-1.5138	-1.49617	-1.37411	-1.58287	-0.974347	0	0	0	0	0	0	0	708	0	0	0
1427	TA3DL0031200	71974826	5	localised				AET3G0180700		99.87	99.6	1	1	12.8467	7.94	9.47	16.36	13.4567	57.08	37.2967	36.92	66.0833	36.03	1	1	1	1	1	-2.3827	-2.43339	-2.05736	-2.1951	-1.45504	0	0	0	0	0	0	0	708	0	0	0
1428	TA3DL0031300	72180332	5	localised				AET3G0180800		99.94	99.9	1	1	0.07	0.52	0	3.50333	0.58	0	0.326667	0.0766667	4.98667	0.206667	0	0	0	1	0	1.88363	2.01694	-0.611603	-0.755161	2.30505	0	0	0	0	0	0	0	674	0	0	0
1429	TA3DL0031400	72297307	3	localised				AET3G0180900		99.96	99.95	1	1	0.0633333	0.106667	0.0633333	0.266667	0.176667	0.0866667	0.173333	0.473333	0.276667	0.12	0	0	0	0	0	-0.580518	-0.602273	-0.787082	-0.572537	1.84947	0	0	0	0	0	0	0	0	0	0	0
128	TA3DL0031500	72299196	3	localised	1			AET3GNEW0000133	1	99.96	-	-	-	1.06333	0.386667	0.203333	1.03	0.51	0	0	0	0	0	1	0	0	1	0	3.63229	2.44109	2.11835	3.57361	2.6582	0	0	0	0	0	0	0	0	0	0	3101
1430	TA3DL0031600	72354612	5	localised				AET3G0181000		99.95	99.92	1	1	0	0	0	1.38333	0.37	0.0733333	0.0533333	0.48	0.943333	4.02667	0	0	0	1	1	-0.60971	-0.598349	-0.840718	2.15898	-2.08424	0	0	0	0	0	0	0	544	0	0	0
1431	TA3DL0031700	72399122	5	localised				AET3G0181100		99.49	99.25	1	1	0.02	0	14.8367	4.56667	1.68667	4.68667	6.90667	11.3667	3.26	5.73	1	1	1	1	1	-3.16699	-4.4914	2.25436	2.30037	-1.42295	0	1	0	0	0	0	751	778	0	0	0
129	TA3DL0031800	72408732	1	localised				AET3GNEW0000134		100	100	1	1	0	0	0	0	0	0.00666667	0	0.01	0	0.00666667	0	0	0	0	0	-0.57184	1.7604	-0.573733	1.7604	-0.57184	0	0	0	0	0	0	0	0	0	655	3229
1432	TA3DL0031900	72440403	5	localised				AET3G0181200		99.95	100	1	1	0.226667	0.06	0.00666667	11.3167	1.43333	0.03	0.19	0.0466667	7.52667	0.333333	0	0	0	1	0	2.09653	-0.63772	-0.590624	2.54288	3.21273	0	0	0	0	0	0	0	0	0	0	406
130	TA3DL0032000	72674164	4	localised				AET3GNEW0000135		99.95	100	1	1	0.0466667	1.09	0	3.75667	0.86	0	0	0	0	0	0	1	0	1	0	1.84255	3.67924	1.7604	8.37364	3.27434	0	0	0	1	0	0	0	1750	0	0	1852
131	TA3DL0032100	72945952	5	localised				AET3GNEW0000136		99.95	100	1	1	0.08	0.86	3.35	0.286667	0.0433333	0.42	0.856667	0.866667	1.03	0.906667	0	0	1	1	0	-0.746884	1.76356	4.10236	-0.896228	-1.0381	0	0	1	0	0	0	0	382	0	1130	2279
1433	TA3DL0032200	72952047	5	localised				AET3G0181300		99.96	99.95	1	1	7.29333	5.52667	3.75333	13.26	23.82	8.27	8.58	19.9433	51.67	42.9567	1	1	1	1	1	-0.63495	-0.833802	-2.50286	-2.09813	-1.00603	0	0	0	0	0	0	0	0	0	0	0
1434	TA3DL0032300	73453646	5	localised				AET3G0181400		99.89	100	1?	1	1.82667	0.88	4.33333	6.34	3.91	1.95333	1.5	8.05333	5.01333	2.8	1	1	1	1	1	-0.593508	-0.755389	-0.964269	2.14878	2.27462	0	0	0	0	0	0	0	434	0	0	0
132	TA3DL0032400	73689272	3	localised				AET3GNEW0000137		100	100	1	1	0.12	0.503333	0.473333	0.00666667	0.753333	0.423333	0.65	5.97	0.373333	2.12333	0	0	1	0	1	-0.7219	-0.623472	-2.68733	-0.774959	-1.01191	0	0	0	0	0	0	0	573	0	0	1644
1435	TA3DL0032500	73922902	5	localised				AET3G0181500		100	100	1	1	1.76667	1.03333	0.0233333	5.22333	2.22	0	0	0	15.1767	0	1	1	0	1	1	4.87044	3.57948	1.80148	-1.47657	5.66849	1	0	0	0	1	0	0	0	0	0	0
1436	TA3DL0032600	74098215	2	localised				AET3G0181600		99.77	99.73	1	1	0.00666667	0.01	0.01	0.0166667	0.02	0	0	0	0	0	0	0	0	0	0	1.77214	1.778	1.778	1.78974	1.79561	0	0	0	0	0	0	0	0	0	0	0
1437	TA3DL0032700	74099518	5	localised				AET3G0181700		100	100	1	1	5.95	1.90333	0.673333	1.72667	14.8967	14.2633	3.69667	4.44	8.93333	52.0067	1	1	1	1	1	-1.24754	-0.918928	-1.84674	-2.06943	-1.89414	0	0	0	0	0	0	0	0	0	0	0
1438	TA3DL0032800	74159279	5	localised				AET3G0181900		99.91	100	1	1	0	0	0	1.64333	6.56	0	0	0.363333	2.99333	21.04	0	0	0	1	1	1.7604	1.7604	-0.774445	-0.858168	-1.65607	0	0	0	0	0	0	0	1813	0	0	0
1439	TA3DL0032900	74171624	3	localised				AET3G0182000		99.91	99.86	1	1	0.0266667	0.123333	0.0233333	0.146667	0.09	0.273333	0.313333	0.17	0.5	0.57	0	0	0	0	0	-0.704533	-0.664133	-0.649467	-0.743092	-0.818204	0	0	0	0	0	0	0	598	0	0	0
1440	TA3DL0033000	74296224	5	localised				AET3G0182100		100	100	1	1	19.5833	3.48667	73.87	4.57667	49.83	92.88	10.0867	311.627	24.33	349.36	1	1	1	1	1	-2.59087	-1.40367	-2.37196	-2.58017	-3.91546	0	0	0	0	0	0	0	1471	0	0	0
1441	TA3DL0033100	74306072	5	localised				AET3G0182200		99.88	99.93	1?	1	0.216667	1.66667	0	0.15	1.29333	0.826667	4.88667	0.88	1.71333	0.25	0	1	0	1	0	-0.852857	-1.25398	-1.06794	-1.34028	3.22975	0	0	0	0	0	0	0	540	0	0	0
1442	TA3DL0033200	74310377	5	localised				AET3G0182300		100	100	1?	1	59.94	0.733333	0	0	0.1	322.283	0.686667	0.0966667	0.00333333	3.58	1	0	0	0	1	-3.01349	1.80911	-0.622964	-0.569946	-2.36516	0	0	0	0	0	0	0	1201	0	0	0
1443	TA3DL0033300	74311497	5	localised				AET3G0182400		99.91	99.89	1	1	2.02667	1.14	0.613333	1.89	1.72333	17.2267	1.71333	2.17333	0.37	3.3	1	1	1	1	1	-3.42083	-0.720241	-1.11733	3.71354	-0.896925	0	0	0	0	0	0	0	581	0	0	0
1444	TA3DL0033400	74439420	5	localised				AET3G0182500		99.9	100	1	1	3.62	0.153333	0	0.07	0.156667	121.52	2.31333	0.0666667	0.123333	0.183333	1	1	0	0	0	-15.0645	-1.63192	-0.605923	-0.596367	-0.581149	1	0	0	0	0	0	0	0	0	0	0
1445	TA3DL0033500	74555360	5	localised				AET3G0182700		99.49	99.49	1	1	2.40667	0.753333	0.406667	2.38333	1.57667	3.25333	1.28333	1.23	2.4	3.96667	1	1	1	1	1	-0.709232	-0.739764	-0.900539	-0.570851	-1.09495	0	0	0	0	0	0	0	370	0	0	0
1446	TA3DL0033600	74565363	2	localised				AET3G0182800		100	100	1	1	0.12	0.0233333	5.41667	0.326667	0.253333	0.41	0.173333	32.71	1.58667	0.81	0	0	1	1	0	-0.715138	-0.651318	-2.98427	-1.10756	-0.820353	0	0	0	0	0	0	339	1002	0	0	0
134	TA3DL0033700	74575907	3	localised				AET3GNEW0000139		99.72	99.88	1	1	0	0	0	0	0	0	0	0	0	0	0	0	0	0	0	1.7604	1.7604	1.7604	1.7604	1.7604	0	0	0	0	0	0	0	0	0	743	727
135	TA3DL0033800	74578643	5	localised				AET3GNEW0000140		99.89	100	1	1	0	0	0	0	0	0	0	0	0.00333333	0	0	0	0	0	0	1.7604	1.7604	1.7604	-0.569946	1.7604	0	0	0	0	0	0	0	0	0	1002	522
1447	TA3DL0033900	74609167	5	localised				AET3G0183000		99.79	99.8	1	1	9.23	1.73667	0.326667	15.0467	11.0067	18.3267	3.28667	0.183333	20.1567	14.78	1	1	0	1	1	-1.07317	-0.889788	1.97363	-0.748947	-0.746575	0	0	0	0	0	0	0	0	0	0	0
1448	TA3DL0034000	74696790	5	localised				AET3G0183100		99.91	100	1	1	0.2	0.0533333	0.38	0.0433333	2.92667	1.59	0.6	2.19667	1.29333	2.55333	1	0	1	1	1	-1.22605	-0.862865	-1.31585	-1.24863	1.94536	0	0	0	0	0	0	0	1002	0	0	0
1449	TA3DL0034100	74702462	5	localised				AET3G0183200		99.93	99.88	1	1	6.63	2.65667	33.5533	4.03667	11.7367	8.83	5.58667	64.34	4.51333	29.77	1	1	1	1	1	-0.731842	-1.02322	-1.07418	-0.621813	-1.37234	0	0	0	0	0	0	0	1109	0	0	0
136	TA3DL0034200	74806619	1	localised	1			AET3GNEW0000141	1	99.68	-	-	-	0	0	0	0	0	0	0	0	0	0	0	0	0	0	0	1.7604	1.7604	1.7604	1.7604	1.7604	0	0	0	0	0	0	0	0	0	828	3021
1450	TA3DL0034300	74828757	5	localised				AET3G0183300		100	100	1	1	0.356667	0.01	0	0	0	0.0133333	0.0333333	0	0	0.0166667	0	0	0	0	0	2.35685	-0.581176	1.7604	1.7604	-0.57752	0	0	0	0	0	0	0	0	0	0	0
1451	TA3DL0034300	74828757	5	localised				AET3G0183400		100	100	1	1	0.356667	0.01	0	0	0	0.0166667	0.06	0	0	0.0233333	0	0	0	0	0	2.34912	-0.596174	1.7604	1.7604	-0.581307	0	0	0	0	0	0	0	0	0	0	0
1452	TA3DL0034500	74891795	5	localised				AET3G0183600		99.86	99.82	1	1	2.57667	0.15	1.48667	1.40667	1.57	13.03	1.65667	4.45667	8.50667	4.81667	1	1	1	1	1	-2.22827	-1.31228	-1.24652	-2.24389	-1.28567	0	0	0	0	0	0	0	0	0	0	0
1453	TA3DL0034600	75169771	3	localised				AET3G0183700		100	100	1?	1	0	0	0	0	0	0	0	0	0	0	0	0	0	0	0	1.7604	1.7604	1.7604	1.7604	1.7604	0	0	0	0	0	0	753	0	0	0	0
1454	TA3DL0034700	75239820	3	localised				AET3G0183800		100	100	1	1	0.213333	0.276667	0.22	0.446667	0.663333	1.05333	0.61	0.91	0.176667	0.943333	1	0	0	0	0	-0.96132	-0.716369	-0.889328	2.16434	-0.663677	0	0	0	0	0	0	0	2444	0	0	0
1455	TA3DL0034700	75239820	3	localised				AET3G0183900		100	100	1	1	0.213333	0.276667	0.22	0.446667	0.663333	1.05333	0.593333	1.42667	0.656667	0.96	1	0	1	0	0	-0.96132	-0.708954	-1.1299	-0.650512	-0.669369	0	0	0	0	0	0	0	2444	0	0	0
137	TA3DL0034800	75242403	2	localised				AET3GNEW0000143		98.87	99.23	1	1	0	0	0	0	0	0	0	0	0	0	0	0	0	0	0	1.7604	1.7604	1.7604	1.7604	1.7604	0	0	0	0	0	0	0	0	0	0	0
138	TA3DL0034800	75242403	2	localised				AET3GNEW0000143		98.87	99.23	1	1	0	0	0	0	0	0	0	0	0	0	0	0	0	0	0	1.7604	1.7604	1.7604	1.7604	1.7604	0	0	0	0	0	0	0	0	0	0	0
139	TA3DL0034900	75961068	4	localised				AET3GNEW0000144		100	100	1	1	0.02	0	0.0666667	0	0	0	0	0	0.0666667	0	0	0	0	0	0	1.79561	1.7604	1.87776	-0.605923	1.7604	0	0	0	0	0	0	0	0	1141	633	5075
1456	TA3DL0035000	75979815	5	localised				AET3G0184000		99.84	100	1	1	0.00333333	0.00333333	2813.48	1.07	0.393333	0.343333	0	4035.45	22.3833	49.9167	0	0	1	1	1	-0.760549	1.76627	-0.814687	-6.41689	-20.7584	0	0	0	1	1	1878	314	257	0	0	0
1457	TA3DL0035100	76280416	5	localised				AET3G0184100		99.8	99.6	1	1	4.85	1.74	1.54333	2.21333	1.27333	4.87	1.14333	2.6	1.3	0.78	1	1	1	1	0	-0.569995	2.25046	-0.804059	2.45946	2.2483	0	0	0	0	0	0	0	0	0	0	0
1458	TA3DL0035200	76284901	5	localised				AET3G0184200		99.95	100	1?	1	0.06	0.06	0.06	0.313333	0.05	0.0766667	0.03	0.133333	0.0833333	0.0266667	0	0	0	0	0	-0.576984	1.81167	-0.607352	2.13415	1.80041	0	0	0	0	0	0	0	0	0	0	0
1459	TA3DL0035300	76465770	5	localised				AET3G0184400		100	100	1	1	1.75333	0.61	2.26333	0.733333	2.45	0.326667	0.483333	3.44333	0	1.74667	1	0	1	0	1	3.65349	1.91073	-0.773457	3.05136	2.21118	0	0	0	0	0	0	1239	0	0	0	0
140	TA3DL0035400	76666976	5	localised			1	AET3GNEW0000145		99.06	99.86	1	1	2.08333	1.12667	5.18667	2.92	1.75667	0.0266667	0.0333333	0	0	0.0233333	1	1	1	1	1	5.28692	3.62302	10.891	6.90077	4.74219	1	0	1	1	1	0	0	0	368	1293	1303
1460	TA3DL0035500	76673562	5	localised				AET3G0184500		99.7	100	1?	1	17.0233	19.56	14.0467	19.67	10.0933	34.14	51.0867	43.1333	38.2233	27.2333	1	1	1	1	1	-1.10753	-1.4391	-1.66615	-1.07794	-1.44574	0	0	0	0	0	0	0	0	0	0	0
1461	TA3DL0035600	76677602	5	localised				AET3G0184600		99.8	99.63	1	1	4.30667	2.89333	10.95	3.00333	7.5	5.66	3.9	7.08667	5.71333	6.60333	1	1	1	1	1	-0.71292	-0.714929	2.60142	-0.952588	1.96801	0	0	0	0	0	0	0	538	0	0	0
1462	TA3DL0035700	76794047	3	localised				AET3G0184800		99.83	99.81	1?	1	0.74	0.276667	0.91	1.95667	1.07333	1.61667	0.793333	5.01667	7.29333	4.47333	1	0	1	1	1	-0.854256	-0.797944	-1.78942	-1.59337	-1.49959	0	0	0	0	0	398	0	668	0	952	715
141	TA3DL0035800	76853171	5	localised				AET3GNEW0000146		99.87	99.9	1	1	2.77333	1.30667	0.283333	6.81	6.44667	0.83	2.03333	1.59	1.71667	1.52667	1	1	1	1	1	3.62982	-0.747006	-1.14643	5.06088	5.1883	0	0	0	1	1	0	0	1314	0	0	2939
1463	TA3DL0035900	76861775	5	localised			1	AET3G0185000		99.84	100	1	1	3.77667	2.66	21.0067	29.35	17.0033	10.62	12.47	168.973	22.3567	71.4833	1	1	1	1	1	-1.38188	-2.09062	-4.38748	2.28749	-2.28704	0	0	1	0	0	0	0	740	0	0	0
1464	TA3DL0036000	77222593	4	localised				AET3G0185100		?	?	1	?	0.0533333	0.03	0	0.746667	0.243333	0.15	0.05	0	2.29	0.17	0	0	0	1	0	-0.620184	-0.579083	1.7604	-1.06998	1.87074	0	0	0	0	0	0	0	0	0	0	0
142	TA3DL0036100	77240186	5	localised				AET3GNEW0000147		99.92	100	1	1	9.33	5.74333	2.03667	12.2267	9.09333	15.8133	14.5933	8.48333	21.49	13.39	1	1	1	1	1	-0.924575	-1.31357	-1.774	-0.96589	-0.809869	0	0	0	0	0	0	0	379	0	0	1533
1465	TA3DL0036200	77991358	5	localised				AET3G0185300		99.75	99.62	1	1	0	0.116667	0	0.14	0.24	0.0233333	0.93	0	1.38333	0.0766667	0	0	0	1	0	-0.581307	-0.981799	1.7604	-1.1876	2.02746	0	0	0	0	0	0	0	0	0	0	0
1466	TA3DL0036300	78284875	5	localised				AET3G0185400		99.95	99.93	1	1	1.41333	0.543333	0.616667	1.38333	0.926667	1.34667	0.97	1.33667	0.693333	2.31333	1	0	1	1	1	1.81041	-0.725095	-0.821041	2.47773	-0.976893	0	0	0	0	0	0	0	0	0	0	0
1467	TA3DL0036400	78365830	5	localised				AET3G0185500		99.85	100	1?	1	0	0.07	0	1.32	1.49	0.0933333	24.27	0.00333333	0.0133333	0.00333333	0	1	0	1	0	-0.621071	-13.4156	-0.569946	4.03039	4.36883	0	1	0	1	1	0	0	767	0	1406	3715
1468	TA3DL0036500	78408210	2	localised				AET3G0185600		100	100	1	1	0.273333	1.41667	0	0.02	0.02	1.65333	3.47667	0	0.25	0.0366667	1	1	0	0	0	-1.18369	-1.05227	1.7604	-0.696143	-0.577335	0	0	0	0	0	0	0	0	0	0	0
1469	TA3DL0036600	78409375	3	localised				AET3G0185700		99.85	99.73	1?	1	26.15	31.8133	11.3233	13.0333	38.9867	58.2433	85.3967	66.6667	25.6333	51.6767	1	1	1	1	1	-1.23953	-1.49567	-3.11914	-1.07809	-0.748328	0	0	0	0	0	0	0	899	0	0	0
1470	TA3DL0036700	78487377	4	localised				AET3G0185800		100	100	1	1	0.0466667	14.4	0	0	0.743333	1.01	53.2533	0	5.01667	0.403333	1	1	0	1	0	-1.09088	-2.00122	1.7604	-3.41778	2.18691	0	0	0	0	0	0	0	0	0	0	0
1471	TA3DL0036800	78529869	5	localised				AET3G0186000		99.21	99.61	1?	1	0.37	0.316667	0.263333	0.386667	0.5	2.14667	1.22333	2.34	3.42333	2.24667	1	1	1	1	1	-1.30472	-0.959218	-1.50182	-1.81203	-1.22952	0	0	0	0	0	0	0	0	0	0	0
1472	TA3DL0036900	78680061	5	localised				AET3G0186100		97.28	99.87	1	1	1.90667	4.97333	0.536667	0.903333	1.63667	0.106667	14.11	0.106667	0.0433333	1.30667	1	1	0	0	0	4.6237	-1.43693	2.44441	3.21146	2.01225	1	0	0	0	0	0	0	525	0	0	0
1473	TA3DL0037000	78687156	3	localised				AET3G0186200		100	100	1	1	3.05	0.926667	0.106667	4.12	14.9567	7.95333	2.99333	1.22	22.95	27.15	1	1	1	1	1	-1.25579	-1.17738	-1.13953	-2.6572	-1.00213	0	0	0	0	0	0	0	202	0	0	0
143	TA3DL0037100	78689220	4	localised				AET3GNEW0000148		99.81	99.71	1	1	0.173333	0.0466667	0.683333	0.546667	0.303333	0	0	0	0	0	0	0	0	0	0	2.06554	1.84255	2.96334	2.72275	2.29439	0	0	0	0	0	0	0	961	0	1332	5107
1474	TA3DL0037200	78818785	5	localised				AET3G0186300		100	100	1	1	0	0.08	0	0.103333	0.0533333	0.143333	2.10667	0.163333	1.49333	3.41	0	1	0	1	1	-0.649474	-1.63403	-0.660835	-1.2837	-2.37827	0	0	0	0	0	0	0	0	0	0	0
1475	TA3DL0037300	78848790	5	localised				AET3G0186500		100	100	1	1	0	0	0	1.52	0.81	0	0	0.06	5.51333	2.18333	0	0	0	1	1	1.7604	1.7604	-0.602136	-1.46822	-0.999061	0	0	0	0	0	0	0	0	0	0	0
1476	TA3DL0037400	79038812	5	localised				AET3G0186700		100	100	1	1	0	1.82667	0.366667	0	0.396667	0	0.826667	0.103333	0	0.3	0	1	0	0	0	1.7604	2.72412	2.18056	1.7604	1.8913	0	0	0	0	0	0	329	710	0	0	0
144	TA3DL0037500	79448241	2	localised				AET3GNEW0000149		99.29	99.46	1	1	0.0166667	0	0	0	0	0.0266667	0.0133333	0	0	0	0	0	0	0	0	-0.57364	-0.575627	1.7604	1.7604	1.7604	0	0	0	0	0	0	0	0	342	0	1823
1477	TA3DL0037600	79493362	5	localised				AET3G0186800		99.78	99.92	1	1	22.1133	5.4	27.0733	5.58	12.35	40.0867	6.79333	45.02	7.62667	47.1967	1	1	1	1	1	-1.00978	-0.691723	-0.931196	-0.744742	-2.05081	0	0	0	0	0	0	0	854	0	0	0
1478	TA3DL0037700	79692750	4	localised				AET3G0186900		100	100	1	1	0.493333	0.2	0.216667	0.406667	0.313333	1.09	0.823333	0.656667	0.416667	0.846667	1	0	0	0	0	-0.79502	-0.863125	-0.773485	-0.572091	-0.798734	0	0	0	0	0	0	0	0	0	0	0
1479	TA3DL0037800	80333222	3	localised				AET3G0187000		99.82	99.79	1	1	0	0	0	2.25333	0.28	1.38	1.56333	1.91	28.01	4.21667	1	1	1	1	1	-1.35197	-1.45611	-1.65303	-5.06533	-2.31511	0	0	0	1	0	0	0	1152	0	0	0
1480	TA3DL0037900	80348677	4	localised				AET3G0187100		99.96	100	1?	1	3.53667	2.27	2.66333	10.21	7.38667	0.683333	3.44667	5.57333	18.7733	21.3667	1	1	1	1	1	4.74437	-0.772459	-1.01929	-1.00199	-1.51496	1	0	0	0	0	0	0	765	0	0	0
145	TA3DL0038000	80658681	5	localised				AET3GNEW0000150		99.85	99.95	1	1	6.32667	1.29	0.236667	2.9	6.54	16.6767	3.37333	0.84	10.3167	24.7933	1	1	0	1	1	-1.37051	-1.08484	-0.845189	-1.64832	-1.94323	0	0	0	0	0	0	0	607	0	1678	3058
146	TA3DL0038100	80660682	5	localised				AET3GNEW0000151		100	100	1	1	3.74667	0.32	1.32	12.77	4.24	3.29	4.94333	15.9333	40.1433	13.72	1	1	1	1	1	1.94779	-2.55767	-4.14613	-1.69728	-1.59575	0	0	1	0	0	0	0	0	0	0	1258
1481	TA3DL0038200	81151771	2	localised	1			AET3G0187200		99.64	-	-	-	0.5	0.496667	0	0	0.483333	0.463333	0.0266667	0	0.153333	0.0266667	0	0	0	0	0	1.80451	2.5663	1.7604	-0.655154	2.54344	0	0	0	0	0	553	0	0	0	0	0
1482	TA3DL0038300	81315218	5	localised				AET3G0187300		99.84	99.83	1	1	1.94667	4.07	6.82	6.49667	3.89333	6.79333	17.3067	7.94333	5.57667	7.67667	1	1	1	1	1	-1.50238	-2.05111	-0.649653	2.00666	-1.00725	0	0	0	0	0	0	0	468	0	0	0
1483	TA3DL0038400	81318763	1	localised				AET3G0187400		99.9	99.85	1	1	0.01	0	0	0	0	1.01333	0.0266667	0	0	0.03	1	0	0	0	0	-1.13236	-0.583201	1.7604	1.7604	-0.585094	0	0	0	0	0	0	0	569	1609	0	707
147	TA3DL0038500	81689539	5	localised				AET3GNEW0000152		100	100	1	1	7.21667	2.92	4.76333	9.85333	8.86667	13.05	7.07	16.96	11.6633	21.2233	1	1	1	1	1	-0.971336	-1.16944	-1.7702	-0.662786	-1.27946	0	0	0	0	0	0	0	0	0	0	0
1484	TA3DL0038600	82089650	5	localised				AET3G0187500		99.75	99.69	1	1?	12.03	1.53667	0.186667	1.25333	13.9133	30.5567	1	0.733333	5.54333	39.8933	1	1	0	1	1	-1.37574	2.23277	-0.82974	-1.64954	-1.55764	0	0	0	0	0	1177	0	0	0	0	0
1485	TA3DL0038700	82653382	2	localised				AET3G0187600		99.85	99.8	1	1	0.12	0.436667	0.03	0.07	1.04	0.373333	0.693333	0	0.466667	3.58333	0	0	0	0	1	-0.696541	-0.669538	1.81321	-0.778639	-1.27626	0	0	0	0	0	0	0	747	0	0	0
1486	TA3DL0038800	82912549	1	localised				AET3G0187700		99.84	100	1?	1	0.0466667	0.0566667	0	0	0.0166667	0.196667	0.32	0	0.0433333	0.0266667	0	0	0	0	0	-0.649462	-0.709618	1.7604	-0.592668	-0.57364	0	0	0	0	0	0	0	0	0	0	0
1487	TA3DL0038900	82918111	2	localised				AET3G0187800		100	100	1	1	0.03	0.0933333	2.12667	0	0.343333	0.556667	5.49	2.74333	0.12	1.78	0	1	1	0	0	-0.858513	-3.37195	-0.680089	-0.636219	-1.17557	0	0	0	0	0	1140	0	491	0	0	0
1488	TA3DL0039000	83056083	4	localised				AET3G0187900		100	100	1	1	0.31	0.11	0.95	0.506667	0.416667	0.663333	0.00333333	1.60667	2.00333	1.22667	0	0	1	1	0	-0.721268	1.94755	-0.759346	-1.13234	-0.892845	0	0	0	0	0	0	0	1287	0	0	0
1489	TA3DL0039100	83062014	4	localised				AET3G0188000		99.87	99.94	1	1	0.876667	0.716667	0.75	1.36	2.02333	1.06667	0.533333	0.606667	2.54	3.08333	1	0	0	1	1	-0.625564	1.97088	1.91745	-0.852079	-0.767216	0	0	0	0	0	0	0	357	0	0	0
1490	TA3DL0039200	83166873	5	localised				AET3G0188100		99.84	99.79	1	1	0.9	0	0	0	0	0.283333	0	0	0	0	0	0	0	0	0	2.60631	1.7604	1.7604	1.7604	1.7604	0	0	0	0	0	0	0	0	0	0	0
149	TA3DL0039300	83491871	5	localised				AET3GNEW0000154		100	100	1	1	9.84	3.88333	11.0133	18.8467	20.2233	21.18	6.04	30.4733	72.3167	52.0567	1	1	1	1	1	-1.16231	-0.818927	-1.48822	-2.09847	-1.42009	0	0	0	0	0	0	0	685	0	1419	778
150	TA3DL0039400	83638113	5	localised			1	AET3GNEW0000155		99.87	99.91	1	1	7.19	3.65	2.77667	9.46	4.71	0	0	0	0	0	1	1	1	1	1	14.4177	8.18586	6.64844	18.4138	10.0519	1	1	1	1	1	0	0	352	0	0	891
151	TA3DL0039500	83643059	5	localised				AET3GNEW0000156		100	100	1	1	101.983	32.4167	13.4933	42.2733	71.8933	230.4	55.01	56.0467	113.27	208.94	1	1	1	1	1	-1.27639	-0.952119	-2.23589	-1.50003	-1.63605	0	0	0	0	0	0	0	651	0	0	468
152	TA3DL0039600	83647479	3	localised			1	AET3GNEW0000157		99.87	99.74	1	1	5.01	1.88	1.81333	5.06333	3.87	0.823333	0.706667	0	0	0	1	1	1	1	1	5.80256	2.97067	4.95259	10.6739	8.57315	1	0	1	1	1	0	0	0	0	0	0
153	TA3DL0039700	83648919	2	localised	1			AET3GNEW0000158	1	99.85	-	-	-	0.456667	0.88	0	0.0233333	0	0	0	0	0	0	0	0	0	0	0	2.56432	3.30955	1.7604	1.80148	1.7604	0	0	0	0	0	0	0	0	0	0	0
1491	TA3DL0039800	83811099	2	localised				AET3G0188200		100	100	1	1	0	0	0	0.0133333	0.00666667	0	0	0	0	0.00666667	0	0	0	0	0	1.7604	1.7604	1.7604	1.78387	1.7604	0	0	0	0	0	0	0	0	0	0	0
154	TA3DL0039900	83895720	5	localised				AET3GNEW0000159		99.96	99.94	1	1	2.87	0.866667	0.17	0.15	0.683333	7.47	4.16	1.49	0.443333	2.01333	1	1	1	0	1	-1.24326	-1.57026	-1.20893	-0.712947	-1.01687	0	0	0	0	0	0	503	0	0	942	0
1492	TA3DL0040000	84246338	3	localised				AET3G0188300		99.79	99.7	?	?	2.72	1.29	0.306667	1.16	1.77667	0	0	0	0	0	1	1	0	1	0	6.54869	4.03132	2.30026	3.80246	4.88804	1	1	0	0	1	0	0	0	0	0	0
1493	TA3DL0040100	84455280	5	localised				AET3G0188400		100	100	1	1	3.92333	3.28	1.62333	3.86667	12.1	6.22667	7.10333	9.88667	21.1833	15.8567	1	1	1	1	1	-0.833811	-1.0755	-2.35738	-2.58931	-0.730952	0	0	0	0	0	0	0	0	0	0	0
1494	TA3DL0040200	84510601	3	localised				AET3G0188500		100	100	1	1	0.17	0.0433333	0	0.02	0.0266667	0.14	0.09	0	0.356667	0.0266667	0	0	0	0	0	1.80673	-0.593461	1.7604	-0.755547	1.7604	0	0	0	0	0	0	0	0	0	0	0
1495	TA3DL0040300	84649159	4	localised				AET3G0188600		99.87	100	1?	1	19.71	10.3167	4.88	14.32	18.5767	50.9633	45.17	21.8633	36.7667	38.5933	1	1	1	1	1	-1.4253	-2.31755	-2.20877	-1.40036	-1.14887	0	0	0	0	0	0	0	525	0	0	0
155	TA3DL0040400	84652559	2	localised				AET3GNEW0000160		100	100	1	1	0	0	0	0	0	0	0	0	0.0166667	0	0	0	0	0	0	1.7604	1.7604	1.7604	-0.57752	1.7604	0	0	0	0	0	0	0	0	0	2030	1339
1496	TA3DL0040500	84658679	4	localised				AET3G0188700		99.91	99.9	1	1	0	0.15	0.0233333	1.15	0.203333	0.00666667	0.0266667	0	4.24333	0.276667	0	0	0	1	0	-0.57184	1.97188	1.80148	-1.38534	-0.602671	0	0	0	0	0	0	866	0	0	0	0
1497	TA3DL0040600	84662311	5	localised				AET3G0188800		99.92	99.93	1?	1	3.17667	2.5	2.71	0.386667	0.506667	3.91	2.76667	8.54	17.13	7.20667	1	1	1	1	1	-0.667791	-0.611333	-1.46071	-7.42702	-3.09413	0	0	0	1	0	0	0	0	0	0	0
1498	TA3DL0040700	85312158	5	localised				AET3G0188900		99.96	100	1	1	1.15667	0	0	1.24667	0.976667	1.71667	0.576667	1.95	2.97	3.15	1	0	1	1	1	-0.715553	-0.89563	-1.67576	-1.00378	-1.19262	0	0	0	0	0	0	0	0	0	0	0
1499	TA3DL0040800	85319006	5	localised				AET3G0189000		99.95	99.93	1	1	0.6	0.153333	0.716667	0.96	0.8	1.42667	1.91667	1.93333	1.64667	1.32333	1	1	1	1	0	-0.861547	-1.43655	-0.970653	-0.767064	-0.733209	0	0	0	0	0	0	0	465	0	0	0
156	TA3DL0040900	85324237	5	localised				AET3GNEW0000161		99.76	99.79	1	1	2.27333	1.91333	2.40667	2.54	3.40667	34.9233	13.9833	13.29	20.1433	24.4133	1	1	1	1	1	-6.23412	-2.92151	-2.38282	-3.3928	-3.27597	1	0	0	0	0	0	0	0	0	1466	5390
1500	TA3DL0041000	85331488	5	localised				AET3G0189100		99.87	100	1	1	0.126667	332.32	0.0133333	0	3.01333	1.49	671.077	0.62	31.5367	0.336667	1	1	0	1	1	-1.25543	-1.14537	-0.908137	-18.4825	5.28559	0	0	0	1	1	0	0	493	0	0	0
1501	TA3DL0041100	85455867	5	localised				AET3G0189200		99.8	99.93	1	1	192.943	43.65	63.1733	199.503	201.933	95.98	36.44	70.9033	136.117	170.17	1	1	1	1	1	3.5205	2.09941	-0.636478	2.5742	2.08707	0	0	0	0	0	0	0	662	0	0	0
1502	TA3DL0041200	85633583	5	localised				AET3G0189300		99.96	99.97	1	1	2.47333	1.23667	1.73	3.22	2.9	2.03667	2.14	4.29667	3.63333	3.98	1	1	1	1	1	2.01354	-0.797475	-1.10212	-0.623691	-0.72536	0	0	0	0	0	0	0	1584	0	0	0
1503	TA3DL0041300	85896601	5	localised				AET3G0189400		99.77	99.82	1?	1	0.776667	4.87333	5.46667	15.4933	6.79	6.22333	7.41333	10.2667	9.26333	9.59	1	1	1	1	1	-2.30951	-0.813715	-0.9897	2.82899	-0.772231	0	0	0	0	0	0	0	554	0	0	0
1504	TA3DL0041400	86338708	5	localised				AET3G0189500		99.96	100	1	1	0.553333	0.23	6.79	0.92	0.596667	1.80667	2.52333	16.1133	6.92667	1.63333	1	1	1	1	0	-1.0264	-1.62719	-1.24792	-2.34519	-0.936872	0	0	0	0	0	595	0	0	0	0	0
1505	TA3DL0041500	86375050	5	localised				AET3G0189600		99.88	99.85	1	1	2.16333	16.41	33.8633	4	6.11667	1.40333	13.0133	27.1467	16.66	24.6967	1	1	1	1	1	2.31709	2.1871	2.18049	-2.00636	-2.05111	0	0	0	0	0	0	0	964	0	0	0
157	TA3DL0041600	86390027	5	localised				AET3GNEW0000162		99.91	100	1	1	0	0	0	0	0	0.286667	0.706667	0.246667	0.443333	0	0	0	0	0	0	-0.730894	-0.969477	-0.708172	-0.819889	1.7604	0	0	0	0	0	0	0	0	0	2117	1866
158	TA3DL0041700	86410456	2	localised				AET3GNEW0000163		99.91	99.9	1	1	0.14	0.12	0.00666667	0.0133333	0.03	0.94	0.993333	0.243333	0.12	0.16	0	0	0	0	0	-0.966686	-1.011	-0.701602	-0.627848	-0.639749	0	0	0	0	0	0	0	0	0	225	3037
1506	TA3DL0041800	86492431	5	localised				AET3G0189700		100	100	1	1	0	0	6.25667	0.05	0	0.0166667	0	17.9533	1.15	0.546667	0	0	1	1	0	-0.57752	1.7604	-1.48367	-1.16316	-0.878588	0	0	0	0	0	0	0	0	0	0	0
1507	TA3DL0041900	86583854	5	localised				AET3G0189800		99.94	99.96	1	1	0.0133333	0	0.166667	0.00333333	0	12.3267	9.28667	5.11	0.123333	3.38667	1	1	1	0	1	-7.47064	-5.84337	-2.97497	-0.635993	-2.49186	1	1	0	0	0	0	0	742	0	0	0
1508	TA3DL0042000	86951407	5	localised				AET3G0189900		100	100	1?	1	5.87667	4.16667	2.40333	5.73667	4.41333	17.6567	12.5267	10.93	10.5867	12.13	1	1	1	1	1	-1.54115	-1.4872	-1.99124	-0.977017	-1.37781	0	0	0	0	0	0	0	0	0	0	0
1509	TA3DL0042100	86959606	5	localised				AET3G0190000		100	100	1	1	0.02	0.00666667	0	0	0	0.05	0	0	0	0	0	0	0	0	0	-0.58476	1.77214	1.7604	1.7604	1.7604	0	0	0	0	0	0	0	0	0	0	0
159	TA3DL0042200	87174963	5	localised				AET3GNEW0000164		100	100	1	1	2.19667	4.41	55.9467	47.1833	55.34	0.993333	15.9533	40.67	111.343	63.57	1	1	1	1	1	2.82312	-1.78011	2.40578	-1.32446	-0.651032	0	0	0	0	0	0	631	282	0	2078	1270
160	TA3DL0042300	87183259	3	localised				AET3GNEW0000165		99.73	99.62	1	1	2.37	1.27333	1.20667	3.33333	2.98333	2.8	6.28667	10.49	8.26333	5.34333	1	1	1	1	1	-0.640534	-1.82077	-2.95782	-1.21432	-0.904606	0	0	0	0	0	0	0	0	0	0	931
161	TA3DL0042400	87196564	2	localised				AET3GNEW0000166	1	99.94	99.91	-	-	0	0	0	0	0	0	0	0	0	0	0	0	0	0	0	1.7604	1.7604	1.7604	1.7604	1.7604	0	0	0	0	0	0	0	0	0	0	0
162	TA3DL0042500	87199171	3	localised				AET3GNEW0000167		100	100	1	1	0	0	0	0	0	0	0	0	0	0	0	0	0	0	0	1.7604	1.7604	1.7604	1.7604	1.7604	0	0	0	0	0	0	0	0	0	755	1516
1510	TA3DL0042600	87544325	5	localised				AET3G0190400		99.43	100	1	1	51.39	22.2333	51.4367	51.1133	92.3933	243.523	120.49	330.31	280.903	460.04	1	1	1	1	1	-2.65131	-2.97042	-3.58912	-3.07284	-2.80422	0	0	0	0	0	0	0	0	0	0	0
163	TA3DL0042700	87903448	3	localised	1			AET3GNEW0000168	1	99.91	-	-	-	2.66333	1.63333	2.18333	1.2	1.33333	1.91333	4.97333	1.34333	0.453333	2.42333	1	1	1	1	1	2.21359	-1.28854	2.39144	2.66483	-0.833414	0	0	0	0	0	0	0	545	0	0	679
1511	TA3DL0042800	87918704	4	localised				AET3G0190500		99.89	99.89	1	1	0.756667	0.316667	0.32	1.70667	0.95	1.81333	0.156667	0.75	2.11333	1.66667	1	0	0	1	0	-0.909747	2.00391	-0.7531	-0.653401	-0.776824	0	0	0	0	0	0	0	0	0	0	0
165	TA3DL0042900	87971326	3	localised	1			AET3GNEW0000170	1	99.7	-	-	-	0	0	0	0	0	0	0	0	0	0	0	0	0	0	0	1.7604	1.7604	1.7604	1.7604	1.7604	0	0	0	0	0	0	0	631	0	0	0
1512	TA3DL0043000	88093461	4	localised				AET3G0190600		98.91	100	1	1	1.55333	0.973333	1.31	1.50667	1.67667	10.0367	5.60333	5.03	9.82	9.32	1	1	1	1	1	-2.45538	-1.90087	-1.48284	-2.45199	-2.19015	0	0	0	0	0	0	0	0	0	0	0
1513	TA3DL0043100	88577665	3	localised				AET3G0190700		100	100	1?	1	0.186667	0	0	0.09	0.02	2.89	4.50333	1.48	3.15333	2.30333	1	1	1	1	1	-1.86213	-3.12618	-1.40877	-2.16451	-1.83967	0	0	0	0	0	0	0	0	0	1173	1979
1514	TA3DL0043200	88590925	5	localised				AET3G0190800		100	100	1?	1	18.9467	8.85	2.23667	15.17	34.5233	19.9833	5.72	4.52333	12.5833	43.7533	1	1	1	1	1	-0.597576	2.58035	-0.969375	2.09563	-0.715649	0	0	0	0	0	0	0	1231	0	0	0
166	TA3DL0043300	89008183	1	localised				AET3GNEW0000171		99.8	100	1	1	0.646667	0.466667	0.366667	0.456667	0.583333	0.606667	0.65	0.216667	0.146667	0.476667	0	0	0	0	0	1.80423	-0.639059	1.97744	2.23632	1.88756	0	0	0	0	0	0	0	0	0	0	0
1515	TA3DL0043400	89073724	1	localised				AET3G0190900		100	100	1	1	0	0	0	0	0	0	0	0	0.00666667	0	0	0	0	0	0	1.7604	1.7604	1.7604	-0.57184	1.7604	0	0	0	0	0	0	0	0	0	0	0
1516	TA3DL0043500	89084741	5	localised				AET3G0191000		99.85	100	1	1	1.07667	1.13667	0.646667	1.24333	1.23667	7.27	11.67	6.23667	15.5533	5.84	1	1	1	1	1	-2.26218	-3.36844	-2.49644	-4.1916	-1.73717	0	0	0	1	0	0	124	767	0	0	0
167	TA3DL0043600	89092759	3	localised				AET3GNEW0000172		99.85	99.6	1	1	1.29333	0.456667	0.233333	0.56	0.83	10.02	6.64333	3.14	10.64	7.20667	1	1	1	1	1	-2.72963	-2.98065	-1.90681	-4.23855	-2.54744	0	0	0	1	0	0	101	0	0	207	2303
1517	TA3DL0043700	89248009	5	localised				AET3G0191100		100	100	1	1	1.95	0.486667	0.683333	3.92	2.68667	8.61333	1.09667	1.79667	7.58667	10.1133	1	1	1	1	1	-1.85115	-0.801133	-0.943755	-0.991398	-1.71238	0	0	0	0	0	0	0	1311	0	0	0
1518	TA3DL0043800	89289766	2	localised				AET3G0191200		99.94	99.89	?	?	0.626667	0.553333	0.27	0.02	1.12333	1.11	0.05	0	0	0	1	0	0	0	0	-0.736839	2.60427	2.23571	1.79561	3.73792	0	0	0	0	0	0	641	0	0	0	0
1523	TA3DL0043900	89716679	2	localised				AET3G0191700		99.71	99.79	1	1	1.65	1.64667	8.71	6.42	3.14333	3.13	5.17	20.81	11.8667	4.75667	1	1	1	1	1	-0.885305	-1.32426	-1.27592	-0.985033	-0.789241	0	0	0	0	0	0	0	1758	0	0	0
1524	TA3DL0044000	89790011	3	localised				AET3G0191800		99.89	100	?	?	1.25667	0.24	0.32	0.78	0.786667	3.39667	2.13667	1.32667	1.52333	2.91667	1	1	1	1	1	-1.10674	-1.43693	-1.00126	-0.805273	-1.24526	0	0	0	0	0	0	0	0	525	2601	1851
1525	TA3DL0044100	89920231	5	localised				AET3G0191900		100	100	1	1	0.66	0.853333	1.44	1.59667	0.666667	0.0233333	0.303333	1.07333	0.503333	0.44	0	0	1	1	0	2.85563	2.50328	2.07172	3.04069	2.0375	0	0	0	0	0	0	0	0	0	0	0
1526	TA3DL0044200	90117258	2	localised				AET3G0192000		?	?	1	1	0.186667	0.0633333	0	1.08667	1.54333	0.353333	0.113333	0.05	1.8	1.83667	0	0	0	1	0	-0.647835	-0.594764	-0.596455	-0.762243	-0.633569	0	0	0	0	0	0	0	2214	0	0	0
1527	TA3DL0044300	90337532	2	localised				AET3G0192100		99.79	99.5	1	0	13.5267	2.06667	29.96	0.696667	33.1133	44.65	4.23333	169.213	2.28333	360.45	1	1	1	1	1	-1.7851	-0.969394	-3.12307	-1.09928	-6.01884	0	0	0	0	1	0	0	0	0	0	0
1528	TA3DL0044400	90342315	5	localised				AET3G0192150		98.79	100	1	1	18.9867	18.04	54.78	31.1933	25.2367	8.68	0	62.9467	14.7767	39.1767	1	1	1	1	1	3.63477	33.518	-0.65122	3.59221	-0.869869	0	1	0	0	0	0	982	317	0	1065	2396
1529	TA3DL0044500	90346257	5	localised				AET3G0192200		100	100	1	1	4.30333	1.18333	7.60667	2.21667	9.45667	5.13	0.656667	2.54333	0.693333	34.3567	1	1	1	1	1	-0.656599	2.32004	4.27597	3.34407	-1.92073	0	0	1	0	0	0	0	1239	0	0	1330
170	TA3DL0044600	90595563	1	localised	1			AET3GNEW0000175	1	99.34	-	-	-	0	0	0	0	0	0	0	0	0	0	0	0	0	0	0	1.7604	1.7604	1.7604	1.7604	1.7604	0	0	0	0	0	0	0	0	0	0	0
1530	TA3DL0044700	90986579	4	localised				AET3G0192400		99.72	100	1	1	7.01	10.74	0	0	0	1.97333	1.06667	0	0	0	1	1	0	0	0	4.74242	10.0002	1.7604	1.7604	1.7604	1	1	0	0	0	0	0	0	0	0	0
1531	TA3DL0044800	92076158	5	localised				AET3G0192500		99.89	99.84	1	1	4.91667	1.49	0.14	0.386667	7.25667	5.05	0.723333	17.4067	2.21667	3.24	1	1	1	1	1	-0.580854	2.54356	-9.17189	-1.31772	3.42807	0	0	1	0	0	0	0	745	0	0	0
1532	TA3DL0044900	92078772	5	localised				AET3G0192600		99.95	99.93	1	1	0.773333	15.8233	0	0	0	1.67667	5.11667	1.61	1.88333	3.25667	1	1	1	1	1	-0.857418	4.84182	-1.48262	-1.63789	-2.41801	0	1	0	0	0	0	0	0	0	0	0
1533	TA3DL0045000	92081760	1	localised	1			AET3G0192700		99.73	-	-	-	0.0466667	0.38	0	0	0	0.45	0.276667	0.41	0.253333	0.536667	0	0	0	0	0	-0.786952	1.90289	-0.800954	-0.711959	-0.872908	0	0	0	0	0	0	0	0	0	0	0
171	TA3DL0045100	92500856	5	localised				AET3GNEW0000176		100	100	1	1	6.32667	3.02667	6.70667	4.69	4.81667	22.47	11.05	26.8867	13.07	18.32	1	1	1	1	1	-1.81968	-1.69993	-2.05551	-1.40466	-1.88678	0	0	0	0	0	0	0	0	0	463	2440
1534	TA3DL0045200	92537370	5	localised				AET3G0192800		99.97	99.96	1	1	2.36333	3.79667	6.93	7.36667	7.18	0	0	7.78	0	8.75	1	1	1	1	1	5.92081	8.44405	-0.628941	14.7287	-0.67708	1	1	0	1	0	0	0	786	0	0	0
172	TA3DL0045300	92756543	3	localised				AET3GNEW0000177		99.64	99.77	1	0	0	0	0	0	0	0	0	0	0	0	0	0	0	0	0	1.7604	1.7604	1.7604	1.7604	1.7604	0	0	0	0	0	0	0	0	0	0	0
173	TA3DL0045400	92759230	2	localised				AET3GNEW0000178		99.38	98.99	1	1	0	0	0	0	0	0	0	0	0	0	0	0	0	0	0	1.7604	1.7604	1.7604	1.7604	1.7604	0	0	0	0	0	0	0	0	0	0	0
174	TA3DL0045500	92976685	3	localised	1			AET3GNEW0000179	1	99.78	-	-	-	0	0	0	0	0	0	0	0	0	0	0	0	0	0	0	1.7604	1.7604	1.7604	1.7604	1.7604	0	0	0	0	0	0	0	0	0	0	0
175	TA3DL0045600	93553863	5	localised				AET3GNEW0000180		100	100	1	1	0.05	0.08	0.74	0.236667	0.123333	0.126667	0.0766667	3.13333	0.0466667	0.94	0	0	1	0	0	-0.60953	1.76585	-1.3494	2.07996	-0.981029	0	0	0	0	0	0	0	0	0	0	950
176	TA3DL0045700	93811449	3	localised				AET3GNEW0000181		99.8	99.84	1	1	0	0	0	0	0	0	0.02	0	0	0	0	0	0	0	0	1.7604	-0.579414	1.7604	1.7604	1.7604	0	0	0	0	0	0	0	806	0	0	2042
1535	TA3DL0045800	93828546	4	localised				AET3G0193100		99.89	100	1	1	0.0166667	0.0966667	0	0.146667	0.313333	0.296667	0.353333	0	1.47	0.613333	0	0	0	1	0	-0.7245	-0.701001	1.7604	-1.22363	-0.697811	0	0	0	0	0	0	0	0	0	0	0
1536	TA3DL0045900	93831397	5	localised				AET3G0193200		100	100	1	1	0.653333	0.863333	2.54	6.55333	5.87	0	0.246667	2.79333	3.38	2.66	0	0	1	1	1	2.91053	2.63119	-0.608704	3.03582	3.30436	0	0	0	0	0	0	0	0	0	0	0
1537	TA3DL0046000	93838901	4	localised				AET3G0193300		99.92	100	1	1	0.77	0.28	1.18667	0.813333	1.23667	2.01333	2.17333	2.94	3.19667	2.82667	1	1	1	1	1	-0.96708	-1.4083	-1.02353	-1.31467	-0.97187	0	0	0	0	0	0	0	0	0	0	0
177	TA3DL0046100	94287813	1	localised				AET3GNEW0000182		99.88	99.89	1	1	0	0	0	0	0	0	0	0	0	0	0	0	0	0	0	1.7604	1.7604	1.7604	1.7604	1.7604	0	0	0	0	0	0	0	0	0	706	1676
1538	TA3DL0046200	94311063	5	localised				AET3G0193400		99.96	100	1	1	0	1.03333	6.62333	3.31	0.776667	13.4267	2.38667	11.5933	3.89333	5.49667	1	1	1	1	1	-8.19511	-0.946134	-0.938392	-0.644935	-2.07718	1	0	0	0	0	0	0	0	0	0	0
1539	TA3DL0046300	94532688	5	localised				AET3G0193500		99.95	99.94	1	1	5.06	4.75	5.80667	5.45333	6.31333	16.7367	19.43	44.56	31.3067	14.84	1	1	1	1	1	-1.6626	-2.01832	-3.80223	-2.84378	-1.23035	0	0	0	0	0	0	0	827	0	0	0
1540	TA3DL0046400	94956755	5	localised				AET3G0193600		99.87	100	1	1	2.56667	0.8	1.05333	2.59	0.84	28.8233	1.44	9.33667	19.28	14.8033	1	1	1	1	1	-4.74988	-0.770027	-2.85963	-3.20894	-4.87887	1	0	0	0	1	0	1741	606	0	0	0
1541	TA3DL0046500	94977584	2	localised				AET3G0193700		?	?	1	1	2.39333	2.9	3.26333	10.0167	2.18	5.84333	4.71333	10.7833	16.1933	2.89333	1	1	1	1	1	-1.14559	-0.832173	-1.57003	-0.88654	-0.695478	0	0	0	0	0	0	506	1793	0	0	0
178	TA3DL0046600	95299711	4	localised				AET3GNEW0000183		100	100	1	1	0.9	0.273333	2.25	0.236667	0.616667	2.81333	4.14333	9.88	2.43	5.00667	1	1	1	1	1	-1.14009	-2.29452	-1.90167	-1.57554	-2.11058	0	0	0	0	0	0	0	498	0	3213	2499
179	TA3DL0046700	95308528	5	localised				AET3GNEW0000184		99.65	99.8	1	1	3.69333	0.62	0	0.243333	1.25	6.64333	0.626667	1.79	3.65333	1.57	1	0	1	1	1	-0.925103	-0.57039	-1.58487	-2.12601	-0.648842	0	0	0	0	0	0	0	1254	0	0	1343
1542	TA3DL0046800	95315552	5	localised				AET3G0193900		100	100	1	1	4.15333	1.54333	2.21667	3.99	3.52667	16.4567	8.14333	11.5433	8.75667	10.6033	1	1	1	1	1	-1.92425	-2.04216	-2.21511	-1.11068	-1.45611	0	0	0	0	0	0	0	0	0	0	0
1543	TA3DL0046900	95321592	4	localised				AET3G0194000		99.82	99.74	1	1	0.106667	0.0566667	0.39	0.366667	0.133333	0.286667	0.196667	1.34667	1.15333	0.396667	0	0	1	1	0	-0.660447	-0.643315	-0.959015	-0.895029	-0.700041	0	0	0	0	0	0	0	358	0	0	0
1544	TA3DL0047000	95348153	5	localised				AET3G0194100		?	?	1	?	0.22	0.0366667	0.536667	0.726667	0.55	0.00666667	0.06	0.506667	0.17	0.1	0	0	0	0	0	2.13346	-0.580838	1.79545	2.59797	2.48056	0	0	0	0	0	0	0	0	0	0	0
1545	TA3DL0047100	95350027	5	localised				AET3G0194120		99.92	99.88	1	1	2.94	2.94667	3.46667	4.15667	3.15333	0.393333	3.22667	0.0633333	0.126667	0.156667	1	1	1	1	1	4.97797	-0.608354	7.39478	8.05722	6.32121	1	0	1	1	1	0	0	376	0	0	1105
1546	TA3DL0047200	95488591	5	localised			1	AET3G0194200		99.9	99.82	1	1	1.63667	1.88333	80.01	3.52667	0.813333	1.23	1.96667	19.3633	14.2233	3.37	1	1	1	1	1	2.08143	-0.58447	7.00327	-1.91038	-1.36897	0	0	1	0	0	0	0	832	0	0	0
1547	TA3DL0047300	95490091	5	localised				AET3G0194300		99.88	100	1	1	0	0.00333333	0	20.3267	3.90667	0.136667	0.00666667	0	14.49	8.11667	0	0	0	1	1	-0.645687	-0.56994	1.7604	2.42372	-1.05545	0	0	0	0	0	0	0	0	0	0	0
1548	TA3DL0047400	95871847	5	localised				AET3G0194400		99.75	99.57	1	1	12.1567	7.91667	5.93	10.1933	7.45	10.7433	8.8	9.06333	0.2	11.6867	1	1	1	1	1	1.97227	-0.624327	-0.824892	16.4206	-0.852863	0	0	0	1	0	0	0	0	0	0	0
1549	TA3DL0047500	95915598	5	localised				AET3G0194500		99.9	99.92	1	1	14.4867	9.79667	6.62	13.3367	12.5267	16.0367	9.42667	11.0367	12.5733	12.45	1	1	1	1	1	-0.624907	1.82287	-0.897305	1.8594	1.77043	0	0	0	0	0	0	0	0	0	0	0
180	TA3DL0047600	96177458	3	localised				AET3GNEW0000185		100	100	1	1	0.0166667	0	0	0	0	0.0433333	0.01	0	0.106667	0.0166667	0	0	0	0	0	-0.582952	-0.573733	1.7604	-0.628645	-0.57752	0	0	0	0	0	0	0	636	280	0	4986
1550	TA3DL0047700	96178778	5	localised				AET3G0194700		99.87	100	1?	1	11.81	14.6067	15.55	10.44	11.8767	24.3333	39.3867	21.2333	32.2267	16.3833	1	1	1	1	1	-1.12339	-1.47	-0.763124	-1.64987	-0.766864	0	0	0	0	0	0	0	668	0	0	0
1551	TA3DL0047800	96182587	5	localised				AET3G0194800		99.49	99.87	1	1	4.1	4.11333	0.966667	39.5167	36.5533	7.32	10.43	1.32667	41.9833	37.4933	1	1	1	1	1	-0.926706	-1.26979	-0.672035	-0.602636	-0.582272	0	0	0	0	0	0	0	1031	0	0	0
1552	TA3DL0047900	96228653	5	localised				AET3G0194900		99.87	99.91	1	1	0.966667	1.06	0.0433333	0.84	4.74	1.71333	0.37	0.01	1.64667	5.06667	1	1	0	1	1	-0.78372	2.64702	1.8185	-0.81709	-0.600381	0	0	0	0	0	547	0	0	0	0	0
1553	TA3DL0048000	96381881	4	localised				AET3G0195000		99.85	99.87	1?	1	0.306667	0.19	0	0	0.09	0.196667	0.403333	0	0	0.133333	0	0	0	0	0	1.92222	-0.669888	1.7604	1.7604	-0.590636	0	0	0	0	0	0	0	0	0	0	0
1554	TA3DL0048100	96512788	1	localised				AET3G0195200		99.93	100	0	0	0	0	0	0	0	0.693333	0.943333	1.45333	0.503333	5.39	0	0	1	0	1	-0.961903	-1.10392	-1.39362	-0.853973	-3.62986	0	0	0	0	0	0	0	0	0	0	0
1555	TA3DL0048200	96683217	5	localised				AET3G0195300		99.67	99.47	1	1	0	0	0	0	0	0.0166667	0	0	0	0	0	0	0	0	0	-0.57752	1.7604	1.7604	1.7604	1.7604	0	0	0	0	0	0	0	0	0	0	0
181	TA3DL0048300	96684793	5	localised				AET3GNEW0000186		99.72	100	1	1	0	0	0	0	0	0	0.0233333	0	0	0	0	0	0	0	0	1.7604	-0.581307	1.7604	1.7604	1.7604	0	0	0	0	0	0	0	0	0	2324	3593
1556	TA3DL0048400	96712579	5	localised				AET3G0195400		99.79	99.85	1	1	5.13333	4.03	6.87333	10.5067	5.24667	20.5233	16.58	33.5633	38.72	15.1967	1	1	1	1	1	-1.99343	-1.98536	-2.49371	-1.96087	-1.47288	0	0	0	0	0	0	0	1648	0	0	0
1557	TA3DL0048500	96714682	5	localised				AET3G0195500		99.83	99.87	1	1	1.52667	1.81667	0.913333	3.31667	3.15667	22.1067	19.5533	20.42	16.91	29.0133	1	1	1	1	1	-5.19491	-4.1451	-6.35942	-2.35687	-4.10164	1	1	1	0	1	0	0	0	0	0	0
1558	TA3DL0048600	96727540	5	localised				AET3G0195700		99.97	100	1	1	11.1933	9.47667	10.56	18.8633	14.1867	53.7167	48.5767	51.66	96.55	53.6133	1	1	1	1	1	-2.54909	-2.68808	-2.58769	-2.78974	-2.0428	0	0	0	0	0	0	0	474	0	0	0
182	TA3DL0048700	98260451	1	localised	1			AET3GNEW0000188	1	99.4	-	-	-	0	0	0	0	0	0	0	0	0	0	0	0	0	0	0	1.7604	1.7604	1.7604	1.7604	1.7604	0	0	0	0	0	0	0	0	557	0	1055
1560	TA3DL0048800	98310304	4	localised				AET3G0196400		99.73	99.8	1	1	0.103333	0.02	0.11	3.49667	2.93667	0.773333	0.00333333	0.416667	8.02	7.62333	0	0	0	1	1	-0.913003	1.78964	-0.724992	-1.13947	-1.24433	0	0	0	0	0	0	0	1441	0	0	0
1561	TA3DL0048900	98320592	5	localised				AET3G0196500		99.79	99.77	1	1	0.47	0.55	0.11	2.01	0.57	1.36333	1.52	0.00333333	1.79333	1.04	1	1	0	1	0	-0.913264	-0.923544	1.94755	1.89695	-0.738107	0	0	0	0	0	0	0	470	0	0	0
183	TA3DL0049000	98475500	3	localised	1			AET3GNEW0000189	1	99.22	-	-	-	0	0	0	0	0	0	0	0	0	0	0	0	0	0	0	1.7604	1.7604	1.7604	1.7604	1.7604	0	0	0	0	0	0	0	0	551	2323	2623
1562	TA3DL0049100	98492384	5	localised				AET3G0196600		99.95	100	1	1	1.35	0.88	0.253333	5.02	2.68333	4.47333	0.39	1.93667	5.21	4.97667	1	0	1	1	1	-1.32304	2.38097	-1.331	-0.585981	-0.921736	0	0	0	0	0	0	0	1498	0	0	0
1563	TA3DL0049200	98708295	2	localised				AET3G0196800		99.85	99.85	1	1	0.883333	0.923333	0.346667	0.953333	0.426667	0	0	0	0	0	0	0	0	0	0	3.31542	3.38584	2.37067	3.43865	2.5115	0	0	0	0	0	0	0	0	0	0	0
1564	TA3DL0049300	98710021	2	localised				AET3G0196700		100	100	1	1	1.20667	1.01667	0.463333	0.996667	1.08333	0.393333	1.21667	0.41	0.916667	1.17	1	1	0	0	0	2.788	-0.624389	1.82699	1.83388	-0.591684	0	0	0	0	0	0	0	0	0	0	0
1565	TA3DL0049400	98838208	5	localised				AET3G0196900		99.91	99.93	1?	1	12.65	6.01	5.12333	15.1567	9.05	27.3733	12.3033	9.10333	9.05	16.01	1	1	1	1	1	-1.18077	-1.07803	-0.937272	2.83007	-0.96145	0	0	0	0	0	0	0	0	0	0	0
1566	TA3DL0049600	99167546	5	localised				AET3G0197000		99.79	99.87	1	1	5.61	3.63333	6.8	7.15667	6.10667	2.77	1.87667	9.66667	8.97	4.65	1	1	1	1	1	3.08654	2.83541	-0.776824	-0.694338	2.21426	0	0	0	0	0	0	490	663	0	0	0
1567	TA3DL0049700	99254520	5	localised				AET3G0197100		99.94	99.96	1	0	6.95333	1.52667	2.44	4.74333	5.47	2.1	0.426667	0.596667	0.74	1.31333	1	1	1	1	1	4.51647	3.11772	3.79276	5.81067	4.92354	1	0	0	1	1	0	692	757	0	0	0
1568	TA3DL0049800	100203559	5	localised				AET3G0197300		99.82	99.86	1	1	1.81333	1.38667	1.52667	3.76	1.90333	8.37333	9.34333	6.52667	7.81	6.13667	1	1	1	1	1	-1.89261	-2.46183	-1.69217	-1.05137	-1.39633	0	0	0	0	0	0	0	664	0	0	0
184	TA3DL0049900	100209213	2	localised				AET3GNEW0000190		99.5	99.38	1	0	0	0	0	0	0	0	0	0	0	0	0	0	0	0	0	1.7604	1.7604	1.7604	1.7604	1.7604	0	0	0	0	0	0	0	0	862	1279	1285
185	TA3DL0050000	100226026	2	localised	1			AET3GNEW0000191	1	99.57	-	-	-	0.0866667	0.133333	2.11333	0.00666667	0	0.12	1.39	0.756667	0	0.0166667	0	1	1	0	0	-0.585478	-1.19792	3.11995	1.77214	-0.57752	0	0	0	0	0	0	0	402	0	0	617
1569	TA3DL0050100	100228976	3	localised				AET3G0197400		99.8	99.85	1	1	0.00666667	0	0	0.00666667	0.01	0.00666667	0.00666667	0.00666667	0.0133333	0	0	0	0	0	0	1.7604	-0.57184	-0.57184	-0.571815	1.778	0	0	0	0	0	0	0	0	0	0	0
1570	TA3DL0050200	100239951	2	localised				AET3G0197500		100	100	1?	1	0	0	0	0	0	0	0	0	0	0.153333	0	0	0	0	0	1.7604	1.7604	1.7604	1.7604	-0.655154	0	0	0	0	0	0	0	0	0	0	0
186	TA3DL0050300	100466928	5	localised				AET3GNEW0000192		99.04	98.84	1	1	0.01	0	0	0.64	1.19	0	0	1.42	1.32333	1.82667	0	0	1	1	1	1.778	1.7604	-1.37469	-0.804741	-0.733194	0	0	0	0	0	0	0	927	0	0	1046
187	TA3DL0050400	100699433	1	localised	1			AET3GNEW0000193	1	98.93	99.12	1	1	0.0233333	0	0	0	0	0.116667	0.0366667	0	0	0	0	0	0	0	0	-0.619862	-0.588881	1.7604	1.7604	1.7604	0	0	0	0	0	0	0	0	0	0	1214
1571	TA3DL0050500	101100015	5	localised				AET3G0197600		99.91	99.9	1?	1	6.39	5.38333	1.96	25.46	16.5367	13.4967	7.11333	9.68667	58.64	39.7067	1	1	1	1	1	-1.11433	-0.722005	-2.05088	-1.28037	-1.31858	0	0	0	0	0	0	1127	785	0	0	0
1572	TA3DL0050600	102227920	5	localised				AET3G0197700		100	100	1?	1	0.133333	3.64	0.0366667	0.186667	0.986667	9.57333	79.7433	0.853333	7.7	13.88	1	1	0	1	1	-5.2996	-9.88502	-1.01555	-4.16466	-4.25468	1	1	0	1	1	0	0	363	0	0	0
188	TA3DL0050700	102412443	5	localised				AET3GNEW0000194		99.84	100	1	1	0	0	0	0	0	0	0	0	0	0	0	0	0	0	0	1.7604	1.7604	1.7604	1.7604	1.7604	0	0	0	0	0	0	0	0	1530	0	3388
189	TA3DL0050800	102448878	2	localised				AET3GNEW0000195		99.68	99.56	1	1	0.276667	0.0633333	0.22	0.65	0.0433333	0.0233333	0.09	0	0.163333	0	0	0	0	0	0	2.1962	-0.582299	2.14769	2.49684	1.83668	0	0	0	0	0	0	0	0	0	0	0
190	TA3DL0050900	102449816	3	localised				AET3GNEW0000196		99.7	99.58	1	1	0	0.0266667	0.0733333	0.146667	0	0.28	0.0433333	0.136667	0	0.03	0	0	0	0	0	-0.727107	-0.577274	-0.601571	2.01859	-0.585094	0	0	0	0	0	0	0	0	0	0	0
1574	TA3DL0051000	102823035	5	localised				AET3G0197900		99.59	99.89	1?	1	5.59667	2.43667	5.98667	31.6533	8.25	0	1.98667	1.54667	14.67	0	1	1	1	1	1	11.6128	2.02564	4.82958	3.66834	16.2837	1	0	1	0	1	0	0	1384	0	0	0
1575	TA3DL0051100	103105633	5	localised				AET3G0198000		100	100	1	1	7.44	1.78667	1.21333	22.5	30.25	9.47	2.99667	10.1733	22.6833	48.08	1	1	1	1	1	-0.704682	-0.814707	-2.86764	-0.572484	-0.892161	0	0	0	0	0	0	0	0	0	0	0
1576	TA3DL0051200	103386086	3	localised				AET3G0198100		100	100	1	1	0.586667	0.296667	0.113333	0.906667	0.683333	1.77667	0.81	1.41667	3.46	2.06333	1	0	1	1	1	-0.994092	-0.792937	-1.23305	-1.32877	-1.03374	0	0	0	0	0	0	0	1007	0	0	0
1577	TA3DL0051300	103389043	4	localised				AET3G0198200		100	100	1	1	0.143333	0.0366667	0.08	0.103333	0.09	0.506667	0.166667	0.42	0.293333	0.306667	0	0	0	0	0	-0.748571	-0.639288	-0.746884	-0.665874	-0.680968	0	0	0	0	0	0	0	0	0	0	0
1578	TA3DL0051400	103392620	5	localised				AET3G0198300		100	100	1	1	4.58667	2.93	4.58667	7.32	5.7	22.3833	13.8733	27.1733	36.1367	22.49	1	1	1	1	1	-2.37762	-2.14983	-2.86467	-2.53553	-1.99158	0	0	0	0	0	0	0	0	0	0	0
1579	TA3DL0051500	103395391	4	localised				AET3G0198400		99.81	99.87	1?	1	0.166667	0.0466667	0	0.0466667	0.106667	1.05333	0.366667	0.283333	0.493333	0.68	1	0	0	0	0	-0.999773	-0.741725	-0.729001	-0.81047	-0.862345	0	0	0	0	0	0	0	0	0	0	0
1580	TA3DL0051600	103475871	5	localised				AET3G0198500		100	100	1	1	0.07	0	0	0	0.0533333	0.5	0.283333	0.02	0	0.3	0	0	0	0	0	-0.796336	-0.729001	-0.579414	1.7604	-0.701078	0	0	0	0	0	0	0	0	0	0	0
1581	TA3DL0051700	103568875	5	localised				AET3G0198600		99.94	100	1	1	0.0833333	0.0733333	0.226667	0.283333	0.27	0.136667	0.16	0.276667	0.12	0.283333	0	0	0	0	0	-0.596018	-0.61392	-0.591207	2.01713	-0.574017	0	0	0	0	0	0	0	738	0	0	0
1582	TA3DL0051800	103585510	5	localised				AET3G0198700		99.87	99.9	0	1	0.463333	0.416667	0.48	0.886667	0.313333	0.0733333	0.33	0	0	0.0333333	0	0	0	0	0	2.40005	1.87511	2.60539	3.32129	2.23741	0	0	0	0	0	0	0	0	0	0	0
1583	TA3DL0051900	103589449	5	localised				AET3G0198800		99.97	100	1?	1	7.88333	1.58667	15.7033	3.4	10.6233	8.19667	3.06667	28.02	2.01333	18.02	1	1	1	1	1	-0.588089	-0.893073	-0.986922	2.5705	-0.929541	0	0	0	0	0	0	0	682	0	0	0
1584	TA3DL0052000	103720114	5	localised				AET3G0198900		99.59	99.47	1	1	0.253333	0.07	0.05	0.0666667	0.193333	0.54	0.183333	0.276667	0.183333	0.266667	0	0	0	0	0	-0.69798	-0.62822	-0.69068	-0.630183	-0.602961	0	0	0	0	0	0	0	1210	0	0	0
1585	TA3DL0052100	103724122	5	localised			1	AET3G0199000		99.88	99.85	1	1	1.21667	1.34333	10.2433	7.03333	6.61333	0	0.87	2.26667	1.00333	2.83667	1	1	1	1	1	3.90222	2.20599	6.05901	7.05917	3.49327	0	0	1	1	0	0	0	1040	0	0	0
1586	TA3DL0052200	104049820	5	localised				AET3G0199100		99.93	99.93	1	1	0.963333	1.34667	4.82667	0.46	2.27333	0	2.53333	6.99	0.24	3.76333	0	1	1	0	1	3.45625	-0.855307	-0.77896	2.07273	-0.826627	0	0	0	0	0	0	0	857	0	0	0
194	TA3DL0052300	104055185	2	localised				AET3GNEW0000200		99.92	99.81	1	1	0	0.1	0.04	0.376667	1.01333	0.0233333	0.29	0.8	0.95	1.53333	0	0	0	0	1	-0.581307	-0.666171	-0.983168	-0.804627	-0.714768	0	0	0	0	0	0	0	1467	0	0	5601
1587	TA3DL0052400	104160434	5	localised				AET3G0199200		100	100	1	1	5.73333	3.58333	3.93667	7.01333	9.27667	16.4733	3.99333	10.2167	24.0933	31.1933	1	1	1	1	1	-1.47412	-0.618868	-1.29068	-1.77883	-1.77952	0	0	0	0	0	0	0	674	0	0	0
195	TA3DL0052500	104196496	3	localised			1	AET3GNEW0000201		99.49	97.06	1	1	1.4	1.38667	1.63333	2.04	2.31	0	0	0	0	0	1	1	1	1	1	4.22496	4.20149	4.63572	5.35162	5.82692	1	1	1	1	1	0	0	1113	551	452	1918
1588	TA3DL0052600	104201220	4	localised				AET3G0199300		99.87	99.84	1	1	0	0	0.0366667	0	0.0233333	0.04	0	0.226667	0	0	0	0	0	0	0	-0.590775	1.7604	-0.672165	1.7604	1.80148	0	0	0	0	0	0	0	696	0	0	0
196	TA3DL0052700	104820607	5	localised				AET3GNEW0000202		99.94	99.93	1	1	0.936667	0.03	0	0.00666667	0.0466667	0	0	0	0	0	0	0	0	0	0	3.40931	1.81321	1.7604	1.77214	1.84255	0	0	0	0	0	0	1266	0	0	1598	1276
1589	TA3DL0052800	104834825	5	localised				AET3G0199600		100	100	1	1	28.7067	11.3467	10.23	20.0467	20.54	33.21	15.6967	4.62	6.85	15.8433	1	1	1	1	1	-0.654166	-0.76819	3.51767	4.71982	2.25128	0	0	0	1	0	0	0	543	0	0	0
1590	TA3DL0052900	104843979	4	localised				AET3G0199700		100	100	?	1	0.893333	1.57333	1.02333	1.58	0.91	7.42333	10.1	21.0467	75.62	4.85333	1	1	1	1	1	-2.52723	-2.45028	-6.18962	-16.8698	-1.74084	0	0	1	1	0	0	0	0	0	0	0
1591	TA3DL0053000	105097790	5	localised				AET3G0199800		99.93	100	1	1	1.75333	0.7	0	0	0.0766667	1.93	1.31333	0.0433333	0.206667	0.753333	1	1	0	0	0	-0.604502	-0.772997	-0.592668	-0.68545	-0.925064	0	0	0	0	0	0	0	0	0	0	0
1592	TA3DL0053100	105580807	4	localised				AET3G0200100		99.6	99.64	1	1	0	0.0633333	0.0133333	0.446667	0.27	0	0	0.753333	6.13333	0.293333	0	0	0	1	0	1.7604	1.87189	-0.982881	-2.801	-0.578489	0	0	0	0	0	0	0	558	0	0	0
197	TA3DL0053200	106278950	5	localised				AET3GNEW0000203		99.91	100	1	1	0.97	0.896667	9.20333	0.163333	2.47	2.56	6.02	55.5	3.50667	13.1867	1	1	1	1	1	-1.02653	-2.10249	-3.14554	-2.20059	-2.32241	0	0	0	0	0	0	0	373	0	1812	507
1593	TA3DL0053300	106286067	4	localised				AET3G0200300		?	?	1	1	0.08	0	0	0.573333	1.19333	0.0566667	0	0.01	5.92333	3.05333	0	0	0	1	1	1.79927	1.7604	-0.573733	-2.49967	-1.04978	0	0	0	0	0	0	0	0	0	0	0
198	TA3DL0053400	106303911	2	localised			1	AET3GNEW0000204		99.81	99.44	1	1	2.58333	1.84	2.01667	3.54333	4.41	0.0166667	0	0	0	0	1	1	1	1	1	6.20469	4.99954	5.31054	7.99808	9.52376	1	1	1	1	1	0	644	831	0	435	0
199	TA3DL0053500	106311455	2	localised				AET3GNEW0000205		99.85	99.85	1	1	0	0.00333333	0	0	0	0.126667	0.01	0	0	0	0	0	0	0	0	-0.640006	-0.571827	1.7604	1.7604	1.7604	0	0	0	0	0	0	0	453	0	0	829
200	TA3DL0053600	106615701	4	localised				AET3GNEW0000207		99.85	99.83	1	1	0	0	0	0	0	0	0	0.106667	0	0	0	0	0	0	0	1.7604	1.7604	-0.628645	1.7604	1.7604	0	0	0	0	0	0	0	0	0	0	2319
1594	TA3DL0053700	106734262	1	localised				AET3G0200600		99.58	99.58	1	1	0.633333	0.313333	0.323333	0.563333	0.603333	0	0	0	0.00666667	0	0	0	0	0	0	2.87532	2.31199	2.3296	2.73387	2.82251	0	0	0	0	0	0	0	0	0	0	0
201	TA3DL0053800	106735574	1	localised				AET3GNEW0000208		99.04	99.8	1	1	0	0	0	0	0	0	0.02	0	0	0	0	0	0	0	0	1.7604	-0.579414	1.7604	1.7604	1.7604	0	0	0	0	0	0	0	0	0	0	0
202	TA3DL0053900	106780957	1	localised				AET3GNEW0000209		100	100	1	1	0	0	0	0	0	0	0	0	0	0	0	0	0	0	0	1.7604	1.7604	1.7604	1.7604	1.7604	0	0	0	0	0	0	0	0	0	0	0
203	TA3DL0054000	106794010	2	localised	1			AET3GNEW0000210	1	99.84	-	-	-	0.943333	1.06667	1.25333	2.05667	1.51333	0	0	0	0	0	0	1	1	1	1	3.42104	3.63816	3.96677	5.38096	4.42447	0	0	0	1	1	0	0	0	1273	0	0
204	TA3DL0054100	107476549	2	localised	1			AET3GNEW0000211	1	99.92	-	-	-	0	0.0966667	0	0	0.03	0.00666667	0.72	0.01	0	0.376667	0	0	0	0	0	-0.57184	-0.890928	-0.573733	1.7604	-0.759242	0	0	0	0	0	0	0	0	0	0	0
205	TA3DL0054200	107482341	2	localised				AET3GNEW0000212		99.31	99.31	1	1	0	0.106667	0	0	0.0166667	0.01	0.136667	0	0	0.0233333	0	0	0	0	0	-0.573733	-0.583452	1.7604	1.7604	-0.571778	0	0	0	0	0	0	0	0	0	0	2323
1595	TA3DL0054300	107601434	5	localised				AET3G0200800		99.92	99.86	1	1	3.84333	3.07333	3.24	12.81	10.74	3.31	3.38	5.26667	10.9233	14.1767	1	1	1	1	1	1.97824	-0.610819	-0.839575	2.03895	-0.73434	0	0	0	0	0	0	1337	899	0	0	0
1596	TA3DL0054400	107626773	5	localised				AET3G0200900		99.77	99.79	1?	1	17.4867	4.57333	211.71	29.2667	9.49	86.7633	0	787.22	97.34	114.127	1	1	1	1	1	-2.69677	9.8113	-2.10498	-1.84567	-6.23432	0	1	0	0	1	0	0	0	0	0	0
1597	TA3DL0054500	107679689	3	localised				AET3G0201000		99.33	99.64	1?	1	0	0	0	0.0133333	0.05	0.22	0.106667	0.0266667	0.00333333	0.376667	0	0	0	0	0	-0.693024	-0.628645	-0.583201	1.77795	-0.74478	0	0	0	0	0	0	0	0	0	0	0
206	TA3DL0054600	107890149	5	localised			1	AET3GNEW0000213		99.69	99.64	1	1	8.23333	6.92667	4.94	12.01	9.47667	0	0	0	0	0	1	1	1	1	1	16.2544	13.9541	10.4568	22.9028	18.4431	1	1	1	1	1	0	0	331	0	1296	3119
1598	TA3DL0054700	107926669	5	localised				AET3G0201100		99.67	99.8	1	1	8.18333	1.46333	6.33333	6.43333	28.5333	23.2	19.2767	99.07	67.02	123.427	1	1	1	1	1	-1.49694	-4.67587	-7.7516	-5.19806	-2.39326	0	1	1	1	0	0	0	629	0	0	0
1599	TA3DL0054800	108096971	1	localised				AET3G0201200		99.17	99.17	1	1	0	0	0	0	0	0	0	0	0	0	0	0	0	0	0	1.7604	1.7604	1.7604	1.7604	1.7604	0	0	0	0	0	0	0	0	0	0	0
1600	TA3DL0054900	108098224	5	localised				AET3G0201300		99.55	99.71	1	1	2.59	0.45	13.88	1.28667	2.97667	6.57667	0.22	35.2167	1.18333	26.8233	1	0	1	1	1	-1.19887	2.09228	-1.38259	1.84372	-3.97446	0	0	0	0	0	0	0	0	0	0	0
1601	TA3DL0055000	108229108	2	localised				AET3G0201400		98.93	98.3	0	0	0.08	0.206667	0	0	0	0.21	0.0433333	0.316667	1.67	0.306667	0	0	0	1	0	-0.636429	2.03599	-0.747936	-1.5167	-0.742256	0	0	0	0	0	0	0	0	0	0	565
207	TA3DL0055100	108598050	5	localised				AET3GNEW0000214		99.33	99.44	1	1	1.15333	0.19	0.0133333	0.69	0.77	1.80667	0.483333	0.123333	2.99333	3.35667	1	0	0	1	1	-0.740403	-0.708077	-0.629716	-1.34226	-1.3982	0	0	0	0	0	0	0	735	0	0	1773
1602	TA3DL0055200	108600457	5	localised				AET3G0201500		99.85	99.86	1	1	46.98	25.89	25.5767	35.26	37.8067	46.3567	10.9967	20.48	40.4667	36.5467	1	1	1	1	1	1.78357	3.94586	2.1781	-0.649621	1.81948	0	0	0	0	0	0	0	0	0	0	0
208	TA3DL0055300	108634942	5	localised				AET3GNEW0000215		99.54	99.69	1	1	3.59667	1.40333	0.0733333	16.9867	3.06667	4.93333	3.00333	2.87	9.28667	9.13333	1	1	1	1	1	-0.733237	-0.946229	-2.04817	3.07813	-1.41548	0	0	0	0	0	0	0	1731	0	1594	2074
1603	TA3DL0055400	108645331	5	localised				AET3G0201600		99.83	99.83	1	1	8.18667	6.46	8.21333	34.2567	33.47	5.48333	7.87	6.97	26.83	31.8333	1	1	1	1	1	2.49443	-0.675419	2.03503	2.23018	1.84815	0	0	0	0	0	0	876	0	0	0	0
1604	TA3DL0055500	108862240	5	localised				AET3G0201700		99.65	99.77	1	1	9.00667	0.11	0	0	0.02	9.74333	0.00333333	0	0.0133333	0.0933333	1	0	0	0	0	-0.609871	1.94755	1.7604	-0.575627	-0.608893	0	0	0	0	0	0	0	0	0	0	0
209	TA3DL0055600	108886706	5	localised			1	AET3GNEW0000216		99.62	99.58	1	1	4.12667	3.87	15.62	14.77	11.45	0	0	0.0966667	0.04	0	1	1	1	1	1	9.02498	8.57315	26.6789	26.6938	21.917	1	1	1	1	1	0	1116	657	868	1866	1826
1605	TA3DL0055700	109105029	5	localised				AET3G0201800		100	100	1?	1	1.04667	0.15	0	1.45667	1.39333	1.62	0.0766667	0	0.856667	1.87667	1	0	0	1	0	-0.727181	1.8803	1.7604	2.32929	-0.682771	0	0	0	0	0	0	0	991	0	0	0
1606	TA3DL0055800	109253844	5	localised				AET3G0201900		99.92	99.85	1	1	3.09667	6.55667	46.6733	65.9567	25.47	1.57667	4.76667	29.3067	33.9467	13.93	1	1	1	1	1	2.79888	2.30684	2.76916	3.37287	3.12108	0	0	0	0	0	0	0	1647	0	0	0
1607	TA3DL0055900	109256856	5	localised				AET3G0202000		99.96	99.93	1	1	43.8033	17.0733	17.65	49.1433	44.96	4.88	5.61333	19.1367	42.27	13.3767	1	1	1	1	1	13.4136	4.81093	-0.613334	2.04004	5.62773	1	1	0	0	1	0	0	1250	0	0	0
1608	TA3DL0056000	109263493	5	localised				AET3G0202100		99.89	99.9	1	1	6.45667	6.91333	1.89333	6.86	4.20667	20.4567	15.7467	3.86	20.84	6.39	1	1	1	1	1	-1.63458	-1.20215	-0.954171	-1.57841	-0.806257	0	0	0	0	0	0	0	232	0	0	0
1609	TA3DL0056100	109272470	4	localised				AET3G0202300		99.84	99.9	1	1	0	0.02	0	1	1.81	0.0633333	0.206667	0	9.78	5.72667	0	0	0	1	1	-0.604029	-0.67201	1.7604	-3.0618	-1.35982	0	0	0	0	0	0	0	0	0	0	0
1610	TA3DL0056200	109397516	2	localised				AET3G0202400		99.73	99.63	0	1	0	0	0	0	0	1.57333	1.61	2.59333	1.77333	3.12667	1	1	1	1	1	-1.46179	-1.48262	-2.0412	-1.5754	-2.34416	0	0	0	0	0	0	0	0	0	0	0
1611	TA3DL0056300	109415069	5	localised				AET3G0202500		100	100	1?	1	5.72	3.83667	2.89	6.39667	4.02667	29.5533	16.1567	14.67	34.4833	24.67	1	1	1	1	1	-2.58272	-2.015	-2.28827	-2.72507	-2.90091	0	0	0	0	0	0	0	0	0	0	0
1612	TA3DL0056400	109418691	5	localised				AET3G0202600		100	100	1	1	1.55667	1.91333	1.65333	2.07	1.19	9.00667	9.92667	14.4533	18.91	18.8667	1	1	1	1	1	-2.22333	-2.13052	-3.30841	-3.68402	-5.15311	0	0	0	0	1	0	0	0	0	0	0
210	TA3DL0056500	109606824	2	localised				AET3GNEW0000217		99.95	99.92	1	1	1.40667	0.613333	1.63667	3.54	1.55	0.483333	0.26	0.383333	3.98333	1.95	1	0	1	1	1	2.8562	2.25406	3.35536	-0.623523	-0.657159	0	0	0	0	0	0	0	0	961	403	7797
211	TA3DL0056600	109698646	1	localised				AET3GNEW0000218		100	100	1	1	0	0	0	0	0	0.493333	0.393333	1.56	0.963333	1.02667	0	0	1	0	1	-0.848292	-0.791487	-1.45421	-1.11528	-1.15125	0	0	0	0	0	0	0	0	0	0	1084
212	TA3DL0056700	109754193	2	localised				AET3GNEW0000219		99.68	99.69	1	0	0	0	0	0	0	0	0	0	0	0	0	0	0	0	0	1.7604	1.7604	1.7604	1.7604	1.7604	0	0	0	0	0	0	0	0	0	0	0
213	TA3DL0056800	110454552	2	localised				AET3GNEW0000220		99.73	99.6	1	1	0	0	0	0	0	0	0	0	0	0	0	0	0	0	0	1.7604	1.7604	1.7604	1.7604	1.7604	0	0	0	0	0	0	0	0	0	1803	1477
1613	TA3DL0056900	110528791	5	localised				AET3G0202700		100	100	1	1	24.2233	15.8833	13.4133	30.0433	25.5433	72.8533	55.3133	67.03	76.31	74.98	1	1	1	1	1	-1.66325	-1.89471	-2.68117	-1.41467	-1.62604	0	0	0	0	0	0	1729	467	0	0	0
1614	TA3DL0057000	111045307	5	localised				AET3G0203000		99.86	100	1	1	2.17	0.7	2.11333	3.10333	4.31667	1.41667	0.436667	3.33333	0	2.48667	1	0	1	1	1	2.30916	2.08307	-0.790652	7.22351	2.68436	0	0	0	1	0	0	0	829	0	0	0
1615	TA3DL0057100	111054488	4	localised				AET3G0203100		99.88	100	1	1	1.09	0.23	0.03	0.416667	2.47667	0	0	0	0	0	1	0	0	0	1	3.67924	2.16529	1.81321	2.4939	6.12032	0	0	0	0	1	0	0	943	0	0	0
1616	TA3DL0057200	111055603	5	localised				AET3G0203200		100	100	1	1	173.87	100.307	39.3233	175.047	203.037	142.277	136.247	129.597	209.95	218.623	1	1	1	1	1	2.14858	-0.769578	-1.83977	-0.680676	-0.611447	0	0	0	0	0	0	0	0	0	0	0
214	TA3DL0057300	111082508	2	localised				AET3GNEW0000221		100	100	1	1	0.463333	0.223333	0.07	0.536667	0.266667	0.81	0.653333	0.583333	0.23	1.24333	0	0	0	0	1	-0.702626	-0.767722	-0.840576	2.19931	-1.00605	0	0	0	0	0	0	0	0	0	0	1066
1617	TA3DL0057400	111181438	5	localised				AET3G0203300		100	100	0	0	0.06	0	0	0	0	1.69333	1.43333	4.45	0.48	4.52	1	1	1	0	1	-1.44335	-1.38226	-3.09589	-0.840718	-3.13565	0	0	0	0	0	0	0	0	0	0	827
215	TA3DL0057500	111183663	5	localised				AET3GNEW0000222		99.92	100	1	1	0.293333	0.18	0.0666667	0	0.193333	0	0	0.0466667	0	0.0133333	0	0	0	0	0	2.27678	2.07727	1.79404	1.7604	2.0731	0	0	0	0	0	0	0	0	0	0	324
216	TA3DL0057600	111605968	2	localised				AET3GNEW0000223		99.67	99.66	1	1	0.226667	0.106667	0.05	0.153333	0.133333	0	0	0	0	0	0	0	0	0	0	2.15942	1.94818	1.84842	2.03033	1.99512	0	0	0	0	0	0	0	0	0	0	0
217	TA3DL0057700	111610376	3	localised	1			AET3GNEW0000224	1	99.61	-	-	-	0.00333333	0	0	0	0.00333333	0	0	0	0	0	0	0	0	0	0	1.76627	1.7604	1.7604	1.7604	1.76627	0	0	0	0	0	0	0	0	0	2434	1822
1618	TA3DL0057800	111650871	5	localised				AET3G0203400		99.93	99.94	1	1	5.25667	4.97	10.44	12.98	8.40333	4.79667	8.49667	3.84333	0	6.74	1	1	1	1	1	1.9001	-0.903619	4.15808	24.6104	2.13871	0	0	1	1	0	0	568	689	0	0	0
1619	TA3DL0057900	111660995	5	localised				AET3G0203500		99.59	100	1	1	0	0.00666667	0	0	0	39.5433	16.68	3.47333	6.79333	13.36	1	1	1	1	1	-23.0308	-9.97666	-2.54109	-4.42702	-8.15724	1	1	0	1	1	0	465	202	0	0	0
1620	TA3DL0058000	111807697	5	localised				AET3G0203600		100	100	1?	1	0.136667	0.163333	0.22	0.13	0.433333	2.27333	0.436667	2.95667	0.596667	1.37333	1	0	1	0	0	-1.63586	-0.701521	-1.84229	-0.802647	-0.94059	0	0	0	0	0	0	0	0	0	0	0
1621	TA3DL0058100	111904014	3	localised				AET3G0203700		100	100	1	1	0.12	0.0366667	0.293333	0	0.336667	0.42	0.376667	1.12333	0.00666667	1	0	0	1	0	0	-0.72021	-0.754359	-0.932602	-0.57184	-0.849954	0	0	0	0	0	0	0	0	0	0	0
218	TA3DL0058200	112113624	5	localised				AET3GNEW0000225		99.84	99.82	1	1	1.89	0.836667	10.6933	0.26	5.89	5.52333	5.50667	40.1533	0.89	48.16	1	1	1	0	1	-1.28221	-2.01241	-1.9992	-0.852079	-4.05304	0	0	0	0	1	0	0	0	0	0	380
1622	TA3DL0058300	112190219	3	localised				AET3G0204000		100	100	?	1	0.723333	44.14	0	0.173333	2.18667	0.44	36.5967	0.3	12.98	0.16	0	1	0	1	1	2.10677	2.1136	-0.738469	-6.76822	4.83604	0	0	0	1	1	0	0	0	0	0	0
1623	TA3DL0058400	112191688	1	localised				AET3G0204100		99.77	99.77	1?	1	0.0166667	0.09	0.0233333	0	0.0266667	0.0333333	1.14333	0.0266667	0.123333	0.06	0	1	0	0	0	-0.577365	-1.117	-0.569903	-0.638113	-0.586496	0	0	0	0	0	0	0	0	0	0	0
1624	TA3DL0058500	112278163	4	localised				AET3G0204300		99.94	100	1	1	0	0	0	10.9533	1.21	0.0166667	0	0	12.1133	2.14333	0	0	0	1	1	-0.57752	1.7604	1.7604	-0.623179	-0.807954	0	0	0	0	0	0	0	0	0	0	0
1625	TA3DL0058600	112368333	5	localised				AET3G0204400		99.9	99.86	1	1	0.293333	0.146667	0.453333	0.04	0.29	1.06	1.11	1.98	0.566667	1.79	1	1	1	0	0	-0.904785	-1.04528	-1.16477	-0.85572	-1.22858	0	0	0	0	0	0	0	697	0	0	0
220	TA3DL0058700	112469419	4	localised	1			AET3GNEW0000227	1	99.48	-	-	-	0	0	0	0	0	0	0	0	0	0	0	0	0	0	0	1.7604	1.7604	1.7604	1.7604	1.7604	0	0	0	0	0	0	0	0	0	2433	754
1626	TA3DL0058800	112473412	4	localised				AET3G0204500		99.96	100	1	1	0.346667	0.08	0.49	1.23	0.19	0.0966667	0.116667	0.51	2.58	0.14	0	0	0	1	0	2.16171	-0.587338	-0.575678	-0.911941	1.83761	0	0	0	0	0	0	0	0	0	0	0
221	TA3DL0059000	112988900	2	localised				AET3GNEW0000228		99.72	99.81	1	1	0	0	0	0	0	0	0	0	0	0	0	0	0	0	0	1.7604	1.7604	1.7604	1.7604	1.7604	0	0	0	0	0	0	0	0	0	2725	2184
1627	TA3DL0059100	113039845	5	localised				AET3G0204600		100	100	1?	1	2.48667	1.06333	4.66333	2.02667	1.67333	1.94333	1.87	2.99667	0.42	2.83667	1	1	1	1	1	2.08537	-0.790135	2.49451	3.75221	-0.815248	0	0	0	0	0	0	0	0	0	0	0
1628	TA3DL0059200	113073904	4	localised				AET3G0204700		99.96	99.93	1	1	0.0166667	0.296667	0.02	10.2433	0.203333	0.00666667	2.97667	0.186667	0.776667	1.05667	0	1	0	1	0	1.77789	-1.74213	-0.660872	11.1404	-0.970882	0	0	0	1	0	0	0	860	0	0	0
1629	TA3DL0059400	113660730	5	localised				AET3G0205200		100	100	1	1	2.79333	0	0.0466667	9.37667	5.09	3.89	0	0.57	11.9667	4.84667	1	0	0	1	1	-0.732279	1.7604	-0.852079	-0.709838	1.83367	0	0	0	0	0	0	0	0	0	0	0
1630	TA3DL0059500	113666448	5	localised				AET3G0205280		99.92	100	1	1	0.12	51.6567	0	0	0.18	0.393333	141.48	0	0.34	0.0166667	0	1	0	0	0	-0.706685	-1.53705	1.7604	-0.761191	2.04322	0	0	0	0	0	0	0	0	0	0	0
1631	TA3DL0059600	113668034	5	localised				AET3G0205300		99.94	100	1	1	0.0133333	0.0166667	0	0	0.07	0.02	0.0133333	0.0266667	0	0.0933333	0	0	0	0	0	-0.57179	1.76619	-0.583201	1.7604	-0.58044	0	0	0	0	0	0	0	0	0	0	0
1632	TA3DL0059700	113673430	2	localised				AET3G0205400		99.8	99.55	1	1	0	0	0	0	0	0	0	0	0	0	0	0	0	0	0	1.7604	1.7604	1.7604	1.7604	1.7604	0	0	0	0	0	0	0	0	0	0	0
1633	TA3DL0059800	113938409	4	localised				AET3G0205500		99.76	99.75	1	1	0.01	0.01	0	0.21	0.183333	0	0	0	1.36333	0.0166667	0	0	0	1	0	1.778	1.778	1.7604	-1.1095	2.04899	0	0	0	0	0	0	0	596	0	0	0
1634	TA3DL0059900	114149919	5	localised				AET3G0205600		99.92	100	1	1	1.05	1.03333	1.06667	3.19	2.15333	2.45667	15.7667	16.2067	3.06667	8.72	1	1	1	1	1	-0.957838	-4.68411	-4.7295	1.81379	-1.751	0	1	1	0	0	0	1098	527	0	0	0
1635	TA3DL0060000	114223769	5	localised				AET3G0205700		100	100	1	1	0.0166667	1.14	0.863333	1.6	2.07333	0.0166667	1.85333	3.49333	0.83	3.89333	0	1	1	1	1	1.7604	-0.757404	-1.36983	2.50111	-0.904448	0	0	0	0	0	0	414	0	0	0	0
222	TA3DL0060100	114245967	2	localised	1		1	AET3GNEW0000229	1	99.08	-	-	-	2.9	1.40333	3.18667	2.49	2.79333	0	0	0	0	0	1	1	1	1	1	6.86556	4.23083	7.37021	6.1438	6.67778	1	1	1	1	1	0	748	252	104	3422	8096
1636	TA3DL0060200	114311810	5	localised				AET3G0205800		99.92	99.86	1	1	0.0366667	0.0133333	22.9467	0.213333	0.0833333	0.123333	0	10.4467	0.0233333	0.0733333	0	0	1	0	0	-0.615543	1.78387	3.68279	2.08725	1.7768	0	0	0	0	0	0	165	1085	0	0	0
1637	TA3DL0060300	114314285	5	localised			1	AET3G0205900		99.93	99.87	1	1	30.63	0.6	0.776667	0.74	6.25667	28.09	10.76	46.03	28.96	21.0467	1	1	1	1	1	1.91411	-4.17519	-15.0369	-9.78095	-1.72582	0	1	1	1	0	0	0	0	0	0	0
1638	TA3DL0060400	114679561	5	localised				AET3G0206000		100	100	1	1	0.723333	1.41333	0.0366667	12.2233	11.5633	0.636667	0.226667	1.92667	20.02	35.42	0	1	1	1	1	1.85362	3.4634	-1.6037	-0.902985	-1.64673	0	0	0	0	0	0	0	841	0	0	0
223	TA3DL0060500	115620434	3	localised				AET3GNEW0000230		100	100	1	1	0.0766667	0.453333	0	4.68667	2.65667	0.833333	1.3	0	5.32333	6.66667	0	1	0	1	1	-0.967272	-0.898983	1.7604	-0.631651	-1.19099	0	0	0	0	0	0	0	0	0	4541	3659
1639	TA3DL0060600	115624419	5	localised				AET3G0206600		99.93	100	1	1	2.31333	2.75667	1.63667	3.16333	3.41	1.54	1.35667	2.20667	1.61333	3.14	1	1	1	1	1	2.29637	2.80618	-0.690856	2.80451	1.87521	0	0	0	0	0	0	0	0	0	0	0
224	TA3DL0060700	115815529	2	localised				AET3GNEW0000231		99.83	99.83	1	1	0	0	0	0	0	0.0766667	0	0.00666667	0	0.01	0	0	0	0	0	-0.611603	1.7604	-0.57184	1.7604	-0.573733	0	0	0	0	0	0	0	0	0	629	4616
1640	TA3DL0060800	115817342	5	localised				AET3G0206800		99.75	99.7	1	1	1.34	1.89333	0	1.58667	0.59	2.08	2.91333	2.29333	0.466667	1.84	1	1	1	1	0	-0.747693	-0.768311	-1.87079	3.10471	-1.01464	0	0	0	0	0	0	0	0	0	0	0
1641	TA3DL0060900	115967214	4	localised				AET3G0207000		99.85	100	1?	1?	0.476667	0.22	0.09	0.0433333	0.0166667	1.12	0.173333	0.0166667	0.0966667	0	1	0	0	0	0	-0.815534	1.83042	1.88738	-0.597091	1.78974	0	0	0	0	0	0	0	0	0	0	0
1642	TA3DL0061000	116090951	5	localised				AET3G0207100		99.94	100	1	1	0	0	0.00666667	0.07	1.17333	0.00666667	0	0	1.20333	2.95	0	0	0	1	1	-0.57184	1.7604	1.77214	-1.16973	-1.03243	0	0	0	0	0	0	0	592	0	0	0
1643	TA3DL0061100	116133615	5	localised				AET3G0207200		99.93	99.97	1	1	1.75667	0.463333	1	13.6033	10.46	1.96	0.273333	1.56667	3.07333	4.85	1	0	1	1	1	-0.609953	2.02308	-0.729001	6.31122	3.44858	0	0	0	1	0	0	0	1641	0	0	0
1644	TA3DL0061200	116496806	5	localised				AET3G0207300		99.75	100	1	1	1.42	1.59667	2.10333	1.23667	2.74	1.03667	2.2	2.96	2.15	4.54667	1	1	1	1	1	2.09174	-0.700039	-0.724862	-0.800015	-0.84246	0	0	0	0	0	0	0	765	0	0	0
1645	TA3DL0061300	116497952	5	localised				AET3G0207400		99.92	99.92	1	1	0.206667	0.166667	3.16333	0.226667	0.366667	0.133333	0.34	1.43667	0	1.04	0	0	1	0	0	1.87431	-0.652449	3.00785	2.15942	-0.847923	0	0	0	0	0	0	0	0	0	0	0
1646	TA3DL0061400	116505352	4	localised				AET3G0207500		99.93	100	1	1	2.69667	3.31333	0.0166667	0.0933333	0.33	8.98333	7.15667	0	0.183333	0.656667	1	1	0	0	0	-1.5341	-1.07421	1.78974	-0.614813	-0.707574	0	0	0	0	0	0	0	0	0	0	0
225	TA3DL0061500	116649153	3	localised	1			AET3GNEW0000232	1	99.6	-	-	-	1.60667	0.65	0.0266667	1.04667	1.07667	3.22333	1.26	0.55	1.42333	2.63333	1	1	0	1	1	-0.920362	-0.77806	-0.857612	-0.672597	-0.993864	0	0	0	0	0	0	0	0	0	0	1445
1647	TA3DL0061600	116818338	5	localised				AET3G0207600		99.75	99.83	1	1	14.63	5.75	7.07	47.9833	38.94	4.94667	8.37667	31.02	85.2	90.4467	1	1	1	1	1	4.62697	-0.789102	-2.25391	-0.999649	-1.30061	1	0	0	0	0	0	0	1422	0	0	0
1648	TA3DL0061700	116981340	5	localised				AET3G0207700		99.93	99.92	1	1	0.04	0.00333333	0.0166667	0.0566667	0.08	0.313333	0.216667	0.213333	0.516667	0.143333	0	0	0	0	0	-0.717349	-0.688835	-0.677938	-0.815344	-0.601364	0	0	0	0	0	0	735	0	0	0	0
226	TA3DL0061800	116997362	5	localised				AET3GNEW0000233		100	100	1	1	0.813333	0.03	2.29333	13.0967	10.0567	0.18	0	14.8567	10.2	12.3867	0	0	1	1	1	2.70525	1.81321	-2.73505	2.21569	-0.68776	0	0	0	0	0	0	0	0	0	931	1420
227	TA3DL0061900	117009543	5	localised				AET3GNEW0000234		99.98	99.97	1	1	0.276667	1.27	3.49	3.97667	1.09	0.0166667	0.22	2.53333	1.79667	0.923333	0	1	1	1	1	2.2106	3.2755	2.23704	3.13263	1.91295	0	0	0	0	0	0	0	589	0	0	2061
1649	TA3DL0062000	117056198	5	localised				AET3G0207800		100	100	1	1	0.506667	0.53	0.143333	0	0.28	0.676667	1.56	1.00667	0.72	1.77333	0	1	1	0	0	-0.632147	-0.950467	-0.99699	-0.977051	-1.23078	0	0	0	0	0	0	0	0	0	0	0
1650	TA3DL0062100	117059689	5	localised				AET3G0207900		99.87	99.81	1	1	4.38667	6.85667	2.97333	1.25667	3.16	3.67667	16.78	3.43	0.293333	0.02	1	1	1	1	1	2.02766	-1.28553	-0.633341	3.07163	7.17967	0	0	0	0	1	0	0	1055	0	0	0
228	TA3DL0062200	117121156	5	localised				AET3GNEW0000235		99.88	99.9	1	1	3.85	3.77333	3.74667	6.97	3.87	13.8267	21.02	19.0833	25.4033	16.2267	1	1	1	1	1	-1.73656	-2.6205	-2.40345	-1.88187	-2.00937	0	0	0	0	0	0	0	0	0	0	1164
229	TA3DL0062300	117124490	5	localised				AET3GNEW0000236		99.79	99.9	1	1	0.216667	0.95	1.43	1.79	1.36	9.32667	17.5033	16.2633	8.45333	8.5	1	1	1	1	1	-4.82144	-5.39019	-4.03559	-1.92473	-2.28665	1	1	1	0	0	0	0	322	0	0	1308
1651	TA3DL0062400	117293323	5	localised				AET3G0208000		99.48	99.33	0	1	0.166667	0.0433333	0	0.05	0.0133333	0.07	0.0366667	0.06	0.0333333	0.0366667	0	0	0	0	0	1.91944	1.77172	-0.602136	1.78879	-0.581133	0	0	0	0	0	0	0	0	0	0	0
1652	TA3DL0062500	117295634	5	localised				AET3G0208100		99.86	99.87	?	1	11.1267	10.2233	10.8267	15.2133	10.2833	7.04	3.31667	3.67333	2.06667	9.14333	1	1	1	1	1	2.6552	4.57704	4.45499	9.30716	1.95825	0	1	1	1	0	0	0	855	0	0	0
1653	TA3DL0062600	117373918	5	localised				AET3G0208200		99.96	99.94	1	1	2.05333	0.166667	0.01	1.24667	1.83667	1.4	0.133333	0	6.2	2.63	1	0	0	1	1	2.23962	1.81218	1.778	-1.82047	-0.726921	0	0	0	0	0	0	0	0	0	0	0
1654	TA3DL0062700	117599634	5	localised				AET3G0208300		99.98	-	-	-	10.6333	3.77667	4.46667	12.4033	7.39667	21.4633	8.97	11.0567	9.88667	17.9267	1	1	1	1	1	-1.09688	-1.18566	-1.25283	2.16735	-1.28043	0	0	0	0	0	0	0	326	0	0	0
1655	TA3DL0062900	117822965	5	localised				AET3G0208400		99.79	99.88	?	1	1.31	1.07	1.22667	3.31	1.74667	5.61667	5.24333	2.96	7.87333	8.34667	1	1	1	1	1	-1.62711	-1.71331	-1.01025	-1.16949	-1.93303	0	0	0	0	0	0	0	0	0	0	0
1656	TA3DL0063000	117830109	4	localised				AET3G0208500		99.87	99.91	1?	1	0	0.11	0	0.24	0.0966667	0.12	0.28	0.0966667	0.16	0.35	0	0	0	0	0	-0.636219	-0.655052	-0.622964	1.88181	-0.699275	0	0	0	0	0	0	0	423	0	0	0
230	TA3DL0063100	117837558	5	localised				AET3GNEW0000237		99.92	99.86	1	1	6.10333	2.14667	9.25333	4.35	9.45333	19.07	9.36333	38.1233	6.58667	32.0067	1	1	1	1	1	-1.605	-1.87084	-2.1675	-0.805538	-1.79364	0	0	0	0	0	0	0	0	535	2126	1251
1657	TA3DL0063200	118253783	5	localised				AET3G0208600		99.85	100	1?	1	10.82	11.93	14.59	3.79333	5.25	36.1967	23.2867	39.4433	20.36	14.2467	1	1	1	1	1	-1.78762	-1.06698	-1.47363	-2.53135	-1.38575	0	0	0	0	0	0	0	533	0	0	0
231	TA3DL0063300	118269431	4	localised				AET3GNEW0000238		99.79	99.7	1	1	0.78	0.61	0.35	0.103333	0.87	6.41333	4.19667	8.37	2.17333	5.67	1	1	1	1	1	-2.36582	-1.83353	-3.94271	-1.6338	-2.02616	0	0	0	0	0	0	0	899	0	0	638
232	TA3DL0063400	118311356	1	localised				AET3GNEW0000239		99.78	100	1	1	0	0	0	0	0	0	0	0	0	0	0	0	0	0	0	1.7604	1.7604	1.7604	1.7604	1.7604	0	0	0	0	0	0	0	0	0	2208	3276
1658	TA3DL0063500	118711138	5	localised				AET3G0208900		99.8	100	1	1	1.19	2.58667	0.66	1.74333	1.3	2.06667	13.01	2.25667	3.55	3.67667	1	1	1	1	1	-0.795447	-2.21889	-1.11443	-0.942153	-1.15504	0	0	0	0	0	0	1444	806	0	0	0
1659	TA3DL0063600	118934432	5	localised				AET3G0209000		99.68	99.61	?	1	6.2	7.2	6.92	0.96	8.36	1.71	9.60667	53.0733	6.22	18.3033	1	1	1	1	1	4.67708	-0.734774	-3.87835	-2.09252	-1.17151	1	0	0	0	0	0	0	675	0	0	0
1660	TA3DL0063700	118940673	5	localised				AET3G0209100		99.94	99.89	1	1	0.223333	0.0466667	0	0.0366667	0.21	0.186667	0.116667	0.286667	0.326667	0.133333	0	0	0	0	0	1.81479	-0.606044	-0.730894	-0.726961	1.87949	0	0	0	0	0	0	0	0	0	0	0
1661	TA3DL0063800	119362314	5	localised				AET3G0209200		100	100	1	1	0.14	1.50667	0.406667	0.0233333	0.853333	0.0633333	11.31	61.72	0.796667	1.12667	0	1	1	0	0	1.88733	-2.78965	-25.3282	-0.99733	-0.65183	0	0	1	0	0	0	0	0	0	0	0
1662	TA3DL0063900	119365959	1	localised				AET3G0209300		99.29	99.29	1	1	0	0	0	0	0	0.536667	0.00666667	0.0166667	0.0366667	0.263333	0	0	0	0	0	-0.872908	-0.57184	-0.57752	-0.588881	-0.71764	0	0	0	0	0	0	0	0	0	0	0
1663	TA3DL0064000	119553663	5	localised				AET3G0209400		100	100	1?	1	1.28333	0.546667	0.263333	2.29667	3.84333	4.87	1.42	5.85333	19.4767	14.0433	1	1	1	1	1	-1.46035	-0.888807	-3.08157	-3.52836	-1.76436	0	0	0	0	0	0	0	0	0	0	0
1664	TA3DL0064100	119566372	5	localised				AET3G0209500		99.91	99.88	?	1	1.17333	1.37667	0.836667	1.44667	1.50667	4.54	2.33	0.37	1.42	2.69667	1	1	0	1	1	-1.44801	-0.795911	2.36005	1.7798	-0.837727	0	0	0	0	0	0	0	520	0	0	0
1665	TA3DL0064200	119569298	3	localised				AET3G0209600		100	100	1	1?	0.0333333	0.05	0	0	0	0.23	0.883333	0	0	0.176667	0	0	0	0	0	-0.676166	-1.01889	1.7604	1.7604	-0.668409	0	0	0	0	0	0	0	0	0	0	0
1666	TA3DL0064300	119624099	5	localised				AET3G0209700		99.92	100	1	1	0.26	0.0933333	16.4133	0	0.54	0.39	0	31.1433	0	3.41333	0	0	1	0	1	-0.626661	1.9247	-1.04857	1.7604	-1.62793	0	0	0	0	0	0	0	568	0	0	0
1667	TA3DL0064400	119751598	2	localised				AET3G0209800		99.76	99.75	1	1	0.193333	0.21	0.923333	0.636667	0.793333	0.646667	0.65	1.49	2.36333	0.616667	0	0	1	1	0	-0.783849	-0.774617	-0.735417	-1.16734	1.95277	0	0	0	0	0	0	0	1232	0	0	0
233	TA3DL0064500	119768818	5	localised				AET3GNEW0000240		99.94	100	1	1	32.8833	12.58	24.3333	30.4967	24.4867	84.2833	37.41	61.8833	89.11	67.01	1	1	1	1	1	-1.42977	-1.60669	-1.41004	-1.62516	-1.51582	0	0	0	0	0	0	1118	0	0	3694	3981
1668	TA3DL0064600	119826061	5	localised				AET3G0209900		99.97	100	1	1	12.48	4.18667	2.57	12.3667	4.56667	10.1267	4.53	13.5133	3.09667	9.28667	1	1	1	1	1	2.13273	-0.605655	-2.30934	5.74386	-1.04971	0	0	0	1	0	0	0	398	0	0	0
234	TA3DL0064700	120336298	5	localised				AET3GNEW0000241		99.69	99.69	1	1	0.336667	0.19	2.27	1.79667	1.38333	0.0666667	0.136667	5.80667	6.41333	3.81667	0	0	1	1	1	2.206	1.843	-1.18243	-1.50578	-1.14802	0	0	0	0	0	0	0	1502	0	1118	7600
1671	TA3DL0064800	120750313	5	localised				AET3G0210400		99.95	99.94	?	?	0	0.17	2.63	1.97333	1.11333	2.47667	2.56	8.96	8.84	5.64667	1	1	1	1	1	-1.97493	-1.72843	-1.55862	-1.87992	-1.78659	0	0	0	0	0	0	0	0	0	0	0
1672	TA3DL0064900	120972594	5	localised				AET3G0210500		99.92	99.85	1	1	0.203333	0.433333	0.53	1.11333	0.503333	0.213333	0.906667	1.61667	2.91	0.726667	0	0	1	1	0	-0.572773	-0.755642	-0.971506	-1.05099	-0.652442	0	0	0	0	0	0	0	725	0	0	0
236	TA3DL0065000	121111524	2	localised				AET3GNEW0000243		100	100	1	1	0.05	0.0333333	0	0.01	0	0	0	0.0266667	0	0	0	0	0	0	0	1.84842	1.81908	-0.583201	1.778	1.7604	0	0	0	0	0	0	0	0	0	424	1816
1673	TA3DL0065100	121185640	4	localised				AET3G0210600		99.92	100	1	1	0.606667	0.316667	1.03333	0.94	0.54	1.11667	1.87333	3.09333	1.91333	1.58667	1	1	1	1	0	-0.748368	-1.23965	-1.14356	-0.853055	-0.954132	0	0	0	0	0	0	0	596	0	0	0
237	TA3DL0065200	121402787	1	localised				AET3GNEW0000244	1	99.85	99.75	-	-	0	0	0	0	0	0	0	0	0	0	0	0	0	0	0	1.7604	1.7604	1.7604	1.7604	1.7604	0	0	0	0	0	0	0	0	0	865	0
1674	TA3DL0065300	121505672	2	localised				AET3G0210700		99.31	98.46	1	0?	0.05	0.0333333	0.2	0.0766667	0.123333	0.02	0.0466667	2.52667	0.473333	0.563333	0	0	1	0	0	1.81218	-0.575382	-1.66944	-0.777335	-0.790554	0	0	0	0	0	0	0	417	0	0	0
1676	TA3DL0065400	121789726	5	localised				AET3G0210900		99.93	100	1	1	2.42	0.733333	1.80667	4.18	2.74333	1.48333	0.356667	0.413333	0.77	0.966667	1	0	1	1	1	2.42439	2.24916	3.49589	5.15191	3.35073	0	0	0	1	0	0	0	369	0	0	0
1677	TA3DL0065500	121968282	5	localised				AET3G0211000		100	100	1	1	13.5367	8.04333	7.16667	17.1433	15.2	19.8933	13.1167	4.73667	15.0667	11.0933	1	1	1	1	1	-0.816454	-0.886732	2.50609	1.98794	2.3582	0	0	0	0	0	0	0	0	0	0	0
238	TA3DL0065600	121976356	5	localised				AET3GNEW0000245		99.82	99.78	1	1	7.08667	4.82667	5.23667	5.7	6.36667	17.22	15.6167	9.10667	11.32	12.3533	1	1	1	1	1	-1.27987	-1.61999	-0.920543	-1.04454	-1.02969	0	0	0	0	0	0	0	668	0	0	1537
1678	TA3DL0065700	121982451	5	localised				AET3G0211100		100	100	1	1	0.79	0.356667	0.47	0.15	0.746667	3.25333	1.34333	1.22	0.743333	6.27667	1	1	1	0	1	-1.34979	-0.981182	-0.857876	-0.861135	-2.36652	0	0	0	0	0	0	0	352	0	0	0
239	TA3DL0065800	122188976	3	localised				AET3GNEW0000246		99.8	99.73	1	1	0.31	0.346667	0.636667	0.106667	0.206667	0.626667	0.353333	0.496667	0.513333	0.683333	0	0	0	0	0	-0.705368	-0.570865	1.92507	-0.776795	-0.792449	0	0	0	0	0	0	0	0	0	0	2674
1679	TA3DL0065900	122322194	5	localised				AET3G0211300		99.94	99.9	1	1	142.787	104.85	36.0667	98.5667	87.5933	437.063	126.147	78.9667	345.08	163.74	1	1	1	1	1	-1.73064	-0.682343	-1.2255	-1.97447	-1.0563	0	0	0	0	0	0	0	256	0	0	0
1680	TA3DL0066000	122326008	5	localised				AET3G0211400		100	100	1	1	0.686667	2.02667	0.163333	1.92	2.36333	0.29	2.42333	0.226667	1.91	4.22	0	1	0	1	1	2.30171	-0.6425	-0.598978	1.76645	-0.881636	0	0	0	0	0	0	0	210	0	0	0
1681	TA3DL0066100	122328529	5	localised				AET3G0211500		100	100	1	1	3.73333	2.68	1.04	4.97	7.25333	4.35667	5.89	4.33333	6.19	8.25667	1	1	1	1	1	-0.64286	-1.06356	-1.48511	-0.684137	-0.637109	0	0	0	0	0	0	0	0	0	0	0
1682	TA3DL0066200	122344749	3	localised				AET3G0211600		99.89	99.86	1	1	1.09333	0.723333	0.553333	3.95667	0.633333	8.08667	10.2467	5.77333	10.1667	2.92333	1	1	1	1	1	-2.46578	-3.70718	-2.477	-1.27974	-1.36449	0	0	0	0	0	0	0	812	0	0	0
1683	TA3DL0066300	122429738	2	localised				AET3G0211700		99.84	100	1	1	0.05	0.00333333	0.03	0.113333	0.0133333	2.03667	0.223333	2.73667	1.19333	0.27	1	0	1	1	0	-1.64284	-0.692609	-2.0608	-1.1191	-0.711934	0	0	0	0	0	0	0	0	0	0	0
240	TA3DL0066400	122639628	2	localised				AET3GNEW0000247		100	100	1	1	0	0	0	0	0	0	0	0	0	0	0	0	0	0	0	1.7604	1.7604	1.7604	1.7604	1.7604	0	0	0	0	0	0	0	0	0	0	2671
1684	TA3DL0066500	122646583	4	localised				AET3G0211800		99.96	99.95	1	1	4.57667	0.293333	0.193333	0	3.11	8.33	0	0	2.63333	16.5867	1	0	0	1	1	-0.950376	2.27678	2.10074	-2.06392	-2.43069	0	0	0	0	0	0	0	0	0	0	0
1685	TA3DL0066600	122863495	5	localised				AET3G0211900		99.59	100	1?	1	83.48	46.9933	31.91	79.4067	64.1533	91.32	38.8533	35.5833	46.46	89.3067	1	1	1	1	1	-0.62077	2.11996	-0.631457	2.98247	-0.787357	0	0	0	0	0	0	0	0	0	0	0
1686	TA3DL0066700	123203044	4	localised				AET3G0212000		100	100	1?	1	0.896667	0.503333	0.356667	0.873333	0.556667	1.22667	0.84	1.29333	0.576667	1.44	1	0	1	0	0	-0.666888	-0.695266	-0.960246	2.09164	-0.890395	0	0	0	0	0	0	0	0	0	0	0
1687	TA3DL0066800	123328134	5	localised				AET3G0212100		99.98	100	1?	1	0.85	0.43	0.243333	0.506667	0.476667	1.2	1.31	1.12333	0.266667	2.21	1	1	1	0	1	-0.675522	-0.917624	-0.970106	2.09395	-1.23484	0	0	0	0	0	0	1832	0	0	0	0
1688	TA3DL0066900	123636726	5	localised				AET3G0212200		99.92	99.83	1	1	0.0966667	0.38	0.21	1.84333	0.716667	1.00333	1.37333	0.656667	2.72333	1.38333	1	1	0	1	0	-1.03769	-0.976941	-0.777747	-0.743863	-0.788656	0	0	0	0	0	0	887	739	0	0	0
1689	TA3DL0067000	123709099	5	localised				AET3G0212300		99.78	99.79	1	1	6.52	5.73	3.65667	4.16333	3.81	39.36	27.63	10.7033	15.4833	10.3833	1	1	1	1	1	-3.04875	-2.41655	-1.42765	-1.81344	-1.34435	0	0	0	0	0	0	0	295	0	0	0
241	TA3DL0067200	123751590	2	localised				AET3GNEW0000249		99.47	99.45	0	0	0	0	0	0	0	0	0	0.00666667	0	0	0	0	0	0	0	1.7604	1.7604	-0.57184	1.7604	1.7604	0	0	0	0	0	0	0	0	0	0	1314
1690	TA3DL0067300	123756517	5	localised				AET3G0212400		99.89	99.86	1	1	0.0233333	0	2.42	0.783333	0.38	0.15	0.396667	5.35333	3.12667	1.57667	0	0	1	1	0	-0.638365	-0.79338	-1.05527	-1.31448	-1.06064	0	0	0	0	0	0	0	1490	0	0	0
242	TA3DL0067400	123783963	4	localised			1	AET3GNEW0000250		99.92	100	0	0	0.323333	0.366667	3.59667	1.56	0.103333	0.06	0.03	0.00666667	0.00333333	0.00333333	0	0	1	1	0	2.19773	2.33581	8.03838	4.49165	1.93586	0	0	1	1	0	0	0	105	0	0	109
243	TA3DL0067500	123789132	4	localised			1	AET3GNEW0000251		99.63	99.51	1	1	3.1	1.95667	7.93	2.69667	1.57667	0.0133333	0.0266667	0.0433333	0.186667	0.0233333	1	1	1	1	1	7.12267	5.06972	15.0674	5.48394	4.43254	1	1	1	1	1	0	0	0	0	0	0
244	TA3DL0067600	123901338	2	localised	1	1		AET3GNEW0000252		99.65	-	-	-	0	0	0	0	0	0	0	0	0	0	0	0	0	0	0	1.7604	1.7604	1.7604	1.7604	1.7604	0	0	0	0	0	0	0	0	0	0	0
247	TA3DL0067700	124596149	4	localised				AET3GNEW0000255		99.7	99.5	1	1	0	0	0	0	0	0.00333333	0	0	0	0	0	0	0	0	0	-0.569946	1.7604	1.7604	1.7604	1.7604	0	0	0	0	0	0	0	0	0	0	0
1691	TA3DL0067800	124639990	5	localised				AET3G0212480		99.75	100	1	1	0.103333	0.376667	0.0266667	0.376667	0.233333	0.463333	1.96333	0.0633333	3.61333	0.426667	0	1	0	1	0	-0.753399	-1.22276	-0.58834	-1.9036	-0.657099	0	0	0	0	0	0	0	0	0	0	1995
1692	TA3DL0067900	124641430	5	localised				AET3G0212500		100	100	1	1	0.576667	0	0	0.86	0.626667	2.01667	1.36333	0.176667	0.33	1.67667	1	1	0	0	0	-1.08687	-1.3425	-0.668409	2.46191	-0.934726	0	0	0	0	0	0	0	0	0	0	229
1693	TA3DL0068000	125202826	5	localised				AET3G0212600		100	100	?	1	8.39333	3.79	3.40333	7.51	9.92	17.93	11.6	16.2167	29.9933	12.81	1	1	1	1	1	-1.14477	-1.49425	-2.22104	-2.06884	-0.718389	0	0	0	0	0	0	0	0	0	0	0
1694	TA3DL0068100	125275500	5	localised				AET3G0212700		99.9	99.76	1	1	6.75667	1.23667	0.01	2.27	6.78667	34.3033	1.01667	0.0466667	12.7633	16.9867	1	1	0	1	1	-2.58541	1.95244	-0.588675	-2.39092	-1.31216	0	0	0	0	0	0	0	0	0	0	0
1695	TA3DL0068200	125282290	5	localised			1	AET3G0212800		98.84	99.56	1	1	0.273333	0.0333333	7.62667	0.0466667	0.626667	7.59667	0.873333	214.537	3.47667	21.4133	1	0	1	1	1	-3.8351	-1.02982	-14.1928	-2.4296	-7.82702	0	0	1	0	1	0	0	0	0	0	0
1696	TA3DL0068300	125737782	5	localised				AET3G0212900		99.97	100	1	1	8.15333	3.76	3.45667	9.14	8.02	13.39	3.99	7.28333	12.53	12.9033	1	1	1	1	1	-0.893038	-0.595501	-1.0558	-0.757964	-0.87559	0	0	0	0	0	0	0	0	0	0	0
1697	TA3DL0068400	125744061	5	localised				AET3G0213000		99.86	99.93	1	1	13.3467	10.44	6.83	17.1733	10.74	14.0833	21.92	8.37333	6.54	16.3533	1	1	1	1	1	-0.597221	-1.13809	-0.680019	4.24302	-0.83966	0	0	0	1	0	0	0	0	0	0	0
248	TA3DL0068500	125787603	2	localised	1			AET3GNEW0000258	1	99.77	-	-	-	0.0933333	0.0166667	0.48	0.24	0	1.40333	0.386667	0.173333	0.46	2.07	1	0	0	0	1	-1.24868	-0.774787	2.2205	-0.668836	-1.74392	0	0	0	0	0	0	0	0	0	0	1247
249	TA3DL0068600	125789352	2	localised				AET3GNEW0000259		100	100	1	1	0.0566667	0.00333333	0.52	0.266667	0	1.57	0.676667	0.743333	1.69333	2.66667	1	0	0	1	1	-1.3816	-0.949271	-0.651517	-1.20786	-2.08286	0	0	0	0	0	0	0	0	0	0	1381
1698	TA3DL0068700	126141512	5	localised				AET3G0213100		99.99	99.98	?	1	18.6867	3.70333	4.29333	23.7433	9.69	36.24	4.53	21.5667	23.3033	27.02	1	1	1	1	1	-1.07455	-0.667895	-2.42174	1.79227	-1.48895	0	0	0	0	0	0	1545	1123	0	0	0
1699	TA3DL0068800	126388018	1	localised				AET3G0213200		?	?	?	1	0	0	0	0	0	0	0	0	0	0	0	0	0	0	0	1.7604	1.7604	1.7604	1.7604	1.7604	0	0	0	0	0	0	0	0	0	0	0
1700	TA3DL0068900	126402718	5	localised				AET3G0213300		99.91	99.93	1	1	18.46	29.2833	12.22	28.32	34.17	45.1467	96.21	46.0167	64.9467	60.2333	1	1	1	1	1	-1.34706	-1.82346	-2.02027	-1.27767	-0.989018	0	0	0	0	0	0	0	535	0	0	0
1701	TA3DL0069000	126407002	5	localised				AET3G0213400		99.88	99.93	1	1	4.93333	3.64333	4.66667	3.43333	3.21333	8.36333	10.5533	10.5333	10.0233	8.60333	1	1	1	1	1	-0.896438	-1.4134	-1.15615	-1.41244	-1.29475	0	0	0	0	0	0	1139	0	0	0	0
250	TA3DL0069100	126417778	5	localised				AET3GNEW0000260		99.65	99.62	1	1	0	0	0.07	0	0	0	0	0	0	0	0	0	0	0	0	1.7604	1.7604	1.88363	1.7604	1.7604	0	0	0	0	0	0	0	0	0	1737	4027
1702	TA3DL0069200	126851316	5	localised				AET3G0213500		99.93	99.91	1?	1	0.123333	0.133333	2.98333	0.11	0.456667	0.34	1.25	12.91	0.893333	0.316667	0	1	1	0	0	-0.677618	-1.12775	-1.98367	-0.968931	1.94758	0	0	0	0	0	0	0	1534	0	3487	4967
1703	TA3DL0069300	126851621	3	localised				AET3G0213510		99.88	99.8	1	1	0.126667	0.14	4.15333	0.276667	1.11333	0.193333	0.68	2.47	1.17667	0.74	0	0	1	1	0	-0.601665	-0.83713	2.61439	-0.968508	2.13811	0	0	0	0	0	0	0	0	0	0	0
1704	TA3DL0069400	126935535	5	localised				AET3G0213600		99.89	99.91	1	1	25.6333	8.57667	1.23667	37.5433	21.6567	82.9067	21.66	4.54667	105.07	48.35	1	1	1	1	1	-1.78961	-1.34411	-1.4087	-1.56326	-1.23731	0	0	0	0	0	0	0	0	0	0	0
1705	TA3DL0069500	127366648	5	localised				AET3G0213700		99.87	100	1	1	4.96667	3.22333	5.45333	5.54667	6.56667	1.25667	1.02333	2.09	1.71	2.30667	1	1	1	1	1	4.65453	3.67451	3.67652	4.25268	4.02833	1	0	0	1	1	476	670	1361	0	0	0
1706	TA3DL0069600	127422970	4	localised				AET3G0213800		99.95	100	1	1	0.213333	0.0166667	0.00666667	0.0366667	0.0466667	0.613333	0.06	0.07	0.556667	0.393333	0	0	0	0	0	-0.755323	-0.592265	-0.603791	-0.852992	-0.756198	0	0	0	0	0	0	0	0	0	0	0
1707	TA3DL0069700	127659514	5	localised				AET3G0213900		99.83	99.74	1	1	19.37	17.7533	12.9167	14.0867	22.8233	101.65	113.917	57.91	69.75	96.1133	1	1	1	1	1	-2.86257	-3.48091	-2.4046	-2.66392	-2.31561	0	0	0	0	0	0	0	657	0	0	0
1709	TA3DL0069800	128054359	5	localised				AET3G0214300		99.85	99.76	1	1	3.3	2.83667	3.05	6.7	4.07	2.87667	1.31	2.20667	2.47667	3.87333	1	1	1	1	1	1.95264	2.92384	2.22337	3.89887	1.83144	0	0	0	0	0	0	790	1150	0	0	0
1710	TA3DL0069900	128474914	5	localised			1	AET3G0214400		99.77	100	1	1	179.227	89.2733	52.09	145.01	177.773	12.0867	6.94	2.58	3.5	6.79	1	1	1	1	1	24.2438	20.0148	26.106	57.1191	40.3996	1	1	1	1	1	0	0	322	0	0	0
1711	TA3DL0070000	128478139	5	localised				AET3G0214500		99.78	99.8	1	1	7.32	3.06667	7.24667	10.29	10.2267	14.2433	6.58	13.9767	8.69667	11.7067	1	1	1	1	1	-1.04075	-1.05881	-1.03163	2.04966	-0.642939	0	0	0	0	0	0	0	0	0	0	0
1712	TA3DL0070100	128486622	4	localised				AET3G0214600		99.92	100	1?	1	1.51	1.37667	0.57	0.846667	2.95667	1.37333	2.25333	1.70333	4.06333	7.62667	1	1	1	1	1	1.86177	-0.777587	-0.978112	-1.55753	-1.23852	0	0	0	0	0	0	0	571	0	0	0
1713	TA3DL0070200	128775347	5	localised				AET3G0214700		100	100	1	1	0.603333	0.286667	0.923333	1.39	0.836667	13.08	2.75333	5.02667	4.38333	5.99667	1	1	1	1	1	-4.98847	-1.65707	-1.77996	-1.27951	-2.16396	1	0	0	0	0	0	1666	514	0	0	0
1714	TA3DL0070300	128786803	5	localised				AET3G0214800		97.41	95.3	1	1	4.3	4.44667	3.33	5.48667	2.42333	6.28	3.55667	5.06333	4.89667	3.29667	1	1	1	1	1	-0.780269	2.10424	-0.795449	1.93654	-0.71297	0	0	0	0	0	0	0	0	0	1354	2128
1715	TA3DL0070400	128789940	5	localised				AET3G0214810		100	100	1	1?	1.46667	0.663333	0.106667	8.92	6.06	0.616667	0.283333	0.106667	0.07	0.603333	1	0	0	1	1	2.68597	2.28166	1.7604	16.3207	7.75162	0	0	0	1	1	0	0	0	0	0	0
1716	TA3DL0070500	129623438	5	localised				AET3G0215000		99.96	100	1	1	1.48667	0.583333	0.593333	1.16667	4.58333	2.12667	3.10333	78.4233	25.17	22.1467	1	1	1	1	1	-0.714254	-1.47215	-28.3159	-6.8612	-2.35496	0	0	1	1	0	0	0	0	0	0	0
1717	TA3DL0070600	129754750	5	localised				AET3G0215100		99.95	99.93	1	1	2.52333	0.246667	4.03333	0.906667	0.776667	5.61	0.513333	26.13	6.5	6.35333	1	0	1	1	1	-1.0657	-0.689561	-3.06184	-2.23447	-2.35108	0	0	0	0	0	0	0	0	0	0	0
1718	TA3DL0070700	129958296	5	localised				AET3G0215300		100	100	1	1	1.63667	1.49667	1.79333	1.44	1.37333	5.57	0.816667	3.66333	1.21	2.43667	1	1	1	1	1	-1.41546	2.41934	-0.948336	1.94361	-0.822559	0	0	0	0	0	0	0	483	0	0	0
1719	TA3DL0070800	129984648	5	localised				AET3G0215500		99.87	99.9	1	1	0.0233333	0.0366667	0.0666667	2.25667	1.86667	0.0666667	0.02	0	10.3467	1.97667	0	0	0	1	0	-0.592107	1.78916	1.87776	-1.97917	-0.58985	0	0	0	0	0	0	0	608	0	0	0
251	TA3DL0070900	130093924	3	localised				AET3GNEW0000261		99.7	99.7	1	1	0	0	0	0	0	0	0	0	0	0	0	0	0	0	0	1.7604	1.7604	1.7604	1.7604	1.7604	0	0	0	0	0	0	0	0	0	1041	4077
1720	TA3DL0071000	130163821	5	localised				AET3G0215600		100	100	1	1	0	0	0	3.03667	2.55	0.0433333	0.00666667	0	19.1833	13.79	0	0	0	1	1	-0.592668	-0.57184	1.7604	-2.84026	-2.36662	0	0	0	0	0	0	0	0	0	0	0
252	TA3DL0071100	130167605	3	localised				AET3GNEW0000262		99.85	100	1	1	1.69333	0.09	0	0	0.526667	0	0	0	0	0	1	0	0	0	0	4.74134	1.91884	1.7604	1.7604	2.68754	1	0	0	0	0	0	0	381	0	1714	2648
1721	TA3DL0071200	130210657	4	localised				AET3G0215700		100	100	1	1	0	0	0	0	0	0.00666667	0.01	0.03	0	0.296667	0	0	0	0	0	-0.57184	-0.573733	-0.585094	1.7604	-0.736575	0	0	0	0	0	0	0	0	0	0	0
1722	TA3DL0071300	130355196	3	localised				AET3G0215900		99.94	99.93	1	1	1.10333	1.39667	0.646667	0.963333	0.886667	4.69333	3.27	3.37667	4.54333	3.35333	1	1	1	1	1	-1.53761	-1.01207	-1.50982	-1.60386	-1.31074	0	0	0	0	0	0	0	487	0	0	0
1723	TA3DL0071400	130357179	5	localised			1	AET3G0216000		100	100	1?	?	15.2467	14.2833	27.0033	48.27	34.9467	4.49333	7.8	6.87	16.9	15.5833	1	1	1	1	1	5.20643	3.05736	6.26392	4.84553	3.81591	1	0	1	1	0	0	0	1203	0	0	0
1724	TA3DL0071500	130545103	5	localised				AET3G0216100		100	100	1	1	3.92667	2.40667	2.80667	10.0867	6.06	4.56667	5.33	7.36	16.11	7.15667	1	1	1	1	1	-0.641846	-1.05551	-1.24753	-0.876673	-0.656291	0	0	0	0	0	0	0	0	0	0	0
253	TA3DL0071600	130878428	3	localised				AET3GNEW0000263		100	100	1	1	3.54333	1.77667	2.81	2.37333	1.47333	12.7133	7.36333	6.48	4.25333	3.50667	1	1	1	1	1	-1.71458	-1.71098	-1.11523	-0.884635	-1.03505	0	0	0	0	0	0	752	0	0	1216	2711
1725	TA3DL0071700	130997922	2	localised				AET3G0216200		100	100	1?	1	3.39	1.20333	0.23	0.88	2.24667	2.54	1.12333	1.02333	1.76333	2.13	1	1	1	1	1	2.18309	1.82673	-0.934439	-0.834957	1.82602	0	0	0	0	0	0	0	0	0	0	0
1726	TA3DL0071800	131112517	5	localised				AET3G0216300		100	100	1	1	94.03	83.35	210.877	380.333	277.86	181.34	114.407	229.863	594.053	388.38	1	1	1	1	1	-1.08996	-0.777203	-0.618957	-0.88642	-0.793188	0	0	0	0	0	0	0	800	0	0	0
1727	TA3DL0071900	131114895	4	localised				AET3G0216400		99.91	99.94	1	1	0	0	0.00666667	0.00666667	0.00333333	0.00666667	0	0.02	0	0	0	0	0	0	0	-0.57184	1.7604	-0.575577	1.77214	1.76627	0	0	0	0	0	0	0	0	0	0	0
1728	TA3DL0072000	131119741	5	localised				AET3G0216500		100	100	1	1	3.57667	4.55333	15.15	16.0867	12.5867	2.50333	2.17	9.76667	9.79667	6.49	1	1	1	1	1	2.29974	3.08394	2.6406	2.78599	3.19332	0	0	0	0	0	0	0	1061	0	0	0
1729	TA3DL0072100	131156787	5	localised				AET3G0216600		99.97	100	1	1	1.13667	0.62	4.87333	0.643333	0.24	0.88	0.353333	3.84	0.0233333	9.11	1	0	1	0	1	2.00074	2.10728	2.13624	2.82696	-4.63146	0	0	0	0	1	0	0	0	0	0	0
1730	TA3DL0072200	131381047	5	localised				AET3G0216700		100	100	1	1	8.54333	2.97333	18.27	13.5	12.5	16.5467	17.5933	38.45	28.5967	22.9467	1	1	1	1	1	-1.04444	-2.65822	-1.16293	-1.15948	-1.00763	0	0	0	0	0	0	0	440	0	0	0
254	TA3DL0072300	131387198	1	localised	1			AET3GNEW0000264	1	99.77	-	-	-	3.71667	1.62333	0.136667	0.453333	1.08333	0	0	0.0633333	0.0733333	0	1	1	0	0	1	8.30322	4.61812	1.88181	2.38365	3.6675	1	1	0	0	0	0	150	650	0	1815	2393
1731	TA3DL0072400	131391124	4	localised				AET3G0216800		100	100	1	1	0.343333	0.07	3.23667	0.933333	3.89333	0.03	0.0233333	0.52	0.73	0.376667	0	0	1	0	1	2.29593	1.84068	4.90673	1.96731	6.25731	0	0	1	0	1	0	0	892	0	0	0
1732	TA3DL0072500	131398904	5	localised				AET3G0216900		100	100	1	1	0.113333	0.61	1.79333	0.143333	0.0566667	3.47	2.96333	1.68667	2.35667	4.78333	1	1	1	1	1	-2.28071	-1.39837	1.83029	-1.66772	-3.10906	0	0	0	0	0	0	614	0	0	0	0
1733	TA3DL0072600	131423474	2	localised				AET3G0217000		100	100	1	1	0	0	0	0	0	0.00333333	0.02	0	0	0.00666667	0	0	0	0	0	-0.569946	-0.579414	1.7604	1.7604	-0.57184	0	0	0	0	0	0	0	0	0	0	0
1734	TA3DL0072700	131891110	5	localised				AET3G0217100		99.89	100	1	1	14.7267	12.5633	6.56333	13.1067	12.2967	13.6433	13.7033	14.6333	30.0933	15.1833	1	1	1	1	1	1.89064	-0.615798	-1.17416	-1.25208	-0.691375	0	0	0	0	0	0	0	335	0	0	0
255	TA3DL0072800	131924960	2	localised				AET3GNEW0000265		99.61	99.61	1	1	7.96333	6.29	5.22333	4.55333	5.21333	25.0567	22.62	17.4	20.07	15.0667	1	1	1	1	1	-1.65135	-1.84052	-1.67951	-2.15526	-1.46889	0	0	0	0	0	0	0	603	0	0	2089
256	TA3DL0072900	132273294	1	localised				AET3GNEW0000266		99.88	99.87	1	1	1.18	0.613333	0	0	0	0	0	0	0	0	1	0	0	0	0	3.83767	2.84011	1.7604	1.7604	1.7604	0	0	0	0	0	0	0	0	0	0	0
1735	TA3DL0073000	132336055	5	localised				AET3G0217180		99.95	99.92	1	1	3.21333	1.37667	2.5	2.89	0.876667	6.32333	4.69333	2.05333	3.78667	3.97	1	1	1	1	1	-0.987351	-1.36078	2.01793	-0.698992	-1.50438	0	0	0	0	0	0	0	0	0	0	361
1736	TA3DL0073100	132340792	5	localised				AET3G0217200		99.94	100	1	1	10.5733	3.88	142.417	4.19667	5.47667	5.58333	1.93	166.2	2.58333	5.32	1	1	1	1	1	3.09474	2.932	-0.662255	2.55299	1.80404	0	0	0	0	0	0	745	0	0	0	2423
1737	TA3DL0073200	132443591	5	localised				AET3G0217400		100	100	1	1	72.3767	37.5333	33.8333	78.26	49.6867	32.1633	15.3167	67.67	81.1133	33.3533	1	1	1	1	1	3.89503	4.15735	-1.11985	-0.588502	2.59738	0	1	0	0	0	0	0	596	0	0	0
1738	TA3DL0073300	132447820	5	localised				AET3G0217500		98.77	100	1?	1	11.5667	5.68333	3.25	6.37667	9.43667	17.3667	8.56	17.1067	23.24	26.1367	1	1	1	1	1	-0.830231	-0.812556	-2.42013	-1.86664	-1.47701	0	0	0	0	0	0	0	0	0	0	0
257	TA3DL0073400	133096479	2	localised				AET3GNEW0000267		99.79	99.79	FALSE	FALSE	0.1	0.0733333	0	0.283333	0.593333	0.0166667	0.203333	0.37	1.97333	1.60667	0	0	0	1	1	1.9047	-0.636854	-0.778232	-1.31611	-0.929325	0	0	0	0	0	0	0	0	0	0	0
258	TA3DL0073500	133101051	5	localised				AET3GNEW0000268		100	100	1	1	2.46	0.906667	2.75667	5.75	4.18667	3.37667	3.08667	9.51333	11.8	14.53	1	1	1	1	1	-0.718548	-1.21754	-1.58974	-1.0772	-1.70087	0	0	0	0	0	0	0	513	0	0	511
259	TA3DL0073600	133106133	5	localised				AET3GNEW0000269		100	100	1	1	1.85667	3.19	0.386667	1.70333	1.22	0	0	0	0	0	1	1	0	1	1	5.02888	7.37608	2.44109	4.75895	3.90809	1	1	0	1	0	0	0	293	0	0	0
260	TA3DL0073700	133203244	1	localised	1			AET3GNEW0000270	1	99.81	-	-	-	0	0	0	0	0	0	0	0	0	0	0	0	0	0	0	1.7604	1.7604	1.7604	1.7604	1.7604	0	0	0	0	0	0	0	0	428	1507	865
1739	TA3DL0073800	133205360	4	localised				AET3G0217700		99.77	100	1	1	17.9433	1.41	20.1633	0.346667	68.75	70.8033	5.67333	227.123	6.45333	475.633	1	1	1	1	1	-2.15316	-1.57295	-6.12314	-3.14397	-3.88176	0	0	1	0	0	0	0	0	0	0	0
1740	TA3DL0073900	133208733	4	localised				AET3G0217800		99.94	100	1	1	3.03667	1.77333	1.14667	2.69333	3.72667	5.20333	4.46333	4.32667	4.08667	5.40667	1	1	1	1	1	-0.872953	-1.11904	-1.40955	-0.782354	-0.769956	0	0	0	0	0	0	0	0	0	0	0
1741	TA3DL0074000	133473245	5	localised				AET3G0217900		99.92	99.87	1	1	1.49667	417.897	0	0.01	1.43333	3.80333	1622.64	0	0.136667	0.0766667	1	1	0	0	0	-1.09288	-2.20176	1.7604	-0.639294	3.97861	0	0	0	0	0	0	0	0	0	0	0
1742	TA3DL0074100	133476650	2	localised				AET3G0218000		100	100	1	1	0	0.05	0	0	0.0833333	0.01	0.23	0	0.01	0	0	0	0	0	0	-0.573733	-0.665433	1.7604	-0.573733	1.9071	0	0	0	0	0	0	1044	0	0	0	0
1743	TA3DL0074200	133482864	5	localised				AET3G0218100		99.89	99.93	1?	1	6.61333	2.91	8.13667	12.46	9.79667	12.6167	6.16	19.3567	12.9	16.46	1	1	1	1	1	-1.01598	-1.04022	-1.26563	-0.586622	-0.918635	0	0	0	0	0	0	0	712	0	0	0
1744	TA3DL0074300	134175453	5	localised				AET3G0218200		100	100	1	1	0.1	0.0566667	0.826667	0.263333	0.173333	0	0	6.15	0	0	0	0	1	0	0	1.93644	1.86016	-2.22349	2.22397	2.06554	0	0	0	0	0	0	0	0	0	0	0
1747	TA3DL0074400	134432026	5	localised				AET3G0218500		99.94	99.91	1	1	3.14667	1.76667	0.473333	1.98	2.26333	4.59	3.67667	1.30333	1.84	2.75667	1	1	1	1	1	-0.765775	-0.960214	-0.888064	1.84718	-0.653928	0	0	0	0	0	0	0	0	0	0	0
261	TA3DL0074500	134490013	5	localised				AET3GNEW0000271		100	100	1	1	0	4.95	0.616667	0	0	0.226667	129.29	0.163333	0.06	0.01	0	1	0	0	0	-0.696811	-12.4389	2.4464	-0.602136	-0.573733	0	1	0	0	0	0	0	0	0	1311	2774
262	TA3DL0074600	134503504	4	localised	1			AET3GNEW0000272	1	100	-	-	-	0.08	0.11	0.163333	0.09	0.286667	1.51	2.14	7.24	0.17	3.95	1	1	1	0	1	-1.3202	-1.60692	-4.02357	-0.609745	-2.18538	0	0	1	0	0	0	0	484	0	0	1948
1748	TA3DL0074700	134519030	5	localised				AET3G0218600		100	100	1	1	0	0.0466667	0	0	0	11.5367	14.0233	19.1367	8.98667	13.27	1	1	1	1	1	-7.12149	-8.15355	-11.4387	-5.67295	-8.10611	1	1	1	1	1	0	0	0	0	0	0
1749	TA3DL0074800	134528570	5	localised				AET3G0218700		99.96	100	1?	1	1.25333	0.313333	0.07	1.48667	1.74667	2.65333	0.526667	0.09	5.18	4.79667	1	0	0	1	1	-0.920985	-0.660325	-0.578671	-1.41176	-1.19884	0	0	0	0	0	0	0	164	0	0	0
1750	TA3DL0074900	134911231	5	localised				AET3G0218900		100	100	1?	1	1.33333	0.353333	1.75333	1.8	1.39667	1.59	1.00333	2.63667	0.91	5.25	1	1	1	1	1	-0.630539	-0.840886	-0.750297	2.58069	-1.48136	0	0	0	0	0	0	0	0	0	0	0
1751	TA3DL0075000	134915970	5	localised				AET3G0219000		100	100	1?	1	0.403333	0.253333	0.433333	0.506667	0.46	1.60667	0.79	1.67	2.10667	1.20333	1	0	1	1	0	-1.05515	-0.811288	-1.05816	-1.17129	-0.857267	0	0	0	0	0	0	0	0	0	3097	2973
1752	TA3DL0075100	134917858	5	localised				AET3G0219100		100	100	1	1	4.50667	2.24333	1.62	4.42333	6.02333	9.52	4.10667	3.68333	9.56	9.08	1	1	1	1	1	-1.08521	-0.894406	-1.01541	-1.10608	-0.815278	0	0	0	0	0	0	0	487	0	0	0
1753	TA3DL0075200	135114201	1	localised				AET3G0219200		?	?	?	1	0	0	0	0	0	0	0	0	0	0	0	0	0	0	0	1.7604	1.7604	1.7604	1.7604	1.7604	0	0	0	0	0	0	0	0	0	0	0
1754	TA3DL0075300	135611797	5	localised				AET3G0219300		99.93	99.94	1	1	0.276667	0.426667	0.283333	2.36	0.873333	2.03	6.43	3.86	14.3367	4.93333	1	1	1	1	1	-1.3482	-2.95839	-2.15122	-2.59287	-1.79917	0	0	0	0	0	383	0	1064	0	0	0
1755	TA3DL0075400	135618802	5	localised				AET3G0219400		97.64	94.74	1	?	0.773333	0.0833333	0	1.52333	3.51333	2.76	0.0166667	1.18	28.29	24.66	1	0	1	1	1	-1.20444	1.87584	-1.23835	-6.59376	-3.22959	0	0	0	1	0	0	0	214	0	0	0
1756	TA3DL0075500	135622834	2	localised				AET3G0219500		99.8	100	1?	1	0	0	0	0	0	0	0	0	0	0.02	0	0	0	0	0	1.7604	1.7604	1.7604	1.7604	-0.579414	0	0	0	0	0	0	0	0	0	0	0
1757	TA3DL0075600	136040338	5	localised				AET3G0219600		100	100	1	1	8.04	12.9133	0.31	8.13667	9.18333	2.08333	10.7967	1.44333	13.44	10.6933	1	1	1	1	1	5.1613	2.07627	-1.0595	-0.897776	-0.652284	1	0	0	0	0	0	0	0	0	0	0
1758	TA3DL0075700	136298295	3	localised				AET3G0219700		100	100	1?	1	0.00333333	0.0333333	0.01	3.33	0.423333	0	0.0133333	0	2.73667	0.6	0	0	0	1	0	1.76627	1.79514	1.778	2.03993	-0.63856	0	0	0	0	0	0	0	0	0	0	0
1759	TA3DL0075800	136346879	5	localised				AET3G0219800		100	100	1?	1	0.24	19.8267	0.00666667	0.316667	1.39333	0.19	18.95	0	0.243333	0.08	0	1	0	0	0	1.83437	1.83776	1.77214	1.86423	3.90113	0	0	0	0	0	0	0	1728	0	0	0
1760	TA3DL0075900	136615649	5	localised				AET3G0219900		100	100	1	1	10.4733	4.92	2.40667	7.53333	8.34333	12.6767	4.87	1.70667	3.50333	5.80667	1	1	1	1	1	-0.677141	1.77539	2.21568	3.33577	2.41646	0	0	0	0	0	0	0	0	0	0	0
1761	TA3DL0076000	136624460	5	localised				AET3G0220000		99.94	99.92	1	1	4.12333	2.25	0.846667	6.50667	5.47333	1.04	1.12333	0.636667	2.44	3.25333	1	1	0	1	1	4.42114	2.69449	1.98628	3.84149	2.67923	1	0	0	0	0	0	0	0	0	0	0
1762	TA3DL0076100	136832024	5	localised				AET3G0220100		99.92	99.89	1	1	0	0	0	0.186667	2.09333	0	0	0.423333	0.926667	0.59	0	0	0	0	1	1.7604	1.7604	-0.808528	-0.922288	3.42485	0	0	0	0	0	0	0	0	0	0	0
1763	TA3DL0076200	136897051	2	localised				AET3G0220200		100	100	1	1	0	0	0	0	0	0	0	0.00666667	0	0.00333333	0	0	0	0	0	1.7604	1.7604	-0.57184	1.7604	-0.569946	0	0	0	0	0	0	0	0	0	0	0
1764	TA3DL0076300	137051970	1	localised				AET3G0220300		?	?	1	1	1.99333	1.04667	0.903333	1.36333	1.39	2.57667	2.28333	4.05667	2.23667	4.87333	1	1	1	1	1	-0.678753	-0.91129	-1.50917	-0.777968	-1.39597	0	0	0	0	0	0	493	366	0	0	0
264	TA3DL0076400	137072514	3	localised	1			AET3GNEW0000274	1	99.63	-	-	-	0	0	0	0	0	0	0	0.0333333	0	0.0633333	0	0	0	0	0	1.7604	1.7604	-0.586988	1.7604	-0.604029	0	0	0	0	0	0	0	0	0	0	704
265	TA3DL0076500	137075074	3	localised	1			AET3GNEW0000275	1	99.54	-	-	-	0.706667	0.326667	0.303333	0.586667	0.536667	0	0	0	0	0	0	0	0	0	0	3.00442	2.33546	2.29439	2.79317	2.70515	0	0	0	0	0	0	0	0	0	0	0
266	TA3DL0076600	137097234	3	localised	1			AET3GNEW0000276	1	99.84	-	-	-	2.38333	0.86	0.47	2.28333	1.87667	15.6567	4.18	4.26	12.6533	11.6833	1	1	1	1	1	-2.79661	-1.582	-2.03262	-2.36218	-2.50457	0	0	0	0	0	0	0	421	0	0	509
267	TA3DL0076700	137104905	4	localised				AET3GNEW0000277		99.83	99.93	1	1	0.903333	0.61	0	0	0.2	1.21	0.566667	0	0	0.296667	1	0	0	0	0	-0.659578	1.80909	1.7604	1.7604	-0.613813	0	0	0	0	0	0	0	217	0	0	651
268	TA3DL0076800	137162600	1	localised				AET3GNEW0000278		99.37	98.88	1	1	0.61	0.163333	0	0	0	0.23	0.146667	0	0	0	0	0	0	0	0	2.30426	1.78599	1.7604	1.7604	1.7604	0	0	0	0	0	0	0	0	0	0	0
269	TA3DL0076900	137203474	1	localised				AET3GNEW0000279		99.57	99.57	1	1	0	0	0	0	0	0	0	0	0	0	0	0	0	0	0	1.7604	1.7604	1.7604	1.7604	1.7604	0	0	0	0	0	0	0	0	0	583	0
1765	TA3DL0077000	137246816	5	localised				AET3G0220400		99.32	99.66	0	0	4.35333	2.33667	1.63	3.85	2.60667	2.69667	2.00667	0.973333	1.33333	1.88	1	1	1	1	1	2.54933	1.95361	2.34621	3.65912	2.20458	0	0	0	0	0	0	0	0	0	0	0
270	TA3DL0077100	137396366	3	localised				AET3GNEW0000280		99.6	100	1	1	1.76	0.206667	0	0.343333	0.843333	0	0	0	0	0	1	0	0	0	0	4.8587	2.12422	1.7604	2.3648	3.245	1	0	0	0	0	0	0	0	0	0	540
1766	TA3DL0077200	137404092	5	localised				AET3G0220500		99.84	99.79	1?	1	0.35	0.153333	0	0.02	0.0233333	1.78333	0.55	0.0366667	0.293333	0	1	0	0	0	0	-1.17117	-0.763423	-0.588881	-0.720276	1.80148	0	0	0	0	0	0	0	0	0	0	0
271	TA3DL0077300	137771940	4	localised				AET3GNEW0000281		99.89	99.69	1	1	9.25	4.02667	2.34667	4.72	5.80667	23.1333	6.50333	3.23	5.38333	8.91667	1	1	1	1	1	-1.33746	-0.847935	-0.717987	-0.633928	-0.827599	0	0	0	0	0	0	366	1134	0	653	1798
272	TA3DL0077400	137787857	5	localised				AET3GNEW0000282		99.74	99.63	1	1	0	0.786667	0.04	0.00666667	0.0466667	0	0.773333	0.0566667	0	0.126667	0	0	0	0	0	1.7604	1.77364	-0.577156	1.77214	-0.611471	0	0	0	0	0	0	0	0	0	0	0
273	TA3DL0077500	137792718	1	localised				AET3GNEW0000283		99.77	99.61	1	1	0	0	0	0	0	0	0	0	0	0	0	0	0	0	0	1.7604	1.7604	1.7604	1.7604	1.7604	0	0	0	0	0	0	0	0	501	0	567
1767	TA3DL0077600	138035858	5	localised				AET3G0220800		99.89	100	1	1	18.4	6.74667	2.62	12.98	16.6067	5.58667	5.62667	5.43667	7.14333	4.59667	1	1	1	1	1	5.18498	2.05793	-1.01005	3.02215	5.53808	1	0	0	0	1	0	0	493	0	0	0
1768	TA3DL0077700	138485035	5	localised				AET3G0221000		99.84	99.94	1?	1	20.7767	15.5333	9.76333	15.2667	12.4267	10.14	12.0033	11.6	11.38	3.07333	1	1	1	1	1	3.44126	2.23829	-0.664986	2.31307	5.80269	0	0	0	0	1	0	0	0	0	0	0
1769	TA3DL0077800	138490486	4	localised				AET3G0221100		100	100	1	1	0	0	0	0.03	0.23	0.97	1.56	0.72	1.41667	0.533333	0	1	0	1	0	-1.11906	-1.45421	-0.977051	-1.33281	-0.708142	0	0	0	0	0	0	0	617	0	0	0
274	TA3DL0077900	138493492	5	localised				AET3GNEW0000284		99.97	99.97	1	1	15.77	4.68	0.0333333	6.35667	18.9633	44.2033	10.6567	2.94	14.55	51.0433	1	1	1	1	1	-1.53118	-1.16577	-2.16593	-1.20071	-1.48088	0	0	0	0	0	0	0	0	0	0	0
1770	TA3DL0078000	138737875	5	localised				AET3G0221200		100	100	1	1	0.696667	0.6	4.8	0.636667	0.28	0.04	0.0533333	10.6633	0.0533333	0.0433333	0	0	1	0	0	2.87193	2.67403	-1.14231	2.73531	2.15972	0	0	0	0	0	0	0	258	0	0	0
275	TA3DL0078100	138743839	3	localised				AET3GNEW0000285		99.4	99.11	1	0	0.106667	0.0733333	0.41	0.0466667	0.393333	0	0	0.01	0	0	0	0	0	0	0	1.94818	1.8895	2.45759	1.84255	2.45282	0	0	0	0	0	0	0	423	0	0	845
276	TA3DL0078200	138844516	5	localised				AET3GNEW0000286		99.86	99.88	1	1	6.66333	3.52667	2.47667	4.77667	5.86	18.0267	11.7367	10.5133	10.7933	14.5433	1	1	1	1	1	-1.41037	-1.59833	-1.88116	-1.15971	-1.28709	0	0	0	0	0	0	0	0	0	0	617
277	TA3DL0078300	138850158	5	localised				AET3GNEW0000287		99.88	99.89	1	1	0.0233333	91.4767	0	0.0166667	0.246667	0.556667	427.147	0.02	123.577	2.57667	0	1	0	1	1	-0.864106	-2.62996	-0.579414	-69.606	-1.62973	0	0	0	1	0	0	0	0	0	0	0
278	TA3DL0078400	138857524	3	localised	1		1	AET3GNEW0000288	1	99.25	-	-	-	0.983333	0.64	1.33	1.25333	1.41667	0	0	0	0	0	0	0	1	1	1	3.49146	2.88706	4.10173	3.96677	4.2543	0	0	1	0	1	0	0	0	0	0	1605
1771	TA3DL0078500	138960471	5	localised				AET3G0221300		99.74	99.67	1	1	3.63	0.543333	3.37667	1.78333	4.69333	1.88	0.686667	14.1733	3.42	9.47	1	0	1	1	1	2.83009	-0.620809	-1.96936	-0.902081	-1.04464	0	0	0	0	0	0	0	0	0	0	0
1772	TA3DL0078600	138965664	5	localised				AET3G0221400		99.92	99.95	1	1	0.173333	0	0.0466667	0.776667	1.34333	0	0.133333	0.856667	3.63333	4.47333	0	0	0	1	1	2.06554	-0.643793	-1.00766	-1.48141	-1.3268	0	0	0	0	0	0	0	0	0	0	0
1773	TA3DL0078700	139361291	5	localised				AET3G0221500		99.92	99.91	1?	1	1.03333	1.25	0	3.71	13.4233	0.0866667	1.1	0.713333	11.7733	16.75	1	1	0	1	1	3.294	1.88614	-0.973264	-1.54054	-0.699071	0	0	0	0	0	0	788	708	0	0	0
1774	TA3DL0078800	139492855	4	localised				AET3G0221600		99.91	100	1	1?	1.06	2.35667	0.416667	4.15667	1.36	1.04333	6.85	0.16	3.55333	1.11333	1	1	0	1	0	1.77476	-1.32846	2.14991	1.99366	1.96587	0	0	0	0	0	0	0	1282	0	0	0
1775	TA3DL0078900	139602142	5	localised				AET3G0221700		100	100	?	1	0.896667	0.38	0.0566667	0.39	0.293333	6.32333	4.37	1.90333	0.713333	2.00667	1	1	1	0	1	-2.19334	-2.21047	-1.5608	-0.70019	-1.32058	0	0	0	0	0	0	0	0	0	0	0
279	TA3DL0079000	139608570	5	localised				AET3GNEW0000289		99.95	100	1	1	0.39	2.73667	3.15	1.68667	3.59667	0.363333	1.57333	2.54333	1.6	2.59333	0	1	1	1	1	1.79483	2.55623	2.0618	1.81908	2.25194	0	0	0	0	0	0	0	1226	0	1064	2674
280	TA3DL0079100	139630460	3	localised	1			AET3GNEW0000290	1	99.83	-	-	-	0	0	0	0	0	0	0	0	0	0	0	0	0	0	0	1.7604	1.7604	1.7604	1.7604	1.7604	0	0	0	0	0	0	0	0	0	0	0
1776	TA3DL0079200	139668750	3	localised				AET3G0221900		99.9	99.9	1?	?	0	0	0	0	0	0.143333	0.08	0.0566667	0.193333	0.0533333	0	0	0	0	0	-0.649474	-0.613497	-0.600242	-0.677876	-0.598349	0	0	0	0	0	0	0	0	0	0	0
281	TA3DL0079300	139858119	3	localised				AET3GNEW0000291		99.75	99.75	1	1	0	0	0	0	0	0	0	0	0	0.00666667	0	0	0	0	0	1.7604	1.7604	1.7604	1.7604	-0.57184	0	0	0	0	0	0	0	0	0	0	0
282	TA3DL0079400	139864374	3	localised				AET3GNEW0000292		99.69	100	1	1	0	0	0	0.00666667	0	0	0	0.00666667	0	0.00333333	0	0	0	0	0	1.7604	1.7604	-0.57184	1.77214	-0.569946	0	0	0	0	0	0	0	0	0	1017	2050
1777	TA3DL0079500	139977953	5	localised				AET3G0222000		99.97	99.97	1	1	0.356667	0.116667	1.61	1.48	1.05	0.263333	0.563333	2.90667	7.34667	4.01667	0	0	1	1	1	1.89046	-0.795274	-0.850265	-1.91183	-1.39011	0	0	0	0	0	0	0	0	0	0	0
1778	TA3DL0079600	140398473	3	localised				AET3G0222100		99.86	99.86	?	1	4.52667	2.99667	6.97	5.20667	5.75333	11.42	6.47333	15.3067	16.39	11.07	1	1	1	1	1	-1.27658	-1.0622	-1.16224	-1.59158	-1.01526	0	0	0	0	0	0	0	0	0	0	0
1781	TA3DL0079700	140854193	5	localised				AET3G0222400		100	100	1	1	0.59	1.41667	0.03	0.963333	3.06	1.84	2.55667	0	3.00667	4.42	1	1	0	1	1	-1.01464	-0.836017	1.81321	-1.15925	-0.758336	0	0	0	0	0	0	0	0	0	0	0
283	TA3DL0079800	141083462	2	localised				AET3GNEW0000293		99.93	99.92	1	1	0	0	0	0	0	0	0	0	0	0	0	0	0	0	0	1.7604	1.7604	1.7604	1.7604	1.7604	0	0	0	0	0	0	0	0	0	0	586
1782	TA3DL0080000	141262604	5	localised				AET3G0222700		99.95	100	1?	1	0.883333	0.99	0.233333	84.3433	14.7033	0.73	0	0	19.0333	10.3567	0	0	0	1	1	1.91643	3.5032	2.17116	7.49942	2.43418	0	0	0	1	0	0	0	386	0	0	0
1783	TA3DL0080100	141382238	5	localised				AET3G0222900		100	100	1	1	0	0.0133333	1.49	0.15	1.63	0.0233333	0	1.78	1.67667	4.51333	0	0	1	1	1	-0.581307	1.78387	-0.634211	-1.32216	-1.19082	0	0	0	0	0	0	0	827	0	0	0
1784	TA3DL0080200	141390105	5	localised				AET3G0223000		100	100	1	1	0.953333	1.13667	0.27	0.556667	4.22333	3.66667	2.26667	0.89	0.733333	9.93	1	1	0	0	1	-1.35712	-0.868474	-0.84537	-0.632521	-1.18867	0	0	0	0	0	0	0	431	0	0	0
1785	TA3DL0080300	141469481	5	localised				AET3G0223100		99.91	99.81	1?	1	7.56667	10.84	29.33	30.4	10.2833	33.6933	35.7033	64.2367	63.6467	26.7133	1	1	1	1	1	-2.3005	-1.76093	-1.22182	-1.16951	-1.39521	0	0	0	0	0	0	0	0	2019	0	3464
285	TA3DL0080400	141665073	5	localised				AET3GNEW0000296		99.95	99.9	1	1	9.66667	6.12	11.23	11.2733	13.0967	11.72	7.68667	16.7767	13.48	13.5767	1	1	1	1	1	-0.677403	-0.693046	-0.825681	-0.670185	-0.587395	0	0	0	0	0	0	0	0	0	0	0
286	TA3DL0080500	141670577	5	localised				AET3GNEW0000297		99.75	99.87	1	1	1.57	1.76333	1.40333	4.19667	1.89333	1	0.113333	2.3	1.47667	0.763333	1	1	1	1	1	2.26211	4.36938	-0.779989	3.69376	2.88852	0	1	0	0	0	0	0	916	0	0	883
1788	TA3DL0080600	141966368	5	localised				AET3G0223300		100	100	1	1	3.67	1.21333	1.84667	10.8233	13.2633	1.44	2.59333	1.74333	8.92333	13.1333	1	1	1	1	1	3.36929	-0.92223	1.82671	2.09746	1.77659	0	0	0	0	0	0	1386	0	0	0	0
1789	TA3DL0080900	142275528	5	localised				AET3G0223400		99.86	99.84	1?	0	0.89	1.22333	0.496667	3.94667	1.70667	0.743333	1.02333	0.506667	2.51	1.47	0	1	0	1	0	1.9085	1.93441	-0.571848	2.48094	1.92908	0	0	0	0	0	0	0	0	0	1442	1325
1790	TA3DL0081000	142280342	5	localised				AET3G0223420		99.87	99.87	1	1	1.82333	1.31333	1.12667	2.48	1.92667	2.48	3.15667	2.60667	2.77	4.13	1	1	1	1	1	-0.700174	-1.02069	-0.963375	-0.61539	-0.99571	0	0	0	0	0	0	0	0	0	0	367
287	TA3DL0081100	142286023	2	localised				AET3GNEW0000298		99.61	99.57	1	1	0	0	0	0	0.0233333	0	0	0	0	0.0766667	0	0	0	0	0	1.7604	1.7604	1.7604	1.7604	-0.597658	0	0	0	0	0	0	0	0	0	0	0
1791	TA3DL0081200	142324327	5	localised				AET3G0223500		100	100	1?	1	1.54667	0.466667	0	1.15	2.41	4.17	0.813333	0.136667	1.24667	4.35	1	0	0	1	1	-1.15321	-0.70232	-0.645687	-0.593593	-0.891226	0	0	0	0	0	0	0	660	0	0	0
288	TA3DL0081300	142390938	2	localised				AET3GNEW0000299		99.68	100	1	1	0.366667	0.17	0	0.196667	0.566667	2.64333	0.496667	0.0766667	1.99333	1.87333	1	0	0	1	1	-1.51435	-0.726654	-0.611603	-1.42092	-1.04183	0	0	0	0	0	0	0	645	0	0	458
289	TA3DL0081400	143169845	5	localised				AET3GNEW0000300		100	100	1	1	4.82	1.14667	0.303333	2.43333	2.62667	10.7967	5.18333	3.11667	3.44333	5.87667	1	1	1	1	1	-1.1514	-1.63624	-1.79423	-0.735159	-1.07711	0	0	0	0	0	0	0	0	0	0	2778
1792	TA3DL0081500	143179414	5	localised				AET3G0223600		100	100	1	1	16.43	5.63667	3.52667	12.4133	14.37	44.73	9.6	10.5733	14.1733	18.41	1	1	1	1	1	-1.49036	-0.907287	-1.45234	-0.642588	-0.717365	0	0	0	0	0	0	0	456	0	0	0
1793	TA3DL0081600	143307488	5	localised				AET3G0223700		99.97	99.96	1	1	2.39	1.96	3.26333	3.77667	3.50333	0.913333	0.79	1.52	0	0	1	1	1	1	1	3.11904	2.91105	2.97824	8.40884	7.92767	0	0	0	1	1	0	0	0	0	0	0
1794	TA3DL0081700	143312291	5	localised				AET3G0223800		100	100	?	1	4.29667	2.00667	1.36667	1.8	3.21667	0.883333	7.64333	13.3267	2.41667	10.8433	1	1	1	1	1	4.95093	-1.63299	-3.43872	-0.69316	-1.59549	1	0	0	0	0	0	0	0	0	0	0
1795	TA3DL0081800	143484002	5	localised				AET3G0224000		99.86	99.83	?	1	5.71667	2.91667	0.513333	2.42	4.95	14.98	3.30667	1.18	2.90667	10.73	1	1	1	1	1	-1.35149	-0.624616	-0.818296	-0.648887	-1.11988	0	0	0	0	0	0	0	0	0	0	0
1797	TA3DL0081900	144178747	5	localised				AET3G0224300		100	100	1	1	0.00666667	0.0433333	0	0.0966667	8.65	0.0766667	0.23	0.00666667	0.213333	33.7233	0	0	0	0	1	-0.607553	-0.669685	-0.57184	-0.628484	-2.04401	0	0	0	0	0	0	0	0	0	0	0
290	TA3DL0082000	144181427	3	localised				AET3GNEW0000301		99.62	99.82	1	1	0	0	0	0	0	0	0	0	0	0	0	0	0	0	0	1.7604	1.7604	1.7604	1.7604	1.7604	0	0	0	0	0	0	0	0	0	0	843
291	TA3DL0082100	144203980	3	localised	1			AET3GNEW0000302	1	99.85	-	-	-	0	0	0	0	0	0	0	0	0	0.00333333	0	0	0	0	0	1.7604	1.7604	1.7604	1.7604	-0.569946	0	0	0	0	0	0	0	0	0	2623	3019
1798	TA3DL0082200	144220350	5	localised				AET3G0224400		99.9	100	1	1	2.42667	0.97	0.796667	7.04	2.63	6.04333	1.96667	3.74333	9.47667	8.64667	1	1	1	1	1	-1.1676	-0.855443	-1.4997	-0.740211	-1.50959	0	0	0	0	0	0	571	505	0	0	0
1800	TA3DL0082300	144662243	1	localised				AET3G0224700		?	?	1	1	0.01	0.0666667	0	0.223333	0	0.0166667	0.4	0.03	0.99	0.01	0	0	0	0	0	-0.571802	-0.745569	-0.585094	-0.924053	-0.573733	0	0	0	0	0	0	0	780	0	0	0
1801	TA3DL0082400	145160195	5	localised				AET3G0224800		99.58	99.57	1	1	6.1	1.52667	15.8933	8.58333	10.1967	4.94	2.06333	7.81667	5.90333	6.16667	1	1	1	1	1	2.10418	-0.688708	3.37305	2.44382	2.75032	0	0	0	0	0	0	0	885	0	0	1084
1802	TA3DL0082500	145172588	2	localised				AET3G0224860		99.14	99.14	0	1	0.4	0.55	5.09667	3.06667	8.29333	0.65	0.896667	0.9	0.483333	7.76333	0	0	1	1	1	-0.669491	-0.695101	5.64872	4.82627	1.86687	0	0	1	1	0	0	0	784	0	0	4150
1803	TA3DL0082600	145178372	5	localised				AET3G0224900		99.9	99.86	1	1	3.06667	1.61333	0.44	7.58333	4.21	9.27	4.68	2.11	18.0367	9.39667	1	1	1	1	1	-1.43457	-1.23465	-1.22684	-1.25986	-1.13356	0	0	0	0	0	0	0	1004	0	0	0
1804	TA3DL0083000	145379501	5	localised				AET3G0225000		100	100	1	1	0.866667	6.71	2.26333	0.73	3.15667	5.48667	49.3533	35.88	71.6467	8.29667	1	1	1	1	1	-1.97398	-3.7099	-6.41975	-23.8538	-1.27049	0	0	1	1	0	0	0	1517	0	0	0
292	TA3DL0083100	145591643	3	localised				AET3GNEW0000303		100	100	1	1	0.413333	0.21	0.21	0.62	0.296667	0	0	0	0.576667	0	0	0	0	0	0	2.48803	2.13008	2.13008	1.80878	2.28265	0	0	0	0	0	0	0	0	0	0	750
1805	TA3DL0083200	145635325	5	localised				AET3G0225300		99.95	99.92	1	1	0	0.29	0.00666667	4.38333	1.49333	0	0.256667	0	4.96667	1.85667	0	0	0	1	0	1.7604	1.80709	1.77214	-0.629606	-0.65083	0	0	0	0	0	0	0	0	0	0	0
1806	TA3DL0083300	145910152	5	localised				AET3G0225500		99.94	99.9	1	1	6.84333	4.19667	33.5933	6.5	11.0633	25.3967	13.9467	90.21	16.0033	52.15	1	1	1	1	1	-1.91178	-1.63383	-1.49775	-1.28784	-2.50279	0	0	0	0	0	0	1198	0	0	0	0
1807	TA3DL0083400	145977001	5	localised				AET3G0225600		99.81	99.49	?	1	1.71333	0.476667	1.17	0.793333	2.11667	10.14	1.79	8.71	5.80667	19.5167	1	1	1	1	1	-2.33223	-1.07327	-2.54184	-2.15607	-3.73943	0	0	0	0	0	0	0	0	0	0	0
293	TA3DL0083500	146083200	2	localised				AET3GNEW0000304		99.82	99.94	1	1	0	0	0	0	0	0	0	0	0	0	0	0	0	0	0	1.7604	1.7604	1.7604	1.7604	1.7604	0	0	0	0	0	0	0	0	0	0	1653
294	TA3DL0083600	146087338	2	localised				AET3GNEW0000305		99.92	99.94	1	1	1.13667	0.186667	0	0.346667	1	8.82667	0.583333	0.106667	1.52	4.38333	1	0	0	1	1	-2.61251	-0.757936	-0.628645	-1.06299	-1.52901	0	0	0	0	0	0	0	0	0	2109	5017
1808	TA3DL0083700	146100475	2	localised				AET3G0225700		99.68	99.68	?	?	0	0	0	0	0	0	0	0	0	0	0	0	0	0	0	1.7604	1.7604	1.7604	1.7604	1.7604	0	0	0	0	0	0	0	0	0	0	0
1809	TA3DL0083800	146108197	5	localised				AET3G0225800		99.61	99.63	?	0	0.253333	0.103333	0.00666667	0.33	0.176667	3.13	1.19	0.89	1.76667	0.9	1	1	0	1	0	-1.87185	-1.12752	-1.06651	-1.18166	-0.917252	0	0	0	0	0	0	0	0	0	0	0
1810	TA3DL0083900	146169761	4	localised				AET3G0225900		100	100	1	1	1.81333	2.00333	0.65	94.18	32.3533	6.58333	5.91667	0.48	333.17	43.9467	1	1	0	1	1	-1.53118	-1.30822	1.96261	-1.99439	-0.765503	0	0	0	0	0	0	0	0	0	0	0
1813	TA3DL0084000	146987320	5	localised				AET3G0226400		99.95	99.9	1	1	4.43333	1.66	105.487	1.84333	1.90333	1.63667	1.79	98.5233	0.573333	1.47	1	1	1	1	0	3.62763	-0.595815	1.88357	3.1814	2.06924	0	0	0	0	0	0	0	0	0	0	0
1814	TA3DL0084100	147109031	5	localised				AET3G0226600		99.95	100	1?	1	2.41333	2.01333	0.493333	4.07	1.17333	9.28667	8.14333	1.44667	7.44	4.09333	1	1	1	1	1	-1.71192	-1.72364	-0.930694	-0.945634	-1.33126	0	0	0	0	0	0	0	0	0	0	0
1815	TA3DL0084200	147238929	5	localised				AET3G0226700		99.94	99.93	1	1	1.74	0.646667	0.313333	0.78	0.04	9.62333	1.41667	0.263333	0.116667	0.143333	1	1	0	0	0	-2.20241	-0.833681	1.83007	2.80613	-0.624494	0	0	0	0	0	0	0	0	0	0	0
1816	TA3DL0084300	147241157	3	localised				AET3G0226800		99.8	100	1	1	0	0	0	0	0	0	0	0	0	0	0	0	0	0	0	1.7604	1.7604	1.7604	1.7604	1.7604	0	0	0	0	0	0	0	0	0	0	0
1817	TA3DL0084400	147245086	5	localised				AET3G0226900		99.94	99.88	?	1	20.5067	22.8933	30.2333	46.0367	30.8733	14.6367	26.2667	47.4	74.2667	29.38	1	1	1	1	1	2.42125	-0.648252	-0.88027	-0.908981	1.84693	0	0	0	0	0	0	0	984	0	0	0
1818	TA3DL0084500	147480240	2	localised				AET3G0227000		99.95	100	1	1	0.456667	1.08667	0	0	0.00333333	0.343333	5.72667	0	0	0	0	1	0	0	0	1.90892	-1.8312	1.7604	1.7604	1.76627	0	0	0	0	0	0	0	434	0	0	0
1819	TA3DL0084600	147487594	5	localised				AET3G0227100		99.96	100	1	1	7.86	2.46	17.1633	21.44	23.2767	17.83	2.36667	111.273	58.59	56.23	1	1	1	1	1	-1.20727	1.8092	-3.51131	-1.50848	-1.33913	0	0	0	0	0	0	905	462	0	0	0
1820	TA3DL0084700	148119260	4	localised				AET3G0227200		99.94	99.93	1	1	0	0.433333	0	0	0.286667	0.0133333	1.9	0	0	0.473333	0	1	0	0	0	-0.575627	-1.14932	1.7604	1.7604	-0.650465	0	0	0	0	0	0	0	0	0	0	0
1821	TA3DL0084800	148129867	5	localised				AET3G0227400		99.94	100	0	1	5.60667	2.91	8.77	2.11667	4.25667	1.92333	1.65	4.50333	1.08	1.85	1	1	1	1	1	3.97846	2.59742	3.12522	2.63778	3.24696	0	0	0	0	0	0	0	135	0	0	0
1822	TA3DL0084900	148301776	5	localised				AET3G0227600		99.76	100	1	1	0.13	57.49	0	0.0133333	0.193333	0.623333	280.327	0.336667	46.0033	0.353333	0	1	0	1	0	-0.816052	-2.73223	-0.759297	-26.3491	-0.644216	0	0	0	1	0	0	0	0	0	0	0
295	TA3DL0085000	148456762	3	localised				AET3GNEW0000306		99.93	99.92	1?	0	0.223333	0.806667	0	0.823333	1.49333	0.43	0.636667	0.0833333	1.32333	0.743333	0	0	0	1	1	-0.664018	1.94325	-0.61539	-0.723826	2.51774	0	0	0	0	0	0	0	597	0	1297	3735
1823	TA3DL0085100	148465279	5	localised				AET3G0227700		100	100	1	1	0.08	0	0	2.69667	1.21	0.08	0.03	0.156667	0.18	0.386667	0	0	0	1	0	1.7604	-0.585094	-0.657048	5.51493	2.80564	0	0	0	1	0	0	0	0	0	0	0
296	TA3DL0085200	148466722	5	localised				AET3GNEW0000307		99.77	99.71	1	1	10.5667	0.523333	0	0	1.78	114.597	5.45333	0	0	24.69	1	1	0	0	1	-5.67709	-2.40646	1.7604	1.7604	-5.24938	1	0	0	0	1	0	0	0	0	0	0
297	TA3DL0085300	148502842	3	localised				AET3GNEW0000308		99.76	99.55	1	1	0.556667	0.72	0.403333	1.29667	0.796667	1.00333	2.51333	1.53	1.21333	1.40667	1	1	1	1	1	-0.731049	-1.16032	-1.02411	1.82668	-0.760917	0	0	0	0	0	0	0	402	0	0	696
298	TA3DL0085400	148938392	5	localised			1	AET3GNEW0000309		99.85	100	1	1	0.54	0.163333	20.7367	1.87	4.77	0.0666667	0.0366667	0.376667	0.42	0.313333	0	0	1	1	1	2.54158	1.9755	27.7956	3.55799	7.73414	0	0	1	0	1	0	1396	931	0	0	373
299	TA3DL0085500	148966599	3	localised				AET3GNEW0000311		96.19	91.03	1	1	2.68333	4.64667	7.8	4.28333	3.27667	8.18667	25.2367	94.73	90.7267	4.31333	1	1	1	1	1	-1.41679	-2.6394	-6.17951	-9.86226	-0.705749	0	0	1	1	0	0	0	1915	0	1450	2430
1824	TA3DL0085600	148967680	5	localised				AET3G0227800		99.86	99.86	1	1	15.56	9.13333	9.85667	13.14	16.5433	23.2567	6.93	8.04333	8.94	8.50333	1	1	1	1	1	-0.832069	2.24952	2.11339	2.50423	3.24973	0	0	0	0	0	0	0	0	0	0	0
1825	TA3DL0085700	149238627	5	localised				AET3G0227900		99.93	99.91	1	1	0.06	0	0.76	0.216667	0.04	0.02	0.00333333	0.47	0.15	0	0	0	0	0	0	1.82944	-0.569946	2.10769	1.86245	1.83082	0	0	0	0	0	0	0	0	0	0	0
1826	TA3DL0085800	149742461	5	localised				AET3G0228100		100	100	1	1	0.0933333	0.03	0.00666667	0.4	3.40667	1.57333	0.0933333	2.67	0.936667	12.3267	1	0	1	0	1	-1.337	-0.602982	-2.07095	-0.785806	-1.71791	0	0	0	0	0	0	0	0	0	0	0
1827	TA3DL0085900	149866579	5	localised				AET3G0228200		99.94	99.93	1	1	0	1.73	0	0	0.163333	0.15	4.35333	0	0	0.2	0	1	0	0	0	-0.653261	-1.11391	1.7604	1.7604	-0.585957	0	0	0	0	0	0	0	0	0	0	0
1828	TA3DL0086000	150311377	5	localised				AET3G0228300		99.92	99.83	1	1	2.55	1.75333	0.886667	5.58667	13.49	0.96	1.21	7.36667	2.73333	6.80667	1	1	1	1	1	3.18848	2.1932	-2.5191	3.10585	3.26749	0	0	0	0	0	0	0	0	0	0	0
300	TA3DL0086100	150336928	5	localised				AET3GNEW0000312		99.8	99.83	1	1	0.01	0.413333	0	10.47	1.79	0.0866667	0.406667	0.0233333	27.98	4.30667	0	0	0	1	1	-0.611172	1.76874	-0.581307	-1.43524	-1.08045	0	0	0	0	0	0	0	0	0	1059	5413
1829	TA3DL0086200	150348711	5	localised				AET3G0228400		100	100	1	1	0	0	0	0.78	0.373333	0	0.336667	0	0.793333	1.03333	0	0	0	0	0	1.7604	-0.759297	1.7604	-0.572308	-0.841049	0	0	0	0	0	0	0	568	0	0	0
1830	TA3DL0086300	150440787	5	localised				AET3G0228500		99.46	100	0	1	0.43	0.566667	7.43	0.456667	0	1.11	0.486667	13.9567	0.09	0.696667	1	0	1	0	0	-0.838176	1.85513	-1.00785	2.35258	-0.963796	0	0	0	0	0	0	0	1014	0	0	0
1831	TA3DL0086400	150843259	5	localised				AET3G0228600		99.81	99.75	1	1	3.22333	2.82667	1.09667	1.12667	2	6.28667	2.50333	2.42667	1.25	2.86333	1	1	1	1	1	-0.980081	1.92287	-0.928391	-0.600996	-0.731526	0	0	0	0	0	0	0	0	0	0	942
1832	TA3DL0086500	150846486	5	localised				AET3G0228620		100	100	?	?	0.11	0.523333	0.0433333	0.09	0.32	0.286667	0.526667	0.466667	0.193333	0.346667	0	0	0	0	0	-0.658464	-0.569296	-0.798541	-0.621905	-0.579529	0	0	0	0	0	0	0	0	0	0	0
301	TA3DL0086600	150958928	3	localised				AET3GNEW0000313		99.59	100	1	1	0.366667	0.796667	0.0933333	1.04667	1.54333	0	0	0	0	0	0	0	0	1	1	2.40588	3.16285	1.9247	3.60295	4.47728	0	0	0	0	1	0	0	0	0	762	915
1833	TA3DL0086700	150984009	4	localised				AET3G0228700		99.96	99.95	1?	1	1.13	0.46	0.06	3.17667	0.546667	1.73	0.333333	0.276667	0.21	0.913333	1	0	0	1	0	-0.728068	1.92764	-0.684164	6.07653	-0.70272	0	0	0	1	0	0	372	959	0	0	0
1834	TA3DL0086800	151478357	4	localised				AET3G0228800		99.95	99.94	1?	1	0.243333	0.00666667	0.0333333	13.0833	1.08	1.69333	0.173333	0.206667	2.41333	2.30667	1	0	0	1	1	-1.23053	-0.662101	-0.663339	7.26337	-0.903058	0	0	0	1	0	0	0	0	0	0	0
1835	TA3DL0086900	151483590	5	localised				AET3G0228900		99.96	100	1	1	0.626667	0.46	0.116667	0.75	0.86	0.256667	0.523333	0.796667	1.03	0.756667	0	0	0	1	0	2.27871	-0.592694	-0.913971	-0.658941	1.86395	0	0	0	0	0	0	0	0	0	0	0
1836	TA3DL0087000	151494204	5	localised			1	AET3G0229100		100	100	1	1	2.92	6.81667	0.946667	10.5067	9.91333	88.09	34.6367	84.3533	97.1633	55.5	1	1	1	1	1	-12.9102	-2.58979	-24.9068	-4.84606	-2.9409	1	0	1	1	0	0	0	0	0	0	0
1837	TA3DL0087100	151767387	5	localised				AET3G0229500		100	100	1	1	0	0	0	0	0	10.5867	0.256667	0	0	0	1	0	0	0	0	-6.58184	-0.713853	1.7604	1.7604	1.7604	1	0	0	0	0	0	0	0	0	0	0
1838	TA3DL0087200	151770423	5	localised				AET3G0229550		100	100	1	1	1.46667	0.43	1.35667	8.75	1.46	0.0566667	0	1.98	1.63667	0.306667	1	0	1	1	0	4.10945	2.51737	-0.718301	6.5097	3.31422	1	0	0	1	0	0	0	0	0	0	0
1839	TA3DL0087300	151772361	5	localised				AET3G0229600		99.95	100	1	1	0.15	0	0.28	0.776667	0.13	0.22	0.0266667	0.736667	1.79667	0.14	0	0	0	1	0	-0.60263	-0.583201	-0.770717	-0.894177	-0.57308	0	0	0	0	0	0	0	0	0	0	0
1840	TA3DL0087400	151786990	4	localised				AET3G0229700		99.93	100	1	1	0	0	0	0.0766667	0.426667	0	0	0	0.823333	0.26	0	0	0	0	0	1.7604	1.7604	1.7604	-0.961996	1.99326	0	0	0	0	0	0	0	0	0	0	0
1841	TA3DL0087500	151795411	4	localised				AET3G0229800		100	100	1	1?	0	0	0	0.336667	0	0	0	0	0.0866667	0.0133333	0	0	0	0	0	1.7604	1.7604	1.7604	2.1654	-0.575627	0	0	0	0	0	0	0	797	0	0	0
302	TA3DL0087600	151809343	5	localised				AET3GNEW0000314		99.78	99.8	1	1	2.61667	1.08333	2.16667	3.12333	2.15333	0.126667	0.186667	0.396667	0.333333	0.426667	1	1	1	1	1	5.65099	3.09059	3.99136	5.44404	3.89098	1	0	0	1	0	0	0	0	881	0	2605
1842	TA3DL0087700	152266577	5	localised				AET3G0229900		99.92	99.83	0	1	66.0167	33.75	39.19	104.683	69.1733	31.6833	35.2933	21.5067	22.1233	9.74333	1	1	1	1	1	3.60967	-0.593281	3.14353	8.04577	11.4986	0	0	0	1	1	0	0	360	0	0	0
1843	TA3DL0087800	152390907	1	localised				AET3G0230000		100	100	1	1	0.0166667	0	0.02	0.08	0.116667	0.0133333	0	0	0.5	0.15	0	0	0	0	0	1.76619	1.7604	1.79561	-0.788962	-0.58501	0	0	0	0	0	0	0	0	503	0	1538
1844	TA3DL0087900	152392759	5	localised				AET3G0230100		100	100	1?	1	1.32667	0.89	2.52333	0.973333	1.23667	13.98	10.92	7.63333	5.02667	10.7333	1	1	1	1	1	-3.65735	-3.58264	-1.39192	-1.73486	-2.97995	0	0	0	0	0	0	0	0	0	0	0
1845	TA3DL0088000	152397524	3	localised				AET3G0230300		99.79	99.77	1?	1	0.0166667	0.0166667	0.496667	0.0866667	0.243333	0.12	0.0133333	1.60667	0.5	2.13	0	0	1	0	1	-0.625789	1.76619	-0.989348	-0.784122	-1.43003	0	0	0	0	0	0	0	0	0	0	0
303	TA3DL0088100	152400189	4	localised				AET3GNEW0000315		100	100	1	1	0.113333	0.0266667	0.326667	0.0166667	0.25	0.323333	0.19	2.7	0.0466667	2.46	0	0	1	0	1	-0.6752	-0.658425	-1.58427	-0.584815	-1.57237	0	0	0	0	0	0	0	0	0	0	1574
304	TA3DL0088200	152416537	2	localised				AET3GNEW0000316		99.78	100	1	1	0.106667	0.0766667	0	0.0866667	1.18333	0.66	0.743333	0.04	0	0	0	0	0	0	1	-0.852079	-0.919788	-0.590775	1.91297	3.84354	0	0	0	0	0	0	0	534	0	0	4139
1846	TA3DL0088300	152579629	3	localised				AET3G0230500		98.31	98.77	1	1	1.48333	2.81667	0.69	0.77	0.573333	11.5167	2.92333	5.18333	4.88667	55.7667	1	1	1	1	1	-2.86314	-0.583928	-2.07838	-1.88923	-20.4956	0	0	0	0	1	0	0	851	0	0	0
1847	TA3DL0088600	152917369	5	localised				AET3G0230600		100	100	1?	1	38.0867	29.44	29.13	43.4833	49.3833	142.387	82.4667	117.427	315.713	157.52	1	1	1	1	1	-2.08386	-1.5576	-2.23274	-4.04443	-1.78725	0	0	0	1	0	0	0	0	0	0	0
1848	TA3DL0088700	152920385	4	localised				AET3G0230700		99.88	100	1	1	2.38333	0.58	0.636667	0.72	0.703333	0.27	0	0.0266667	0.18	0.25	1	0	0	0	0	4.68978	2.78143	2.80635	2.56601	2.39884	1	0	0	0	0	0	0	0	0	0	0
305	TA3DL0088800	153190601	2	localised				AET3GNEW0000317		99.74	99.73	1	1	0	0	0	0	0	0	0	0	0	0	0	0	0	0	0	1.7604	1.7604	1.7604	1.7604	1.7604	0	0	0	0	0	0	0	0	717	877	1385
1849	TA3DL0088900	153319239	5	localised				AET3G0230900		99.87	99.87	1	1	1.65	1.27667	3.08667	2.36	1.33	11.4667	7.95667	1.64333	1.03333	8.18	1	1	1	1	1	-2.67235	-2.23478	2.72163	2.90899	-2.23808	0	0	0	0	0	0	0	0	0	0	0
1850	TA3DL0089000	153900124	4	localised				AET3G0231100		100	100	1	1	2.45667	0.0166667	0	0.02	0.00666667	2.13333	0	0	0	0	1	0	0	0	0	1.94206	1.78974	1.7604	1.79561	1.77214	0	0	0	0	0	0	0	0	0	0	0
1851	TA3DL0089100	153943493	5	localised				AET3G0231200		99.95	99.94	1	1	0.0166667	0.303333	5.90333	0.08	0.74	3.45	0.0266667	43.8833	0	32.7367	1	0	1	0	1	-2.48639	2.23479	-3.6933	1.90123	-11.0139	0	0	0	0	1	0	0	0	0	0	0
306	TA3DL0089200	153964681	5	localised				AET3GNEW0000318		99.92	100	1	1	3.21333	0.46	17.4333	21.5667	22.7567	13.97	2.7	33.8833	76.2833	32.7033	1	1	1	1	1	-2.01829	-1.43959	-1.07499	-1.94539	-0.80589	0	0	0	0	0	0	0	895	0	0	1841
307	TA3DL0089300	153968636	5	localised				AET3GNEW0000319		99.92	99.95	1	1	2.47	3.14667	0	0.0566667	0.513333	0.71	0.333333	0	0.07	0.22	1	1	0	0	0	3.57227	5.47484	1.7604	-0.575221	2.18367	0	1	0	0	0	0	0	378	0	0	480
308	TA3DL0089400	153989740	5	localised				AET3GNEW0000320		99.8	99.82	1	1	2.26333	0.85	0	0	0.00333333	1.11333	0.0133333	0	0	0	1	0	0	0	0	2.71835	3.21389	1.7604	1.7604	1.76627	0	0	0	0	0	0	0	0	0	0	0
309	TA3DL0089500	153991836	5	localised				AET3GNEW0000321		99.81	99.82	1	1	1.93667	1.06333	0	0	0	0.83	1.65667	0	0	0	1	1	0	0	0	2.82498	-0.731402	1.7604	1.7604	1.7604	0	0	0	0	0	0	0	389	0	2343	5618
1852	TA3DL0089600	154013611	5	localised				AET3G0231400		99.93	99.9	1	1	0.0333333	0.313333	0.00666667	1.05	0.0466667	0	3.1	0	32.3433	0	0	1	0	1	0	1.81908	-1.77336	1.77214	-9.2394	1.84255	0	0	0	1	0	0	0	334	0	0	0
1853	TA3DL0089700	154578779	5	localised				AET3G0231500		99.84	99.89	1	1	13.35	17.67	11.7467	16.83	16.6933	57.29	103.79	49.03	57.2133	152.4	1	1	1	1	1	-2.30744	-3.18834	-2.22958	-1.85464	-4.92498	0	0	0	0	1	0	723	606	0	0	0
1854	TA3DL0089800	154599288	5	localised				AET3G0231600		100	100	1	1	3.41	4.74	0.256667	0.336667	1.82	2.52667	2.41667	0.813333	2.23333	1.07667	1	1	0	1	0	2.20133	2.95747	-0.819683	-1.37409	2.39053	0	0	0	0	0	0	0	0	0	0	0
1855	TA3DL0089900	155107724	5	localised				AET3G0231700		99.95	99.92	1	1	4.68	7.39333	6.45667	9.42	6.36667	20.1533	40.7367	20.11	11.1367	16.25	1	1	1	1	1	-2.11553	-2.8247	-1.60817	-0.661638	-1.33017	0	0	0	0	0	0	0	499	0	0	0
1856	TA3DL0090000	155186681	5	localised				AET3G0231800		99.97	100	1?	1	13.3267	16.4933	12.7133	22.2833	15.7733	42.11	46.84	31.63	39.1367	58.1733	1	1	1	1	1	-1.70931	-1.55349	-1.35165	-0.97923	-2.00399	0	0	0	0	0	0	619	1592	0	0	0
1857	TA3DL0090100	156105767	5	localised				AET3G0231900		99.82	99.78	1	1	1.66667	0.54	0.25	4.01333	2.11667	5.02333	4.23	9.37667	12.1433	9.66	1	1	1	1	1	-1.28309	-1.92917	-4.71559	-1.48925	-1.94292	0	0	1	0	0	0	0	0	0	0	0
1858	TA3DL0090200	156181879	5	localised				AET3G0232000		100	100	1	1	23.9667	10.8967	19.3167	34.3333	37.1833	43.7633	27.59	43.0733	64.5367	51.9133	1	1	1	1	1	-1.01848	-1.36514	-1.23229	-1.05363	-0.787191	0	0	0	0	0	0	0	775	0	0	0
1859	TA3DL0090300	156190973	2	localised				AET3G0232100		100	100	?	?	5.33667	6.16333	11.1633	29.95	10.62	14.9167	13.7967	21.0167	84.52	15.38	1	1	1	1	1	-1.42686	-1.17338	-1.02822	-1.56962	-0.800749	0	0	0	0	0	0	379	2230	0	0	0
310	TA3DL0090400	156446153	4	localised				AET3GNEW0000322		99.66	99.61	0	0	0	0	0	0	0	0	0	0	0	0	0	0	0	0	0	1.7604	1.7604	1.7604	1.7604	1.7604	0	0	0	0	0	0	0	0	0	843	4298
1860	TA3DL0090500	156501703	5	localised				AET3G0232200		100	100	1?	1	0.61	0	0	32.59	15.07	0.743333	0.0166667	14.55	263.413	62.82	0	0	1	1	1	-0.615096	-0.57752	-8.83322	-4.47159	-2.25595	0	0	1	1	0	0	0	0	0	0	0
1861	TA3DL0090600	156523363	4	localised				AET3G0232300		99.55	99.6	1?	1	0.0466667	0.186667	0	0.47	0.493333	0.18	0.253333	0.00666667	1.89	0.953333	0	0	0	1	0	-0.640416	-0.599966	-0.57184	-1.11678	-0.743033	0	0	0	0	0	0	0	522	0	0	0
1862	TA3DL0090700	156685120	2	localised				AET3G0232400		99.6	99.6	1	1	0	0	0	0	0	0	0	0	0	0	0	0	0	0	0	1.7604	1.7604	1.7604	1.7604	1.7604	0	0	0	0	0	0	0	0	0	0	0
1863	TA3DL0090800	156702870	5	localised				AET3G0232500		99.91	100	1	1	0.0166667	0	0.0466667	3.70333	13.2867	0	0	2.99667	11.21	24.7333	0	0	1	1	1	1.78974	1.7604	-2.16909	-1.47468	-1.02318	0	0	0	0	0	0	0	832	0	0	0
311	TA3DL0090900	157117641	4	localised				AET3GNEW0000323		99.82	100	1	1	1.51333	1.26667	0.446667	0.92	0.706667	0.65	0.243333	0.47	0.363333	1.01333	1	1	0	0	1	2.6815	3.20931	-0.577215	2.47919	-0.670125	0	0	0	0	0	0	0	309	0	995	5555
1864	TA3DL0091000	157125386	5	localised			1	AET3G0232600		99.88	100	1	1	8.07667	3.79	0	10.7	16.8367	48.1433	32.3767	67.4967	67.6867	76.6067	1	1	1	1	1	-3.07558	-3.95818	-38.9097	-3.33484	-2.47158	0	0	1	0	0	0	786	795	0	0	0
1866	TA3DL0091100	157213833	5	localised				AET3G0232800		100	100	1	1	40.8633	17.9633	25.7933	36.79	52.0333	269.47	97.2067	119.28	286.377	220.133	1	1	1	1	1	-3.67007	-2.94181	-2.55009	-4.3198	-2.36861	0	0	0	1	0	0	0	0	0	0	0
1867	TA3DL0091200	157343606	4	localised				AET3G0232900		99.71	99.64	0	0	2.70333	1.46667	1.98	3.13	2.46667	3.50333	3.3	2.76667	4.71667	2.48667	1	1	1	1	1	-0.690764	-0.990254	-0.718008	-0.786288	-0.57133	0	0	0	0	0	0	0	0	0	0	0
1868	TA3DL0091300	157395272	4	localised				AET3G0233000		100	100	1	1	0.936667	1.35	0.85	1.27333	1.76333	7.29	2.94333	3.81	13.7667	3.27333	1	1	1	1	1	-2.43158	-0.953201	-1.47694	-3.68984	-0.87846	0	0	0	0	0	0	0	0	0	0	0
1869	TA3DL0091400	157571222	5	localised			1	AET3G0233100		99.33	99.88	1	1	7.39	3.21333	3.37667	3.32667	3.82667	0.57	0.496667	0.243333	0.206667	0.476667	1	1	1	1	1	9.40749	4.95578	6.1968	6.31215	5.75408	1	1	1	1	1	0	0	0	0	0	0
1870	TA3DL0091500	157624689	5	localised				AET3G0233200		99.72	99.72	1?	1	9.9	3.89667	8.26333	7.83333	8.32	4.98667	2.79	10.6567	9.13	4.26	1	1	1	1	1	3.20518	2.27443	-0.714818	-0.651439	3.11919	0	0	0	0	0	0	0	616	0	0	0
312	TA3DL0091600	157679693	5	localised				AET3GNEW0000324		99.71	100	1	1	4.18333	1.68667	0.556667	2.07333	4.56667	0	0	0	0	0.00333333	1	1	0	1	1	9.12474	4.72961	2.74036	5.4103	9.767	1	1	0	1	1	0	0	0	0	0	652
1871	TA3DL0091700	157878862	5	localised				AET3G0233400		99.93	99.91	1?	1	1.63667	2.36667	2.22	1.98667	1.53667	1.98667	2.33667	2.72667	4.01333	1.82667	1	1	1	1	0	-0.643458	1.77623	-0.657436	-0.953517	-0.632994	0	0	0	0	0	0	0	348	0	0	0
1872	TA3DL0091800	157880853	5	localised				AET3G0233500		100	100	1	1	24.8467	9.39667	3.43667	41.6733	29.0333	15.8933	10.4667	4.67667	18.8	21.97	1	1	1	1	1	2.6934	-0.626515	-0.726817	3.79405	2.30173	0	0	0	0	0	0	0	382	0	0	0
313	TA3DL0091900	157915630	5	localised	1			AET3GNEW0000325	1	99.9	-	-	-	3.7	1.60667	0.943333	5.56667	3.25333	0.576667	0.693333	1.83333	1.09333	0.36	1	1	1	1	1	5.2477	2.70991	-0.828207	5.52227	5.50556	1	0	0	1	1	0	0	375	0	1254	1974
1873	TA3DL0092000	157935385	5	localised				AET3G0233600		99.86	99.68	1	1	5.22333	1.72333	7.04333	7.87	3.65333	0.343333	0.223333	1.75333	0.52	0.76	1	1	1	1	1	8.1555	3.91893	5.14267	10.2729	4.65439	1	0	1	1	1	0	604	789	0	0	0
314	TA3DL0092100	158095938	5	localised				AET3GNEW0000326		99.91	99.93	1	1	0.42	0.516667	0.53	1.05333	0.796667	0.3	1.42333	0.863333	0.973333	0.596667	0	1	0	1	0	1.9229	-0.907636	-0.691811	1.83177	1.98091	0	0	0	0	0	0	1545	0	0	2612	2015
1874	TA3DL0092200	158175296	5	localised				AET3G0233700		99.84	100	1?	1	6.83	3.89	2.94667	8.18667	6.65667	10.0667	10.3567	9.34	16.4133	12.4967	1	1	1	1	1	-0.802867	-1.31926	-1.48826	-1.07674	-1.00133	0	0	0	0	0	0	0	0	0	0	0
1875	TA3DL0092300	158190760	5	localised				AET3G0233800		99.91	100	1	1	91.3733	43.2533	74.9967	99.2567	96.49	75.9133	80.0933	27.44	28.5	46.2867	1	1	1	1	1	2.11425	-1.04095	4.7041	5.98277	3.62938	0	0	1	1	0	0	0	0	0	0	0
1876	TA3DL0092400	158553565	5	localised				AET3G0233900		100	100	1	1	136.08	52.0067	66.4633	140.163	192.01	464.937	132.017	177.317	304.977	412.32	1	1	1	1	1	-1.93082	-1.42549	-1.50146	-1.23127	-1.21645	0	0	0	0	0	0	0	0	0	0	0
1877	TA3DL0092500	158556105	5	localised				AET3G0234000		100	100	1	1	6.49333	3.43333	9.8	10.0933	5.40667	6.79	3.98	13.8	20.64	4.16667	1	1	1	1	1	-0.590542	-0.638098	-0.778443	-1.10811	2.1829	0	0	0	0	0	0	0	456	0	0	0
1878	TA3DL0092600	158757810	5	localised				AET3G0234100		99.72	100	1?	1	8.51333	12.0467	9.08667	8.87667	8.22667	11.8	22.2633	14.07	14.4467	9.14	1	1	1	1	1	-0.764304	-1.01289	-0.8487	-0.888409	-0.624283	0	0	0	0	0	0	0	0	0	0	0
1879	TA3DL0092700	158761705	5	localised				AET3G0234200		99.72	100	1?	1	0.103333	0	0	0.0133333	0	2.01333	2.3	1.44	1.19667	1.16667	1	1	1	1	0	-1.55142	-1.87457	-1.38605	-1.2314	-1.23078	0	0	0	0	0	0	0	0	0	0	0
1880	TA3DL0092800	158769673	5	localised				AET3G0234300		99.91	99.86	1	1	5.34333	3.39667	30.04	4.74	13.4933	2.80333	3.44667	23.5833	2.04	12.7333	1	1	1	1	1	2.93606	-0.574513	2.22276	3.32391	1.85782	0	0	0	0	0	0	0	0	0	0	0
1881	TA3DL0092900	158775005	4	localised				AET3G0234400		100	100	1	1	0	0	0.18	0.2	0.0233333	0	0	0.02	0.0566667	0	0	0	0	0	0	1.7604	1.7604	2.03654	1.99919	1.80148	0	0	0	0	0	0	0	438	0	0	0
1882	TA3DL0093000	158780621	5	localised				AET3G0234500		100	100	1	1	25.3067	11.0833	7.80333	9.54333	12.0967	15.3433	6.25333	8.34667	13.9933	9.88	1	1	1	1	1	2.83359	2.93265	-0.603112	-0.807809	2.11906	0	0	0	0	0	0	0	0	0	0	0
1883	TA3DL0093100	159390018	5	localised				AET3G0234700		100	100	1?	1	1.24333	0.183333	0.286667	1.20333	0.926667	5.66667	1.25667	1.68667	4.91	4.58	1	1	1	1	1	-1.68812	-1.0833	-1.18614	-1.52369	-1.64519	0	0	0	0	0	0	0	0	0	0	0
315	TA3DL0093200	159398240	2	localised				AET3GNEW0000327		98.77	98.76	1	1	0	0	0	0	0	0	0	0	0	0	0	0	0	0	0	1.7604	1.7604	1.7604	1.7604	1.7604	0	0	0	0	0	0	0	0	565	1302	917
1884	TA3DL0093300	159418414	5	localised				AET3G0234800		99.82	100	1	1	17.44	11.76	9.15667	35.26	28.2033	49.8867	21.91	30.5133	60.0767	39.15	1	1	1	1	1	-1.56759	-1.01991	-1.76251	-0.956833	-0.780983	0	0	0	0	0	0	0	0	0	0	0
1885	TA3DL0093500	159609297	5	localised				AET3G0235100		99.95	99.96	1	1	8.07667	3.28667	1.74	3.93	3.07	4.00667	2.66333	2.10667	1.68	3.40667	1	1	1	1	1	3.19146	2.05994	-0.64407	3.23835	-0.615042	0	0	0	0	0	0	0	0	0	0	0
316	TA3DL0093600	159618236	2	localised				AET3GNEW0000328		100	100	1	1	0.643333	0.21	0.163333	0.25	0.456667	0.566667	0.226667	0.983333	0.89	0.07	0	0	0	0	0	1.84655	-0.575877	-0.968457	-0.858896	2.39656	0	0	0	0	0	0	0	1504	0	0	2509
1886	TA3DL0093700	159618914	5	localised				AET3G0235200		99.92	99.95	1	1	14.7933	8.72	4.14333	28.05	14.8033	14.8167	14.94	20.4633	59.9633	29.28	1	1	1	1	1	-0.568892	-0.93156	-2.37051	-1.1921	-1.08842	0	0	0	0	0	0	0	482	0	0	0
317	TA3DL0093800	159681440	4	localised				AET3GNEW0000329		99.76	99.6	1	1	0.0433333	0	0	0.173333	0.00666667	0.0233333	0.00666667	0	0.87	0.11	0	0	0	0	0	1.79481	-0.57184	1.7604	-0.905334	-0.626363	0	0	0	0	0	0	0	0	0	0	0
1887	TA3DL0093900	159712930	3	localised				AET3G0235300		99.82	99.89	?	1	0.38	0.153333	0.14	0.16	0.24	0.406667	0.363333	0.133333	0	0.353333	0	0	0	0	0	-0.57903	-0.671484	1.77076	2.04206	-0.619972	0	0	0	0	0	0	0	0	0	0	0
318	TA3DL0094000	159737529	2	localised				AET3GNEW0000330		100	100	1	1	0.02	0.00333333	0	0.826667	0.08	0.16	0.0733333	0.04	1.43333	0.176667	0	0	0	1	0	-0.646021	-0.607684	-0.590775	-0.756713	-0.618897	0	0	0	0	0	0	0	0	0	0	279
1888	TA3DL0094100	159739397	5	localised				AET3G0235400		99.97	100	1	1	0.373333	0.866667	0.343333	0.213333	0.46	7.01333	7.27	3.90667	1.08667	2.89333	1	1	1	1	1	-3.31456	-2.51668	-2.07487	-0.976926	-1.51481	0	0	0	0	0	0	0	0	0	0	0
1889	TA3DL0094200	160039872	2	localised				AET3G0235500		99.9	99.77	?	1	0	0.0666667	0.293333	0	1.06333	0.113333	0.35	1.06333	0.0166667	9.20667	0	0	1	0	1	-0.632432	-0.718942	-0.906249	-0.57752	-2.80998	0	0	0	0	0	0	0	0	0	0	0
319	TA3DL0094300	160683586	3	localised				AET3GNEW0000331		99.8	99.78	1	1	0	0	0	0	0	0	0	0	0	0	0	0	0	0	0	1.7604	1.7604	1.7604	1.7604	1.7604	0	0	0	0	0	0	0	0	0	0	0
1890	TA3DL0094400	160699064	5	localised				AET3G0235600		93.34	96.45	1	1	0.883333	1.43333	1.40333	27.2867	2.76	0.386667	1.02	1.34667	1.50667	1.28667	0	1	1	1	1	2.39093	2.12061	1.80291	19.8654	2.89465	0	0	0	1	0	0	0	0	0	0	0
1891	TA3DL0094700	160988356	5	localised				AET3G0235700		100	100	1?	1	0.663333	0	0	2.03	13.5467	5.74	0.37	0.263333	22.8967	64.5933	1	0	0	1	1	-2.30181	-0.778232	-0.71764	-4.48005	-2.56144	0	0	0	1	0	0	0	757	0	0	0
320	TA3DL0094800	160994921	4	localised				AET3GNEW0000332		99.93	100	1	1	0.07	0.00666667	0	0.0366667	3.60333	1.28	0.0933333	0.0733333	0.566667	23.33	1	0	0	0	1	-1.21043	-0.616958	-0.60971	-0.858472	-3.00233	0	0	0	0	0	0	0	344	865	2185	1077
1892	TA3DL0094900	161064293	5	localised				AET3G0235800		99.13	99.93	1	1	13.6233	24.5833	16.3467	23.5067	37.8333	27.7233	48.5233	52.02	37.1	51.4667	1	1	1	1	1	-1.11578	-1.09962	-1.73625	-0.88314	-0.767481	0	0	0	0	0	0	0	0	0	0	0
1893	TA3DL0095000	161485786	4	localised				AET3G0235900		99.93	100	1	1?	0.153333	0.146667	0.0666667	4.68	1.42	0.0633333	0	2.34667	10.2733	3.32333	0	0	1	1	1	1.9094	2.01859	-1.78227	-1.12744	-1.01483	0	0	0	0	0	0	615	188	0	0	0
1894	TA3DL0095100	161910466	1	localised	1			AET3G0236000		99.77	-	-	-	0	0	0	0	0	0.53	0.32	0.0733333	0	1.03	0	0	0	0	0	-0.869121	-0.74983	-0.60971	1.7604	-1.15315	0	0	0	0	0	0	0	0	0	0	0
321	TA3DL0095200	162343165	5	localised				AET3GNEW0000333		100	100	1	1	4.40333	0.79	0	0.103333	0.106667	0.956667	0.333333	0	0.196667	0.0266667	1	0	0	0	0	4.86134	2.36334	1.7604	-0.616106	1.89757	1	0	0	0	0	0	0	0	0	0	1388
1895	TA3DL0095200	162343165	5	localised				AET3G0236100		100	100	1	1	4.40333	0.79	0	0.103333	0.106667	0.53	0.32	0	0.13	0.0333333	1	0	0	0	0	6.21701	2.38721	1.7604	-0.581782	1.88533	1	0	0	0	0	0	0	0	0	0	0
1896	TA3DL0095300	162405957	5	localised				AET3G0236200		99.44	99.15	1	1	7.35667	6.33667	0	13.4833	15.3267	25.5333	9.97333	1.45667	46.4167	46.7833	1	1	1	1	1	-1.80363	-0.849627	-1.39552	-1.85974	-1.66252	0	0	0	0	0	0	0	635	0	0	0
1897	TA3DL0095400	162841078	5	localised				AET3G0236300		100	100	1	1	15.47	10.31	6.94	35.18	36.5933	16.42	24.3833	35.0233	108.723	160.52	1	1	1	1	1	-0.600818	-1.2749	-2.57722	-1.72274	-2.44064	0	0	0	0	0	0	0	0	0	0	0
1898	TA3DL0095600	162871228	4	localised				AET3G0236400		100	100	?	?	0	0.853333	0.49	0.926667	5.40333	13.91	7.76	6.62667	25.49	25.69	1	1	1	1	1	-8.46967	-2.68497	-2.90762	-7.81023	-2.36772	1	0	0	1	0	0	0	0	0	0	0
322	TA3DL0095700	162873513	2	localised				AET3GNEW0000334		99.79	99.9	1	1	0	0	0	0	0	0.0233333	0	0	0.01	0.0733333	0	0	0	0	0	-0.581307	1.7604	1.7604	-0.573733	-0.60971	0	0	0	0	0	0	0	0	0	981	2406
1899	TA3DL0095800	163203523	3	localised				AET3G0236800		99.89	100	1	1	2.29667	2.37667	0.216667	1.77	2.97667	5.96	4.43333	0.95	9.60667	5.11667	1	1	0	1	1	-1.19929	-0.914043	-0.910441	-2.17514	-0.873744	0	0	0	0	0	0	0	938	0	0	0
1900	TA3DL0095900	163434776	4	localised				AET3G0236900		99.95	99.91	1	1	0.463333	0.136667	0.256667	1.02	0.663333	0.84	0.3	3.03	1.59667	1.38667	0	0	1	1	0	-0.714271	-0.649679	-1.82169	-0.73022	-0.815082	0	0	0	0	0	0	0	0	0	0	0
1901	TA3DL0096000	163445790	4	localised				AET3G0237000		99.87	100	1	1	0	0.32	0	0.77	0.15	0.0133333	5.94667	0.216667	2.86333	0.59	0	1	0	1	0	-0.575627	-2.98945	-0.691131	-1.23987	-0.785395	0	0	0	0	0	0	0	0	0	0	0
323	TA3DL0096100	163692064	2	localised				AET3GNEW0000335		99.92	100	1	1	0.746667	0.533333	0	0.78	0.923333	2.73	1.72	0.186667	1.76667	3.14667	1	1	0	1	1	-1.21307	-1.00768	-0.674089	-0.882928	-1.22471	0	0	0	0	0	0	0	0	0	2662	1867
1902	TA3DL0096200	164228688	5	localised				AET3G0237200		99.95	99.93	1	1	14.6233	18.07	0.0133333	0.723333	0.416667	0.67	1.16	0	0.62	0.1	1	1	0	0	0	16.4691	15.5421	1.78387	1.87269	2.26718	1	1	0	0	0	0	1008	399	0	0	0
324	TA3DL0096300	164381009	3	localised				AET3GNEW0000336		99.94	99.78	1	1	0.5	0.696667	1.13333	1.31333	0.923333	2.17667	3.02333	4.12667	2.19	3.38667	1	1	1	1	1	-1.20301	-1.34703	-1.3651	-0.783323	-1.29559	0	0	0	0	0	0	0	587	0	1258	2588
1903	TA3DL0096400	164385230	5	localised				AET3G0237300		100	100	1	1	1.65333	0.03	6.26667	13	7.96	0.32	0.796667	13.7133	2.60667	6.95333	1	0	1	1	1	3.53858	-0.990875	-1.15018	6.83335	1.98322	0	0	0	1	0	0	0	530	0	0	0
325	TA3DL0096500	164488425	2	localised	1			AET3GNEW0000337	1	99.68	-	-	-	0.726667	0.566667	1.89	1.35	1.46667	0	0	0.00666667	0	0	0	0	1	1	1	3.03962	2.75796	5.05386	4.13694	4.34232	0	0	1	1	1	0	0	0	0	2022	2322
1904	TA3DL0096600	164742382	5	localised				AET3G0237400		100	100	1	1	2.25667	0.196667	0.73	3.19667	8.94	5.44333	1.63667	4.42333	15.0867	19.9667	1	1	1	1	1	-1.1239	-1.25161	-1.78077	-2.17746	-1.19821	0	0	0	0	0	0	951	0	0	0	0
1905	TA3DL0096700	165283372	5	localised				AET3G0237600		99.84	99.8	1?	1	4.28	5.1	1.59333	8.57667	6.32333	1.21	1.57333	1.34333	0.916667	2.20667	1	1	1	1	1	4.20584	4.17297	1.94821	8.79588	4.02037	1	1	0	1	1	0	0	1186	0	0	0
1906	TA3DL0096800	165621072	5	localised				AET3G0237700		99.93	100	1?	1	0.173333	2.51	0	0.04	0.32	0.583333	6.92333	0.0466667	0.113333	0.723333	0	1	0	0	0	-0.766548	-1.2823	-0.594562	-0.608108	-0.741624	0	0	0	0	0	0	0	0	0	0	0
1908	TA3DL0096900	165984698	5	localised				AET3G0237900		99.94	100	1?	1	4.54	5.51	12.99	8.24667	2.39	4.93	3.13333	20.26	10.71	1.01667	1	1	1	1	1	-0.608042	2.77263	-0.863245	-0.719383	2.95922	0	0	0	0	0	0	0	0	0	0	0
1909	TA3DL0097000	166973228	5	localised				AET3G0237990		99.84	99.92	1	1	5.98333	5.37333	4.10667	7.99	5.15333	1.5	3.72	8.39667	4.07667	4.70333	1	1	1	1	1	4.91738	2.37704	-1.04526	3.1174	1.8993	1	0	0	0	0	0	0	0	0	0	0
1910	TA3DL0097100	166984509	5	localised				AET3G0238000		99.88	99.94	1	1	0.556667	1.6	0.0233333	1.98	6.88	43.3867	55.5833	0	4.36	7.29	1	1	0	1	1	-16.1974	-12.3624	1.80148	-1.02173	-0.597609	1	1	0	0	0	0	0	915	0	0	0
1911	TA3DL0097200	167357189	5	localised				AET3G0238100		98.67	100	1	1	1.95	0.753333	1.68667	0.953333	12.3933	9.3	2.11	8.78333	19.2967	92.3833	1	1	1	1	1	-1.98337	-1.00759	-2.06853	-5.90251	-3.96068	0	0	0	1	0	0	0	907	0	0	0
1912	TA3DL0097300	167374245	5	localised				AET3G0238200		99.94	100	1	1	0	0	0	0.04	0.473333	0.01	0	0.0666667	0.0833333	0.756667	0	0	0	0	0	-0.573733	1.7604	-0.605923	-0.591722	-0.677294	0	0	0	0	0	0	0	537	0	0	0
1913	TA3DL0097400	167433099	5	localised				AET3G0238300		99.86	99.85	1?	1	291.257	245.29	22.7933	95.74	89.38	399.853	379.893	81.8033	195.153	137.48	1	1	1	1	1	-0.77913	-0.878507	-1.97688	-1.1518	-0.870369	0	0	0	0	0	0	0	842	0	0	0
1914	TA3DL0097500	167469245	5	localised				AET3G0238400		99.94	99.94	1	?	1.69667	0.3	0	0	0	3.99	0	0	0	0	1	0	0	0	0	-1.05114	2.28852	1.7604	1.7604	1.7604	0	0	0	0	0	0	1099	0	0	0	0
1915	TA3DL0097600	167574355	1	localised				AET3G0238500		100	100	1	1	0	0	0	0	0	0.223333	0.94	0.366667	0.69	0.466667	0	0	0	0	0	-0.694918	-1.10202	-0.776339	-0.960009	-0.833144	0	0	0	0	0	0	0	1464	0	0	0
1916	TA3DL0097700	167576025	5	localised				AET3G0238600		100	100	1	1	35.5433	26.3733	17.88	39.7633	36.46	97.71	78.1267	134.737	91.09	127.617	1	1	1	1	1	-1.53441	-1.64204	-4.08398	-1.28331	-1.95037	0	0	1	0	0	0	0	0	0	0	0
1917	TA3DL0097800	167597871	5	localised				AET3G0238700		99.77	99.62	1	1	0	0	0	0	0	9.88667	19.4133	0.986667	1.52	4.00333	1	1	0	1	1	-6.1842	-11.5958	-1.12853	-1.43149	-2.84216	1	1	0	0	0	0	0	0	0	0	0
1918	TA3DL0097900	167719565	5	localised				AET3G0238800		100	100	1	1	25.5	1.30667	172.04	0	11.7567	84.4	4.97667	416.323	0.353333	97.5367	1	1	1	0	1	-1.83063	-1.47185	-1.36998	-0.768765	-4.38783	0	0	0	0	1	0	0	787	0	0	0
1919	TA3DL0098000	167722718	5	localised				AET3G0238900		100	100	1?	1	5.20667	2.73667	2.73	4.04333	3.00667	7.61667	4.5	0	4.78667	0	1	1	1	1	1	-0.788623	-0.836117	6.56629	-0.651778	7.05334	0	0	1	0	1	0	0	597	0	0	0
1920	TA3DL0098100	168129315	5	localised				AET3G0239300		99.61	100	0	1	11.3033	5.44	2.39	8.85	7.37333	11.1633	5.23667	4.37	9.81	12.9	1	1	1	1	1	1.78066	1.81779	-0.899836	-0.623416	-0.942986	0	0	0	0	0	0	0	0	0	0	0
326	TA3DL0098200	168443016	5	localised				AET3GNEW0000338		99.87	99.92	1	1	2	0.446667	4.67667	0.83	5.12	1.60333	1.76667	0.133333	0.406667	0.0866667	1	1	1	0	1	2.02863	-1.08637	8.81753	2.29019	9.9144	0	0	1	0	1	0	0	0	0	2304	9054
327	TA3DL0098300	168621798	5	localised				AET3GNEW0000339		99.96	99.95	1	1	2.15667	0.403333	9.06667	2.02667	6.00333	4.87333	0.793333	1.95667	1.06333	3.95	1	0	1	1	1	-1.05693	-0.72592	5.9937	2.5823	2.49064	0	0	1	0	0	0	824	401	0	0	1497
328	TA3DL0098400	168874709	4	localised				AET3GNEW0000340		99.4	99.54	1	0	0	0	0	0	0	0	0	0.09	0.16	0	0	0	0	0	0	1.7604	1.7604	-0.619177	-0.658941	1.7604	0	0	0	0	0	0	0	0	0	145	5230
1921	TA3DL0098500	169153315	5	localised				AET3G0239400		99.87	99.83	1	1	0.773333	0.43	1.26667	5.05	3.09333	2.57	3.45667	9.87333	15.33	13.2933	1	1	1	1	1	-1.14358	-1.77036	-2.72498	-1.53327	-1.98356	0	0	0	0	0	0	0	391	0	0	0
1922	TA3DL0098600	169159564	5	localised				AET3G0239500		99.87	100	1	1	2.62667	2.67	0.193333	1.42667	2.40333	31.2733	16.7633	3.41333	15.2867	16.13	1	1	1	1	1	-5.05504	-2.74946	-2.10084	-3.81251	-2.85918	1	0	0	0	0	0	104	0	0	0	0
1923	TA3DL0098700	169162831	5	localised				AET3G0239600		99.92	99.93	1	1	1.71667	4.2	0.826667	2.73	3	2.31333	11.3233	4.36667	14.0667	8.96333	1	1	1	1	1	-0.692815	-1.34621	-1.66891	-2.29455	-1.41492	0	0	0	0	0	0	0	1028	0	0	0
1924	TA3DL0098800	169304578	3	localised	1			AET3G0239700		99.76	-	-	-	3.91667	2.86333	0	1.50667	2.30333	3.03333	1.54667	0.0166667	1.23	1.82	1	1	0	1	1	2.14594	2.67055	-0.57752	1.97881	2.06212	0	0	0	0	0	0	0	812	0	0	0
1925	TA3DL0098900	169422180	5	localised				AET3G0239800		99.85	-	-	-	2.71	1.96667	36.56	1.95667	0.946667	4.98667	4.11667	27.3733	1.22333	4.34	1	1	1	1	1	-0.916642	-0.979731	2.33038	2.34104	-1.55825	0	0	0	0	0	0	0	0	0	0	0
1926	TA3DL0099000	169424565	5	localised				AET3G0239900		100	100	1?	1	12.0133	3.11	1.64	4.71	6.00667	8.76667	2.90667	3.76	3.04	5.05	1	1	1	1	1	2.3456	1.85202	-1.02422	2.48809	2.03877	0	0	0	0	0	0	0	0	0	0	0
1927	TA3DL0099100	170002156	5	localised				AET3G0240000		99.67	99.39	1	1	9.57667	3.61	0.39	0.783333	1.78	99.4767	39.8667	5.85	23.5333	18.09	1	1	1	1	1	-5.39641	-5.03567	-2.7994	-7.81471	-3.90076	1	1	0	1	0	0	0	825	0	0	0
1928	TA3DL0099200	170007876	5	localised				AET3G0240100		99.85	99.91	1	1	12.7733	14.7133	1.67333	29.4767	22.0367	33.0167	50.8467	31.2067	386.12	115.51	1	1	1	1	1	-1.40295	-1.87431	-6.84355	-7.21551	-2.87298	0	0	1	1	0	0	0	1136	0	0	0
1929	TA3DL0099300	170047290	5	localised				AET3G0240200		99.9	99.83	1?	1	21.84	12.9867	12.5633	19.0167	16.4733	72.42	44.6633	36.2733	31.44	38.4567	1	1	1	1	1	-1.82603	-1.85456	-1.56106	-0.920614	-1.28272	0	0	0	0	0	0	1013	446	0	0	0
1930	TA3DL0099400	170051114	5	localised				AET3G0240300		99.87	99.76	1?	1	6.07333	1.88	3.64667	4.62333	5.54333	11.55	4.47333	9.48667	12.5767	11.6	1	1	1	1	1	-1.00788	-1.07956	-1.28199	-1.37148	-1.09386	0	0	0	0	0	0	0	0	0	0	0
329	TA3DL0099500	170187678	1	localised				AET3GNEW0000341	1	100	100	-	-	0	0	0	0.04	0	0	0	0	0	0	0	0	0	0	0	1.7604	1.7604	1.7604	1.83082	1.7604	0	0	0	0	0	0	0	0	0	332	3634
330	TA3DL0099600	170194437	4	localised				AET3GNEW0000342		99.7	100	1	1	1.76667	1.10333	0.46	0.996667	1.18	7.73	3.39333	1.75333	9.25	5.29333	1	1	1	1	1	-1.79245	-1.18652	-1.07126	-2.91613	-1.63988	0	0	0	0	0	0	0	0	0	0	0
331	TA3DL0099700	170578292	5	localised				AET3GNEW0000343		99.45	99.29	1	1	3.35	1.78333	1.29667	1.87	1.97333	0	0	0	0	0	1	1	1	1	1	7.65774	4.89978	4.04305	5.05235	5.23426	1	1	1	1	1	0	0	0	0	0	1419
1931	TA3DL0099800	170906016	5	localised				AET3G0240400		99.94	100	1	1	0.163333	0.32	13.96	7.46667	11.1067	0	0.733333	23.9533	9.13667	10.17	0	0	1	1	1	2.04793	-0.745928	-0.947514	-0.680098	1.90802	0	0	0	0	0	0	0	370	0	0	0
1932	TA3DL0099900	171869762	5	localised				AET3G0240500		100	100	1	1	16.1067	12.6767	8.79667	16.1767	19.36	62.13	32.87	27.8633	106.487	64.3967	1	1	1	1	1	-2.09633	-1.40677	-1.67362	-3.55471	-1.82459	0	0	0	0	0	0	0	0	0	0	0
1933	TA3DL0100000	172013484	5	localised				AET3G0240600		100	100	1	1	7.51667	3.71333	3.26	14.65	24.2867	8.22	4.68333	5.26	10.34	53.1767	1	1	1	1	1	-0.614964	-0.684957	-0.834744	2.42948	-1.21705	0	0	0	0	0	0	0	494	0	0	510
1934	TA3DL0100100	172019105	5	localised				AET3G0240610		100	100	1?	1	0	0	0.136667	0	0.0266667	0.103333	0.09	1.22667	0.19	1.14	0	0	1	0	0	-0.626751	-0.619177	-1.11278	-0.675983	-1.18406	0	0	0	0	0	0	0	0	0	0	2341
1935	TA3DL0100200	172021704	5	localised				AET3G0240700		99.96	100	1	1	1.25333	1.22	26.8833	15.01	9.69	1.61333	3.69667	35.4967	27.73	17.1867	1	1	1	1	1	-0.658807	-1.20178	-0.743528	-1.01937	-0.966416	0	0	0	0	0	0	0	1460	0	0	0
1936	TA3DL0100300	172269503	2	localised				AET3G0240800		99.75	100	?	1	0.00333333	0	0	0.02	0.01	0.0433333	0.00333333	0	0.0933333	0.116667	0	0	0	0	0	-0.590699	-0.569946	1.7604	-0.608893	-0.628045	0	0	0	0	0	0	0	0	0	0	0
1937	TA3DL0100400	172271311	5	localised				AET3G0240900		95.25	93.66	1?	1	1.74667	0.606667	0	0.363333	0.416667	15.0733	3.61667	0.886667	2.63667	3.17667	1	1	0	1	1	-3.32421	-1.63227	-1.07173	-1.51527	-1.67475	0	0	0	0	0	0	0	0	0	0	0
1938	TA3DL0100500	172274490	4	localised				AET3G0241000		99.87	99.9	1	1	0	0	0	1.73	0.00666667	0.0433333	0.00666667	0	2.02333	0.05	0	0	0	1	0	-0.592668	-0.57184	1.7604	-0.629089	-0.592505	0	0	0	0	0	0	0	986	0	0	0
1939	TA3DL0100600	172279111	5	localised				AET3G0241100		99.83	100	1	1	1.09333	1.66333	1.50667	21.3367	6.71333	5.78333	3.56333	15.41	79.09	27.4933	1	1	1	1	1	-1.84074	-0.973297	-3.71878	-2.0368	-2.09841	0	0	0	0	0	0	0	0	0	0	0
1940	TA3DL0100700	172281917	5	localised				AET3G0241150		100	100	1	1	1.39333	4.12	4.18333	6.94667	7.56	11.4067	32.8067	22.3933	31.5867	12.03	1	1	1	1	1	-2.9447	-3.75078	-2.56373	-2.3294	-0.864688	0	0	0	0	0	0	0	563	0	686	2763
1941	TA3DL0100800	172285529	5	localised				AET3G0241200		99.83	99.89	1	1	8.31	4.43	8.14	14.38	9.84333	32.41	27.8567	46.0767	46.9533	37.94	1	1	1	1	1	-2.03852	-3.0188	-2.92582	-1.77113	-2.03996	0	0	0	0	0	0	0	834	0	0	0
1942	TA3DL0100900	172408113	5	localised				AET3G0241300		99.93	100	1	1	102.99	78.6567	41.68	552.58	431.443	294.627	247.96	225.787	1675.11	833.84	1	1	1	1	1	-1.61488	-1.7754	-3.01843	-1.71993	-1.09664	0	0	0	0	0	0	0	1365	0	0	4174
1943	TA3DL0101000	172546392	5	localised				AET3G0241400		99.89	99.8	?	1	1.38667	0.953333	1.08333	1.88	2.50667	4.73333	3.29	5.17667	2.71667	4.57667	1	1	1	1	1	-1.3646	-1.24758	-1.68416	-0.733077	-0.903377	0	0	0	0	0	0	0	0	0	0	0
1944	TA3DL0101100	172550895	4	localised				AET3G0241500		99.89	99.82	1	?	30.67	1.46667	2.32	0.0433333	0.2	170.463	3.49	5.62667	4.32667	4.35667	1	1	1	1	1	-3.07547	-1.03401	-1.13382	-2.90015	-2.53572	0	0	0	0	0	0	0	906	0	0	0
1945	TA3DL0101200	172554031	5	localised				AET3G0241600		99.94	99.9	1	1	20.82	5.63667	10.18	28.5733	26.17	12.1367	3.90667	24.9167	29.5233	20.36	1	1	1	1	1	2.92402	2.38108	-1.31682	-0.586301	2.23924	0	0	0	0	0	0	0	482	0	0	0
332	TA3DL0101300	172816831	5	localised				AET3GNEW0000344		99.9	99.9	1	1	6.98667	2.61667	32.0633	3.29667	6.07667	0.133333	8.20333	25.37	4.71667	13.7733	1	1	1	1	1	12.4056	-1.44552	2.20723	-0.755788	-1.18587	1	0	0	0	0	0	0	0	0	0	0
333	TA3DL0101400	172822112	5	localised				AET3GNEW0000345		100	100	1	1	6.74	1.92333	6.51	5.51333	5.60667	6.98667	5.72	7.69333	6.46667	5.98	1	1	1	1	1	-0.586156	-1.30581	-0.657559	-0.651197	-0.600153	0	0	0	0	0	0	0	380	0	2894	401
1946	TA3DL0101500	172826296	5	localised				AET3G0241700		99.93	100	1	1	6.04667	2.71	1.71	2.79667	4.91	4.33	2.80333	1.35	1.62667	2.70333	1	1	1	1	1	2.32738	-0.582343	2.03008	2.54454	2.80935	0	0	0	0	0	0	0	0	0	0	0
1947	TA3DL0101600	173203806	3	localised				AET3G0241800		100	100	1?	1?	1.03	1.35333	0	5.24	3.13	2.61	2.52333	0.0166667	11.41	1.74333	1	1	0	1	1	-1.01018	-0.85047	-0.57752	-1.12973	2.65023	0	0	0	0	0	0	481	624	0	0	0
1948	TA3DL0101700	173207703	5	localised				AET3G0241900		99.96	100	1	1	1.65333	0.226667	20.13	12.9533	4.37667	0	0.323333	84.66	0	4.75667	1	0	1	1	1	4.67093	-0.612818	-2.30286	24.5634	-0.6082	1	0	0	1	0	0	0	728	0	0	0
1949	TA3DL0101800	173246377	5	localised				AET3G0242000		99.63	99.86	1?	1	1	0.206667	0.673333	0.836667	1.02333	1.13667	0.363333	7.20667	3.29667	1.77667	1	0	1	1	0	-0.60687	-0.641805	-2.78595	-1.32889	-0.779552	0	0	0	0	0	0	0	0	0	0	0
1950	TA3DL0101900	173301374	5	localised				AET3G0242100		99.74	99.93	1?	1	5.32667	5.34667	2.26	5.31	4.96	4.35667	8.55333	5.75667	10.19	5.13	1	1	1	1	1	2.07918	-0.855063	-1.17734	-1.00737	-0.584256	0	0	0	0	0	0	0	0	0	0	0
1951	TA3DL0102000	173316713	2	localised				AET3G0242200		100	100	?	1	0.37	0.45	0.03	0.386667	0.29	0.666667	1.36667	0.48	3.98333	0.346667	0	1	0	1	0	-0.691062	-0.927167	-0.816231	-2.04144	-0.593006	0	0	0	0	0	0	0	618	0	0	0
334	TA3DL0102100	173318684	1	localised				AET3GNEW0000346		99.68	99.68	1	1	0	0	0	0	0	0.22	0.0633333	0	0	0	0	0	0	0	0	-0.693024	-0.604029	1.7604	1.7604	1.7604	0	0	0	0	0	0	0	0	630	415	3704
335	TA3DL0102200	173323107	3	localised				AET3GNEW0000347		100	100	1	1	0.0266667	0.0133333	0	0.146667	0.566667	10.7767	8.52667	7.29333	11.3933	7.78333	1	1	1	1	1	-6.51601	-5.34044	-4.71105	-6.13959	-3.18472	1	1	1	1	0	0	0	562	149	105	1694
1952	TA3DL0102300	173351272	5	localised				AET3G0242400		99.78	99.72	1	1	1.14	0.716667	1.37667	0.00666667	0.99	0.433333	0.496667	2.49	0.21	1.04	1	0	1	0	0	2.62832	2.01917	-0.834153	-0.682792	-0.582325	0	0	0	0	0	0	0	658	0	0	0
1953	TA3DL0102400	173386481	3	localised				AET3G0242500		99.92	99.85	1	1	0.07	0.01	0	0.02	0.0233333	0.11	0.0166667	0.02	0.0633333	0.1	0	0	0	0	0	-0.589288	-0.571802	-0.579414	-0.592186	-0.61061	0	0	0	0	0	0	0	0	0	0	0
336	TA3DL0102500	173589590	4	localised				AET3GNEW0000348		99.93	100	1	1	0.536667	0.0966667	0.4	0.38	0.09	0	0	0	0	0.00666667	0	0	0	0	0	2.70515	1.93057	2.46456	2.42935	1.90613	0	0	0	0	0	0	0	0	0	415	1142
1954	TA3DL0102600	173643115	5	localised				AET3G0242600		99.73	100	1	1	0	0	0	0	0	0	0.0633333	10.4967	31.4467	0.04	0	0	1	1	0	1.7604	-0.604029	-6.53071	-18.4314	-0.590775	0	0	1	1	0	0	0	871	0	0	0
1955	TA3DL0102700	173874959	5	localised				AET3G0242700		99.28	98.95	1	1	9.72667	8.28333	5.93333	28.87	18.39	32.3033	34.7033	31.16	39.8433	46.2633	1	1	1	1	1	-1.76365	-2.18471	-2.63489	-0.776738	-1.38463	0	0	0	0	0	0	0	868	0	0	0
337	TA3DL0102800	174068543	2	localised				AET3GNEW0000349		99.68	99.68	1	1	0	0	0	0	0	0	0	0	0	0	0	0	0	0	0	1.7604	1.7604	1.7604	1.7604	1.7604	0	0	0	0	0	0	0	0	0	0	1687
338	TA3DL0102900	174223665	5	localised				AET3GNEW0000350		99.83	99.81	1	1	10.4933	2.46333	0	0	0	2.87333	0.52	0	0	0	1	1	0	0	0	5.22363	4.01109	1.7604	1.7604	1.7604	1	1	0	0	0	0	0	0	0	0	0
339	TA3DL0103000	174237104	5	localised				AET3GNEW0000351		99.9	100	1	1	1.44333	1.04	0	0	0	4.60333	1.32333	0	0	0.0233333	1	1	0	0	0	-1.30272	-0.646949	1.7604	1.7604	-0.581307	0	0	0	0	0	0	0	0	0	0	0
340	TA3DL0103100	174628267	5	localised				AET3GNEW0000352		100	100	1	1	0.753333	0.253333	0	0	0.12	1.1	0.233333	0	0.01	0.386667	1	0	0	0	0	-0.680367	1.78895	1.7604	-0.573733	-0.703303	0	0	0	0	0	0	0	0	0	0	0
341	TA3DL0103200	174667102	4	localised				AET3GNEW0000353		100	100	1	1	0	0	0	0	0.0266667	0	0.123333	0	0.0433333	0.12	0	0	0	0	0	1.7604	-0.638113	1.7604	-0.592668	-0.619694	0	0	0	0	0	0	0	0	0	0	811
342	TA3DL0103300	174673303	4	localised				AET3GNEW0000354		99.65	99.56	1	1	0	0	0	0	0	0	0	0	0	0	0	0	0	0	0	1.7604	1.7604	1.7604	1.7604	1.7604	0	0	0	0	0	0	0	0	0	2033	0
1956	TA3DL0103400	174834753	5	localised				AET3G0242800		100	100	0	1	7.79667	4.47333	1.95667	7.84667	33.2167	12.31	12.1867	10.8067	22.53	39.2033	1	1	1	1	1	-0.859505	-1.36858	-2.26837	-1.51088	-0.667441	0	0	0	0	0	0	0	0	0	0	0
1957	TA3DL0103500	174877597	5	localised				AET3G0242900		99.95	100	1	1	2.80333	2.45	0	3.06333	2.93333	7.33333	10.1133	2.02333	7.41667	6.10333	1	1	1	1	1	-1.24464	-1.82984	-1.71741	-1.17665	-1.02586	0	0	0	0	0	0	602	0	0	0	0
1958	TA3DL0103600	174886798	5	localised				AET3G0243000		99.92	99.93	1	1	11.6667	8.38667	17.7733	20.9333	18.88	9.38667	9.19667	27.6833	7.43667	23.5033	1	1	1	1	1	2.14683	-0.617071	-0.867914	4.57662	-0.70016	0	0	0	1	0	0	0	686	0	0	0
1959	TA3DL0103700	175041354	5	localised				AET3G0243100		99.94	99.91	1?	1	5.18667	9.55333	0	2.14667	6.15667	6.95333	5.43667	2.05333	5.46667	3.85667	1	1	1	1	1	-0.730266	2.88629	-1.73445	-1.1674	2.59408	0	0	0	0	0	0	0	687	0	0	0
343	TA3DL0103800	175086995	5	localised				AET3GNEW0000355		99.94	99.92	1	1	30.7833	14.6367	25.7033	10.1633	17.4467	88.2167	55.6033	94.4867	44.8633	45.3167	1	1	1	1	1	-1.59454	-2.0563	-2.03126	-2.33378	-1.42629	0	0	0	0	0	0	0	268	0	0	2474
1960	TA3DL0103900	175172088	5	localised				AET3G0243200		99.98	99.97	1?	1	1.31667	2.38333	1.61333	3.72667	2.13	4.48	12.85	2.4	3.11	4.90333	1	1	1	1	1	-1.34371	-2.32538	-0.739048	2.02453	-1.07138	0	0	0	0	0	0	0	0	0	0	0
1961	TA3DL0104000	176004252	5	localised				AET3G0243500		99.93	99.9	1	1?	0.856667	0.0633333	0.0666667	0	0.0666667	0.256667	0.0933333	0.133333	0.05	0.28	0	0	0	0	0	2.60091	-0.584079	-0.603556	-0.596455	-0.681663	0	0	0	0	0	0	0	435	0	0	0
1962	TA3DL0104100	176020008	5	localised				AET3G0243600		100	100	1	1	1.14333	4.28667	0.393333	0.553333	1.35	0.79	1.08667	0	0.00666667	1.02333	1	1	0	0	0	2.10789	4.46005	2.45282	2.71638	2.04462	0	1	0	0	0	0	0	962	0	0	0
1963	TA3DL0104200	176025289	4	localised				AET3G0243700		99.83	99.89	?	1	0	0	2.39667	0	0.42	0.0166667	0	3.32667	1.16	1.05	0	0	1	1	0	-0.57752	1.7604	-0.723584	-1.22699	-0.820076	0	0	0	0	0	0	0	0	0	0	0
344	TA3DL0104300	176171972	2	localised				AET3GNEW0000356		100	100	1	1	0	0	0	0.00333333	0	0.0133333	0	0	0	0	0	0	0	0	0	-0.575627	1.7604	1.7604	1.76627	1.7604	0	0	0	0	0	0	0	0	0	1430	2036
1964	TA3DL0104400	176177340	5	localised				AET3G0243800		99.94	99.92	?	1	0.51	0.423333	0.366667	0.46	0.44	3.92667	2.89	2.05667	0.0466667	2.75333	1	1	1	0	1	-1.85338	-1.5525	-1.2705	2.45559	-1.48062	0	0	0	0	0	0	0	0	0	0	0
1966	TA3DL0104500	176204605	3	localised				AET3G0244000		99.45	99.33	1	0	0	0	0	0	0	0	0.00666667	0.00333333	0	0	0	0	0	0	0	1.7604	-0.57184	-0.569946	1.7604	1.7604	0	0	0	0	0	0	0	0	0	0	0
345	TA3DL0104600	176269050	2	localised				AET3GNEW0000357		99.86	100	1	1	0	0	0	0	0	0.0466667	0.06	0.0766667	0.0966667	0.04	0	0	0	0	0	-0.594562	-0.602136	-0.611603	-0.622964	-0.590775	0	0	0	0	0	0	0	0	0	0	0
1967	TA3DL0104800	176489853	4	localised				AET3G0244200		99.87	100	1	1	0.0333333	0.0266667	0.0133333	0.0266667	0.03	0.376667	0.376667	0.473333	0.603333	0.433333	0	0	0	0	0	-0.756793	-0.761707	-0.825919	-0.887121	-0.790494	0	0	0	0	0	0	0	760	0	0	0
346	TA3DL0104900	176495181	4	localised				AET3GNEW0000358		99.18	99.54	1	1	0	0	0	0	0	0	0.00333333	0	0	0	0	0	0	0	0	1.7604	-0.569946	1.7604	1.7604	1.7604	0	0	0	0	0	0	0	0	0	0	1011
1968	TA3DL0105000	176502818	3	localised				AET3G0244300		99.92	99.9	1?	1	0.0133333	0.00333333	0.00666667	0.00666667	0.0233333	0.0733333	0.0133333	0.0866667	0	0.136667	0	0	0	0	0	-0.601687	-0.573714	-0.613196	1.77214	-0.630964	0	0	0	0	0	0	0	0	0	0	0
1969	TA3DL0105100	176507436	3	localised				AET3G0244350		99.91	99.9	1	1	0.0233333	0.00666667	0.0733333	0.0633333	0.0666667	0.11	0.0133333	0.223333	0.0333333	0.143333	0	0	0	0	0	-0.616161	-0.571815	-0.647439	1.81151	-0.608882	0	0	0	0	0	0	0	1165	0	713	2614
1970	TA3DL0105200	176512054	5	localised				AET3G0244400		99.72	99.6	1?	1	0	0.326667	0	0	0	2.94667	3.96333	17.3667	5.5	3.20667	1	1	1	1	1	-2.24191	-2.1252	-10.4332	-3.69234	-2.38961	0	0	1	0	0	0	0	0	0	0	0
1971	TA3DL0105300	176547637	4	localised				AET3G0244500		99.61	99.68	1	1	0.236667	0.18	0	0.593333	0.653333	7.12333	3.25333	2.3	10.7967	12.6533	1	1	1	1	1	-3.73139	-2.04756	-1.87457	-4.20573	-4.69102	0	0	0	1	1	0	0	0	0	0	0
1972	TA3DL0105400	176560640	5	localised				AET3G0244600		99.92	99.88	1	1	0.903333	0.346667	4.96	0.0933333	1.74667	0.826667	0.583333	11.83	0.28	7.35	0	0	1	0	1	1.83429	-0.667884	-1.22284	-0.665037	-1.72691	0	0	0	0	0	0	383	0	0	0	0
1973	TA3DL0105500	176566580	5	localised				AET3G0244700		99.94	99.92	1	1	0.0266667	0.44	8.77333	0.05	0.48	0.123333	0.356667	9.01	0.31	2.02667	0	0	1	0	1	-0.621538	1.86853	-0.581808	-0.708713	-1.16169	0	0	0	0	0	0	0	777	0	0	0
347	TA3DL0105600	176659323	5	localised				AET3GNEW0000359		99.65	99.62	1	1	0	0	0	8.38667	11.5567	0	0	0.0133333	82.6	30.5333	0	0	0	1	1	1.7604	1.7604	-0.575627	-5.05922	-1.42654	0	0	0	1	0	0	0	0	0	0	620
348	TA3DL0105700	176896531	4	localised				AET3GNEW0000360		99.65	99.33	1	1	0	0	0	0	0	0	0	0	0.0333333	0	0	0	0	0	0	1.7604	1.7604	1.7604	-0.586988	1.7604	0	0	0	0	0	0	0	0	0	0	0
349	TA3DL0105800	177158300	5	localised				AET3GNEW0000361		99.84	99.82	1	1	0	0	0	0.223333	0.14	0	0	0.01	1.82333	0.0566667	0	0	0	1	0	1.7604	1.7604	-0.573733	-1.31101	1.89923	0	0	0	0	0	0	0	0	0	0	350
350	TA3DL0106000	177286251	5	localised				AET3GNEW0000363		99.78	99.87	1	1	0.0533333	0.0166667	0.00333333	0.616667	0.763333	0.276667	0.79	0.653333	1.88	1.16667	0	0	0	1	1	-0.688494	-1.00015	-0.93606	-1.01195	-0.697985	0	0	0	0	0	0	0	748	0	0	1430
1974	TA3DL0106100	177330797	4	localised				AET3G0244900		100	99.93	1	1	0.27	0.32	0.03	0.53	0.0833333	5.72333	3.05	0.786667	2.12667	2.08667	1	1	0	1	1	-3.00725	-1.74289	-0.98536	-1.16086	-1.61851	0	0	0	0	0	0	0	0	0	0	0
351	TA3DL0106200	177353585	1	localised	1			AET3GNEW0000364	1	99.95	-	-	-	0.99	0.31	0	0.186667	0.773333	0.0766667	0.0833333	0.33	0.4	0.283333	0	0	0	0	0	3.25374	2.12873	-0.75551	-0.670175	2.43255	0	0	0	0	0	0	0	0	0	408	1174
1975	TA3DL0106300	177357344	4	localised				AET3G0245000		100	100	1?	1	0.0366667	0.02	0.546667	0.0233333	1.85667	0.18	0.0466667	4.85	8.80333	6.97333	0	0	1	1	1	-0.646594	-0.582904	-2.14856	-5.44183	-1.58551	0	0	0	1	0	0	0	0	0	0	0
352	TA3DL0106400	177402426	1	localised				AET3GNEW0000365		100	100	1	1	0	0	0	0.0166667	0	0	0	0	0	0	0	0	0	0	0	1.7604	1.7604	1.7604	1.78974	1.7604	0	0	0	0	0	0	0	0	0	0	0
353	TA3DL0106500	177405136	1	localised				AET3GNEW0000366		99.8	100	1	1	0.03	0	0	0	0.0366667	0	0	0	0	0	0	0	0	0	0	1.81321	1.7604	1.7604	1.7604	1.82495	0	0	0	0	0	0	0	0	0	0	0
354	TA3DL0106600	177409543	3	localised				AET3GNEW0000367		99.52	99.67	1	1	0	0	0	0	0	0	0	0	0	0	0	0	0	0	0	1.7604	1.7604	1.7604	1.7604	1.7604	0	0	0	0	0	0	0	0	0	0	0
1976	TA3DL0106700	177651324	3	localised	1			AET3G0245100		99.78	-	-	-	0.0366667	0.17	0.0233333	0.12	0.253333	0.03	0	0	0	0.0433333	0	0	0	0	0	1.77179	2.05967	1.80148	1.97165	2.11473	0	0	0	0	0	0	0	579	0	0	0
1977	TA3DL0106800	177655762	3	localised				AET3G0245200		99.96	99.95	1	1	0.54	0.2	0	0.336667	0.376667	2.44667	1.09333	0.96	2.14	1.11333	1	1	0	1	0	-1.27136	-0.990936	-1.11338	-1.33443	-0.872023	0	0	0	0	0	0	0	480	0	0	0
1978	TA3DL0106900	177659465	1	localised				AET3G0245400		99.92	100	0	0	1.33667	1.16333	1.44333	2.01667	1.57667	0.593333	0.69	0.916667	0.603333	0.676667	1	1	1	1	0	2.58167	2.25345	2.24413	3.31219	2.70535	0	0	0	0	0	0	0	1201	0	0	0
1979	TA3DL0107000	177676520	5	localised				AET3G0245500		99.86	99.9	1	1	0.01	0	0	2.11333	0.39	0.01	0	0	16.8467	3.25667	0	0	0	1	1	1.7604	1.7604	1.7604	-3.25627	-1.73958	0	0	0	0	0	0	0	575	0	0	0
355	TA3DL0107100	177681571	1	localised				AET3GNEW0000368		99.91	99.94	1	1	0	0	0	0	0	1.72667	0.446667	1.07	0.41	0.536667	1	0	1	0	0	-1.54889	-0.821783	-1.17587	-0.800954	-0.872908	0	0	0	0	0	0	0	0	0	1124	1887
356	TA3DL0107200	177686575	5	localised				AET3GNEW0000369		99.9	100	1	1	2.49667	1.27667	1.59	1.06333	3.43	10.0833	6.15	1.49333	2.77667	16.2767	1	1	1	1	1	-1.80055	-1.784	1.82865	-1.03975	-2.21536	0	0	0	0	0	0	0	519	0	189	773
1980	TA3DL0107300	178246716	3	localised				AET3G0245800		99.88	99.65	1	1	0	0	4.43667	0	1.86	0	0.0233333	4.41	2.22667	8.03333	0	0	1	1	1	1.7604	-0.581307	1.76908	-1.83292	-1.7942	0	0	0	0	0	0	0	887	0	0	0
1981	TA3DL0107400	178258103	5	localised				AET3G0246000		100	100	1?	1	6.20667	7.12667	1.07333	5.81333	5.05	31.9367	20.1267	6.12333	18.58	11.9067	1	1	1	1	1	-2.59617	-1.47675	-1.95165	-1.63246	-1.21185	0	0	0	0	0	0	1114	0	0	0	0
357	TA3DL0107500	178264494	5	localised				AET3GNEW0000370		99.92	100	1	1	0.41	0.53	0.0533333	0.34	0.716667	2.49667	2.56333	0.653333	2.93333	2.75333	1	1	0	1	1	-1.40872	-1.32298	-0.891627	-1.66742	-1.24199	0	0	0	0	0	0	0	0	714	1465	1426
1982	TA3DL0107600	178279702	5	localised			1	AET3G0246300		100	100	1	1	0.44	0.133333	4.26667	0.273333	0.606667	0.266667	0.39	1.05667	0.2	1.15333	0	0	1	0	0	2.0013	-0.6967	4.50799	1.86798	-0.761332	0	0	1	0	0	0	526	0	0	0	0
1983	TA3DL0107700	178612135	5	localised				AET3G0246400		99.95	99.94	1	1	0.813333	0	0	0.00333333	0.803333	4.49333	5.03	9.03	5.99667	6.03667	1	1	1	1	1	-1.72087	-3.42536	-5.69757	-3.96127	-2.21656	0	0	1	0	0	0	0	0	0	0	0
1984	TA3DL0107800	179139617	5	localised				AET3G0246500		99.92	99.9	1	1	0.8	1.07667	0.826667	1.70333	4.04667	6.24333	6.50333	5.73	2.62667	11.9033	1	1	1	1	1	-2.28589	-2.05247	-2.09288	-0.762073	-1.4524	0	0	0	0	0	0	0	0	0	0	0
1985	TA3DL0107900	179203268	5	localised				AET3G0246600		99.75	100	?	1	0.426667	0.116667	0.533333	0.25	1.16667	4.23333	2.63667	1.33	0.81	2.98	1	1	1	0	1	-2.08374	-1.84999	-0.863193	-0.82254	-1.04347	0	0	0	0	0	0	0	0	0	0	0
358	TA3DL0108000	179307548	3	localised	1			AET3GNEW0000371	1	99.51	-	-	-	0	0	0	0	0	0	0	0	0	0	0	0	0	0	0	1.7604	1.7604	1.7604	1.7604	1.7604	0	0	0	0	0	0	0	0	0	0	0
359	TA3DL0108100	179316010	2	localised				AET3GNEW0000372	1	99.7	99.67	-	-	0	0	0	0	0	0	0	0	0	0	0	0	0	0	0	1.7604	1.7604	1.7604	1.7604	1.7604	0	0	0	0	0	0	0	0	0	0	1585
1986	TA3DL0108200	179471862	5	localised				AET3G0246700		99.92	100	1	1	0.95	0.55	0.16	0.57	0.403333	2.99667	2.85333	0.69	1.33333	1.3	1	1	0	1	0	-1.16427	-1.41219	-0.827594	-0.84424	-0.931013	0	0	0	0	0	0	0	0	0	0	0
1987	TA3DL0108300	179477208	3	localised				AET3G0246800		100	100	1?	1	1.24667	1.06333	0.466667	0.623333	1.31667	9.90667	6.67	4.07	4.96	10.4467	1	1	1	1	1	-2.75767	-2.11161	-1.96365	-2.08558	-2.80675	0	0	0	0	0	0	0	0	0	0	0
1988	TA3DL0108400	179844790	5	localised				AET3G0247000		100	100	1?	1	5.19667	3.28333	8.77	6.34667	9.82667	5.83667	7.54333	11.1333	17.8367	9.07667	1	1	1	1	1	-0.626722	-1.13301	-0.705463	-1.45647	1.89143	0	0	0	0	0	0	244	570	0	0	0
1989	TA3DL0108500	180219808	5	localised				AET3G0247200		99.62	99.52	1	1	0	0.00333333	0.563333	0.08	0.0133333	0.07	0.07	3.31333	1.33667	0.783333	0	0	1	1	0	-0.607816	-0.605797	-1.56729	-1.22903	-0.999698	0	0	0	0	0	0	0	0	0	0	0
360	TA3DL0108600	180280435	5	localised			1	AET3GNEW0000373		99.88	100	1	1	11.2067	6.48667	6.20667	17.2867	7.64667	7.31333	7.42667	0.63	2.32667	8.18333	1	1	1	1	1	2.58484	-0.639375	7.7832	9.67691	-0.60331	0	0	1	1	0	0	0	479	0	1308	2096
361	TA3DL0108700	180321274	5	localised				AET3GNEW0000374		99.98	99.98	1	1	0.216667	1.76	1.56333	3.39667	2.66333	1.13	1.2	0.74	1.95333	1.68667	1	1	1	1	1	-0.994481	2.2085	2.59339	2.62073	2.40035	0	0	0	0	0	0	0	0	1135	0	4312
1990	TA3DL0108800	180360049	4	localised				AET3G0247300		99.94	100	1	1	4.70667	2.32	2.71	1.95333	4.14333	28.2633	16.2767	20.11	26.07	16.7167	1	1	1	1	1	-2.91293	-2.95604	-3.23224	-5.20672	-1.95671	0	0	0	1	0	0	0	0	0	0	0
1991	TA3DL0108900	180463410	4	localised				AET3G0247400		100	100	1	1	0	0	0	0	0	0.0633333	0	0	0	0	0	0	0	0	0	-0.604029	1.7604	1.7604	1.7604	1.7604	0	0	0	0	0	0	0	0	0	0	0
1992	TA3DL0109000	180474871	2	localised				AET3G0247500		99.83	99.83	1?	1	0.486667	0.276667	0.353333	0.363333	0.23	0.903333	0.573333	0.356667	0.236667	0.256667	0	0	0	0	0	-0.72726	-0.700055	-0.569452	1.94071	-0.580368	0	0	0	0	0	0	0	543	0	0	0
1993	TA3DL0109100	180761567	5	localised				AET3G0247800		99.96	99.95	1?	1	34.4767	13.5533	1.44667	23.6367	15.2967	7.84667	4.82333	1.14	1.65667	5.05667	1	1	1	1	1	7.05951	4.39949	2.01267	16.3251	4.73671	1	1	0	1	1	0	0	719	0	0	0
1994	TA3DL0109200	180771653	5	localised				AET3G0247900		99.96	100	1	1	0.44	0.95	0.91	0.25	0.54	0.906667	1.1	1.38	0.45	1.46667	0	1	1	0	0	-0.752144	-0.611749	-0.707835	-0.658941	-0.909868	0	0	0	0	0	0	0	0	0	0	0
1995	TA3DL0109300	180853644	2	localised				AET3G0248000		99.95	99.94	1	1	0.59	0.163333	0.343333	3.41667	2.72	0.616667	0.206667	0.903333	0.68	0.34	0	0	0	1	1	-0.57758	-0.589212	-0.804859	4.62804	4.88708	0	0	0	1	1	0	0	0	0	0	0
1996	TA3DL0109400	181183625	5	localised			1	AET3G0248100		99.88	99.9	1?	1	1.32667	0.7	0	3.21667	0.76	9.33667	1.83333	85.84	2.1	11.0367	1	1	1	1	1	-2.52368	-0.946755	-49.3297	2.39452	-3.88492	0	0	1	0	0	0	649	0	0	0	0
1997	TA3DL0109500	181414973	3	localised				AET3G0248200		100	100	1?	1	0.133333	0.256667	0.0266667	0.156667	0.15	1.51667	1.77333	0.453333	1.32667	1.02	1	1	0	1	0	-1.26141	-1.25363	-0.804127	-1.14265	-0.997797	0	0	0	0	0	0	0	0	0	0	0
1998	TA3DL0109600	181587717	4	localised				AET3G0248300		100	100	1	1	0	0	0	0	0	0	0	0	0	0	0	0	0	0	0	1.7604	1.7604	1.7604	1.7604	1.7604	0	0	0	0	0	0	594	0	0	0	0
1999	TA3DL0109700	181596702	5	localised				AET3G0248400		100	100	1	1	0.603333	1.70667	3.09333	0	0.196667	0.7	1.73	4.26333	0.05	2.16	0	1	1	0	1	-0.602301	-0.57295	-0.73042	-0.596455	-1.50004	0	0	0	0	0	0	0	840	0	0	0
362	TA3DL0109800	181732746	2	localised				AET3GNEW0000375		99.14	100	1	1	0	0	0	0	0	0	0	0	0	0	0	0	0	0	0	1.7604	1.7604	1.7604	1.7604	1.7604	0	0	0	0	0	0	0	0	0	613	4295
2000	TA3DL0109900	181744440	5	localised				AET3G0248500		99.89	100	1	1	19.5867	12.69	2.80333	20.1267	19.6167	79.2167	32.34	11.3367	64.13	45.0767	1	1	1	1	1	-2.21344	-1.38341	-1.84256	-1.75121	-1.26955	0	0	0	0	0	0	0	0	0	0	0
2001	TA3DL0110000	181751474	5	localised				AET3G0248600		100	100	1	1	0.25	0.183333	0.52	2.54667	0.28	8.58	4.42667	1.76667	1.69667	4.42667	1	1	1	1	1	-4.35356	-2.60504	-1.03396	2.31529	-2.40831	1	0	0	0	0	0	0	743	0	0	0
2002	TA3DL0110100	181756227	5	localised				AET3G0248700		99.93	99.92	1	1	4.31667	1.69667	0.86	2.58333	0.65	4.07667	2.35333	3.33	2.37	2.59667	1	1	1	1	1	1.84362	-0.70638	-1.3224	1.87184	-1.23824	0	0	0	0	0	0	0	0	0	0	0
2003	TA3DL0110200	182072698	3	localised				AET3G0248800		99.97	99.96	1	1	0.163333	0.0733333	0.493333	0.203333	0.37	1.79667	1.48667	0.19	0.243333	1.25333	1	1	0	0	0	-1.36561	-1.31605	2.20913	-0.586935	-0.934315	0	0	0	0	0	0	361	0	0	0	0
2004	TA3DL0110300	182077971	2	localised				AET3G0248900		99.81	99.76	?	1	0	0.06	0.893333	0.23	0	0.223333	0.47	4.36	0.66	0.71	0	0	1	0	0	-0.694918	-0.787771	-1.60815	-0.76664	-0.97137	0	0	0	0	0	0	0	2775	0	0	0
363	TA3DL0110400	182222793	1	localised	1		1	AET3GNEW0000376	1	99.77	-	-	-	1.8	0.576667	3.10333	1.33667	1.03	0.06	0.09	0.01	0.216667	0.123333	1	0	1	1	1	4.65011	2.54639	7.15199	3.38093	3.18126	1	0	1	0	0	0	0	0	0	0	2391
2005	TA3DL0110500	182227559	1	localised				AET3G0249000		99.74	100	1	1	0.24	0.183333	0.07	0.24	0.16	0.8	0.313333	0.433333	0.0666667	0.73	0	0	0	0	0	-0.824593	-0.630459	-0.760943	2.04646	-0.847182	0	0	0	0	0	0	0	0	0	0	0
364	TA3DL0110600	182309787	2	localised				AET3GNEW0000377		99.89	99.67	1	1	0	0	0	0.02	0.00333333	0	0	0	0	0	0	0	0	0	0	1.7604	1.7604	1.7604	1.79561	1.76627	0	0	0	0	0	0	0	0	0	0	0
365	TA3DL0110700	182315308	2	localised	1			AET3GNEW0000378	1	99.56	-	-	-	0	0	0	0	0	0	0	0	0	0	0	0	0	0	0	1.7604	1.7604	1.7604	1.7604	1.7604	0	0	0	0	0	0	0	0	0	0	0
366	TA3DL0110800	182357314	2	localised	1			AET3GNEW0000379	1	99.71	-	-	-	0.153333	0.02	0	0	0.00333333	0.21	0.353333	0	0	0	0	0	0	0	0	-0.595963	-0.753691	1.7604	1.7604	1.76627	0	0	0	0	0	0	0	0	0	573	1024
2006	TA3DL0110900	182388898	5	localised				AET3G0249200		100	100	1	1	3.51667	1.08333	2.99	6	0.166667	3.82333	2.91333	16.1033	0.583333	0.316667	1	1	1	1	0	-0.606622	-1.06703	-2.43499	7.78282	-0.641088	0	0	0	1	0	0	0	0	0	0	0
2007	TA3DL0111000	182393926	4	localised				AET3G0249300		100	100	1?	1	0	0	0	0.0933333	0.0766667	0.0266667	0.01	0	0.176667	0.146667	0	0	0	0	0	-0.583201	-0.573733	1.7604	-0.611349	-0.604985	0	0	0	0	0	0	0	0	0	0	0
2008	TA3DL0111100	182395058	5	localised			1	AET3G0249400		99.82	100	1?	1	0	0.0833333	0	0.173333	0	19.29	15.23	14.78	18.77	27.75	1	1	1	1	1	-11.5258	-8.5103	-8.96387	-9.57137	-16.3315	1	1	1	1	1	0	0	0	0	0	0
2009	TA3DL0111200	182620771	5	localised				AET3G0249500		99.89	99.88	1	1	5.9	2.74333	1.64333	3.09333	1.32333	3.63667	1.10333	1.11667	1.74667	2.61333	1	1	1	1	1	2.61972	3.13301	2.19842	2.62351	-0.883456	0	0	0	0	0	0	0	0	0	0	0
2010	TA3DL0111300	182849093	4	localised				AET3G0249600		99.84	99.72	1?	1	3.94333	1.22	0	0	0.0833333	0.543333	0.0266667	0	0	0	1	1	0	0	0	5.6386	3.80658	1.7604	1.7604	1.9071	1	0	0	0	0	0	0	0	0	0	0
2011	TA3DL0111400	182895681	5	localised				AET3G0249800		100	100	0	1	0.476667	0.41	0	0.253333	0.796667	1.89	0.723333	0.256667	0.34	1.16667	1	0	0	0	0	-1.11174	-0.694287	-0.713853	-0.607333	-0.685036	0	0	0	0	0	0	0	0	0	0	0
2013	TA3DL0111500	183351653	5	localised				AET3G0250000		96.79	99.16	1?	1	59.36	83.21	60.0833	30.65	85.0233	63.5367	96.6933	54.5933	81.2533	56.8867	1	1	1	1	1	-0.60736	-0.659007	1.93424	-1.47628	2.61607	0	0	0	0	0	0	0	0	0	0	0
2012	TA3DL0111600	183606473	4	localised				AET3G0249900		99.77	100	1?	1	0	0	0	0	0	5.33667	0.0133333	21.4233	17.57	33.67	1	0	1	1	1	-3.59956	-0.575627	-12.7376	-10.5487	-19.6944	0	0	1	1	1	0	0	0	0	0	0
367	TA3DL0111700	183719618	2	localised				AET3GNEW0000380		99.57	99.24	1	1	0.0933333	0.03	0	0.15	0.493333	0	0	0	0	0	0	0	0	0	0	1.9247	1.81321	1.7604	2.02446	2.62886	0	0	0	0	0	0	0	946	0	1652	1355
368	TA3DL0111800	183725780	5	localised				AET3GNEW0000381		99.94	99.92	1	1	15.4067	6.62	5.40667	16.3333	15.91	45.9	25.9833	29.2467	43.67	50.08	1	1	1	1	1	-1.62383	-2.01154	-2.68185	-1.46394	-1.71592	0	0	0	0	0	0	0	0	0	1860	2523
2014	TA3DL0111900	183754375	5	localised				AET3G0250400		98.58	98.02	1	1	8.45	2.57	13.2833	20.12	23.6967	11.8733	6.05333	26.02	28.6767	35.9067	1	1	1	1	1	-0.773834	-1.12232	-1.07459	-0.798197	-0.848897	0	0	0	0	0	0	977	952	0	0	0
2015	TA3DL0112000	183760826	1	localised				AET3G0250500		99.34	99.71	1?	1	0.97	0.693333	1.54667	1.27333	1.01667	0.163333	0.326667	0.486667	0.21	0.383333	0	0	1	1	0	2.98108	2.24694	3.01557	3.30742	2.56637	0	0	0	0	0	0	0	0	0	0	0
2016	TA3DL0112100	184044929	5	localised				AET3G0250600		99.98	99.9	1?	1	2.10667	0.353333	0.326667	0.446667	0.16	3.6	0.336667	0.313333	0	0.333333	1	0	0	0	0	-0.841108	1.78235	1.77827	2.54671	-0.652934	0	0	0	0	0	0	0	0	0	0	0
2017	TA3DL0112200	184130085	5	localised				AET3G0250700		99.94	100	1?	1	0.0233333	0.183333	0	1.60333	0.0266667	2.37667	0.39	0.956667	2.09	4.91	1	0	0	1	1	-1.87439	-0.667262	-1.11149	-0.674244	-3.26999	0	0	0	0	0	0	0	474	0	0	0
2018	TA3DL0112300	184158733	4	localised				AET3G0250800		99.83	99.81	1	1	0	0	0.286667	0	0	0	0	5.45333	0	0	0	0	1	0	0	1.7604	1.7604	-2.84909	1.7604	1.7604	0	0	0	0	0	0	0	0	0	0	0
2019	TA3DL0112400	184368296	5	localised				AET3G0251000		100	100	1	1	1.21333	0.546667	0.25	1.86667	1.90667	0.836667	0.346667	2.16333	0	6.16667	1	0	1	1	1	2.12143	2.02185	-1.43755	5.04648	-1.40059	0	0	0	1	0	0	0	689	0	0	0
2020	TA3DL0112500	184405880	5	localised				AET3G0251100		99.64	99.59	1	1	0.23	0.666667	0.913333	0.573333	0.363333	0.98	0.63	1.13333	1.86667	1.23333	0	0	1	1	0	-0.914426	1.8	-0.633369	-1.03501	-0.930551	0	0	0	0	0	0	0	290	0	0	0
2021	TA3DL0112600	184446575	4	localised				AET3G0251200		99.7	100	1	1	0	0.0466667	0	5.21667	0.87	0.05	0.726667	6.01	19.69	13.1933	0	0	1	1	1	-0.596455	-0.937106	-3.98205	-1.89056	-4.31153	0	0	0	0	1	0	0	0	0	0	0
2022	TA3DL0112700	184454174	4	localised				AET3G0251300		99.93	99.91	1	1	0	0.0133333	0	0.0666667	0	0.00666667	0.0266667	0.05	0.8	0.0133333	0	0	0	0	0	-0.57184	-0.575527	-0.596455	-0.958589	-0.575627	0	0	0	0	0	0	0	0	0	0	0
369	TA3DL0112800	184471168	2	localised				AET3GNEW0000382		99.57	99.51	1	1	0	0	0	0	0	0	0	0	0	0	0	0	0	0	0	1.7604	1.7604	1.7604	1.7604	1.7604	0	0	0	0	0	0	0	0	0	1607	1268
370	TA3DL0112900	184559562	2	localised	1			AET3GNEW0000383	1	99.74	-	-	-	0	0	0	0	0	0	0	0	0	0	0	0	0	0	0	1.7604	1.7604	1.7604	1.7604	1.7604	0	0	0	0	0	0	0	0	0	0	0
2023	TA3DL0113100	184608820	5	localised				AET3G0251500		100	100	1	1	0	0	0.02	0	1.81333	0.16	0.336667	6.13	40	14.29	0	0	1	1	1	-0.658941	-0.759297	-3.9708	-23.2902	-3.08727	0	0	0	1	0	0	0	0	0	0	0
2024	TA3DL0113200	184744353	5	localised				AET3G0251600		100	100	1?	1	9.22	0	8.41	25.09	20.6133	18.6533	13.1133	15.4233	34.8667	28.5867	1	1	1	1	1	-1.09238	-8.01712	-0.991426	-0.780918	-0.777612	0	1	0	0	0	0	0	472	0	0	0
2025	TA3DL0113300	184752039	5	localised				AET3G0251700		100	100	1	1	0.116667	1.65667	0.916667	8.07333	1.72667	10.3867	19.26	1.48333	2.43	1.28667	1	1	1	1	0	-5.79244	-4.33203	-0.735999	4.65676	2.09914	1	1	0	1	0	0	0	1227	0	0	0
371	TA3DL0113400	184766579	5	localised				AET3GNEW0000385		99.54	100	1	1	0	0	0	0.00666667	0.0166667	0	0	0	0.146667	0	0	0	0	0	0	1.7604	1.7604	1.7604	-0.647053	1.78974	0	0	0	0	0	0	0	0	795	3975	4779
2026	TA3DL0113500	184987683	5	localised				AET3G0252000		99.96	99.95	1	1	1.69333	1.55333	2.8	2.8	1.46	1.64667	1.49	3.39333	6.67667	1.90333	1	1	1	1	0	1.79144	1.80518	-0.656749	-1.14757	-0.670425	0	0	0	0	0	0	0	0	0	0	0
2027	TA3DL0113600	184990177	5	localised				AET3G0252100		99.91	99.9	1	1	9.79	4.64667	5.98333	10.96	8.09667	1.7	8.77667	4.81333	8.76333	3.03	1	1	1	1	1	7.03508	-0.983529	2.1147	2.15647	3.97364	1	0	0	0	0	0	0	0	0	0	0
2028	TA3DL0113700	185389931	5	localised				AET3G0252300		99.85	99.88	1?	1	7.83333	3.51667	2.62667	9.09333	9.00333	7.60667	4.32333	3.07667	3.94667	6.29	1	1	1	1	1	1.80676	-0.669506	-0.638537	3.59198	2.41562	0	0	0	0	0	0	0	410	0	0	0
2029	TA3DL0113800	185398268	5	localised				AET3G0252400		99.78	99.77	1	1	19.9133	14.19	16.3333	46.0133	24.2867	33.53	41.3933	62.42	89.77	29.74	1	1	1	1	1	-0.937912	-1.58536	-2.07842	-1.09676	-0.690559	0	0	0	0	0	0	869	943	0	0	0
2030	TA3DL0113900	185696595	5	localised				AET3G0252600		99.89	100	1	1	13.51	4.37333	0.176667	1.66333	2.33333	39.4167	6.95333	0.54	5.90667	4.13667	1	1	0	1	1	-1.58227	-0.840803	-0.743457	-1.4731	-0.875369	0	0	0	0	0	0	0	947	0	0	0
2031	TA3DL0114000	185824296	5	localised				AET3G0252700		99.92	99.84	1	1	7.5	7.64333	6.16667	8.45333	7.37	11.7167	9.9	7.74667	15.93	9.33	1	1	1	1	1	-0.849851	-0.716364	-0.693289	-1.01733	-0.701073	0	0	0	0	0	0	0	547	0	0	0
2032	TA3DL0114100	185828917	3	localised				AET3G0252800		96.88	97.64	1	1	0.173333	0.07	0.57	1.10333	0.3	0.06	0	0	0.83	0.283333	0	0	0	1	0	1.94862	1.88363	2.76383	2.02334	1.78326	0	0	0	0	0	0	0	0	0	0	0
2033	TA3DL0114200	185835022	1	localised				AET3G0252850		98.62	98.62	0	1	0.09	0.0433333	2.11	0.21	0.0833333	0.0833333	0.0866667	4.68333	0.196667	0.09	0	0	1	0	0	1.77123	-0.591646	-1.03808	1.78001	-0.571548	0	0	0	0	0	0	0	0	0	0	0
2034	TA3DL0114300	185840077	4	localised				AET3G0252900		100	100	1	1	1.69333	0.666667	1.68667	1.96667	4.07	2.09333	0.983333	3.82667	5.31667	6.85667	1	0	1	1	1	-0.652417	-0.675983	-1.02052	-1.20951	-0.880276	0	0	0	0	0	0	0	0	0	0	0
2035	TA3DL0114400	186045322	5	localised				AET3G0253000		99.89	99.89	1	1	5.76333	1.24	0.193333	4.58	7.84	6.26333	0.573333	0.07	2.64	5.61333	1	1	0	1	1	-0.610048	2.50633	1.96331	2.69864	2.35312	0	0	0	0	0	0	0	282	0	0	0
2036	TA3DL0114500	186092648	5	localised				AET3G0253100		99.96	99.94	1	1	0.0533333	0	0	0	0.23	1.19	0.0233333	0	0.0933333	0.22	1	0	0	0	0	-1.18105	-0.581307	1.7604	-0.621071	1.77483	0	0	0	0	0	0	0	715	0	0	0
372	TA3DL0114600	186099156	3	localised				AET3GNEW0000386		99.83	99.81	1	1	0	0	0	0	0	0	0	0	0.01	0	0	0	0	0	0	1.7604	1.7604	1.7604	-0.573733	1.7604	0	0	0	0	0	0	0	0	0	1683	2693
2037	TA3DL0114700	186113301	2	localised				AET3G0253200		100	100	1	1	0.39	0.14	0.0533333	1.88333	0.64	1.33	0.146667	0.496667	29.6133	1.34667	1	0	0	1	0	-0.952203	-0.571375	-0.807138	-6.03121	-0.812823	0	0	0	1	0	0	0	701	0	0	0
2038	TA3DL0114800	186181106	1	localised				AET3G0253300		99.77	99.77	?	?	0	0	0	0	0.00666667	0.0266667	0	0.00666667	0.133333	0.13	0	0	0	0	0	-0.583201	1.7604	-0.57184	-0.643793	-0.637649	0	0	0	0	0	0	591	0	0	0	0
2039	TA3DL0114900	186279603	3	localised				AET3G0253400		98.19	97.54	1?	1	0.126667	0.0966667	0	0	0	12.1033	3.07333	0.0166667	0.01	1.21667	1	1	0	0	0	-6.60655	-2.10991	-0.57752	-0.573733	-1.25918	1	0	0	0	0	0	0	0	0	0	0
373	TA3DL0115000	186429833	5	localised				AET3GNEW0000387		99.85	99.84	1	1	3.90667	1.67	1.76333	4.01	3.54667	18.63	12.9867	21.8567	25.81	18.4167	1	1	1	1	1	-2.2726	-2.97572	-4.6986	-3.03982	-2.42588	0	0	1	0	0	0	0	0	0	0	1074
2040	TA3DL0115100	186503942	4	localised				AET3G0253500		99.95	100	1	1	1.21	0.03	0	0	0	31.96	2.55333	0	0.02	0.06	1	1	0	0	0	-8.47195	-1.95969	1.7604	-0.579414	-0.602136	1	0	0	0	0	0	0	0	0	0	0
2041	TA3DL0115200	186579473	2	localised				AET3G0253700		100	100	1	1	0	0	0	0	0	0	0	0	0	0	0	0	0	0	0	1.7604	1.7604	1.7604	1.7604	1.7604	0	0	0	0	0	0	0	0	0	0	0
2042	TA3DL0115400	186629946	5	localised				AET3G0253800		99.97	100	?	1	0.933333	0.0366667	3.51333	0.0633333	1.47333	0.933333	0.08	3.36667	0.276667	2.81333	0	0	1	0	1	1.7604	-0.591798	1.81953	-0.682019	-0.875812	0	0	0	0	0	0	0	0	0	0	0
2043	TA3DL0115500	186633937	5	localised				AET3G0253900		99.95	99.93	1	1	8.76	7.15667	5.03667	2.85333	12.4733	2.10333	3.04333	10.8	10.5433	5.65	1	1	1	1	1	5.53647	3.55128	-1.11038	-1.7017	3.56669	1	0	0	0	0	0	0	1830	0	0	0
2044	TA3DL0115600	186832773	5	localised				AET3G0254000		99.92	99.93	1	1	0.37	0.143333	0	0.14	0.18	1.27	0.00666667	0.0666667	0.0833333	0.36	1	0	0	0	0	-0.941226	1.99939	-0.605923	1.85248	-0.654705	0	0	0	0	0	0	0	220	0	0	0
2045	TA3DL0115700	186837151	5	localised				AET3G0254100		99.79	100	1?	1	12.1833	6.92667	7.62333	22.6467	18.6133	63.2667	27.32	46.63	143.09	72.69	1	1	1	1	1	-2.76917	-2.02951	-3.13757	-3.46141	-2.13425	0	0	0	0	0	0	0	0	0	0	0
2046	TA3DL0115800	187149948	5	localised				AET3G0254200		99.24	98.8	1	1	9.05	5.49	6.27667	8.90667	9.32667	6.75333	4.43333	11.5	13.2267	7.78	1	1	1	1	1	2.28186	2.10276	-0.975812	-0.815763	2.07051	0	0	0	0	0	0	0	125	0	0	0
2047	TA3DL0115900	187153337	5	localised				AET3G0254300		100	100	1	1	0.573333	0.14	0.436667	1.94667	3.11333	0.0166667	0.0166667	0.00333333	0	0	0	0	0	1	1	2.72429	1.97396	2.52071	5.18731	7.24111	0	0	0	1	1	0	0	1066	0	0	0
2048	TA3DL0116000	187164659	5	localised				AET3G0254500		99.82	99.81	1?	1	1.57333	0.73	1.11667	1.02667	1.21333	1.36333	1.21667	0.946667	1.99667	1.70667	1	1	1	1	0	1.91682	-0.727852	1.91413	-0.839933	-0.694667	0	0	0	0	0	0	0	0	0	0	0
374	TA3DL0116100	187178497	3	localised				AET3GNEW0000388		99.52	100	1	1	0	0.0166667	0.17	1.25667	1.24	0.0666667	0.09	0	2.08667	2.19333	0	0	0	1	1	-0.605923	-0.609027	2.05967	-0.776982	-0.809813	0	0	0	0	0	0	0	1089	0	1704	3281
2049	TA3DL0116200	187184303	5	localised				AET3G0254600		99.89	99.89	1	1	0.413333	0.146667	0.823333	0.143333	0.0733333	1.16	0.283333	1.98333	0.0833333	0.586667	1	0	1	0	0	-0.868156	-0.635757	-0.929446	1.8579	-0.83973	0	0	0	0	0	0	0	0	0	0	805
2050	TA3DL0116300	187191660	3	localised				AET3G0254630		99.84	100	1?	1	0	0	0	0	0	0.0266667	0	0	0	0.0366667	0	0	0	0	0	-0.583201	1.7604	1.7604	1.7604	-0.588881	0	0	0	0	0	0	0	0	0	0	0
375	TA3DL0116400	187199214	2	localised				AET3GNEW0000389		99.86	100	1	1	0	0	0.0733333	0	0	0.0333333	0.0633333	0	0	0.0666667	0	0	0	0	0	-0.586988	-0.604029	1.8895	1.7604	-0.605923	0	0	0	0	0	0	0	0	0	0	0
2051	TA3DL0116500	187201950	2	localised				AET3G0254700		100	100	1	1	0	0	0	0.03	0	0	0	0	0.15	0.03	0	0	0	0	0	1.7604	1.7604	1.7604	-0.634234	-0.585094	0	0	0	0	0	0	0	0	0	0	0
2053	TA3DL0116600	187339786	5	localised				AET3G0254800		99.79	99.8	1?	1	0	0	0	0.513333	0.56	0	0	0	1.15	0.79	0	0	0	1	0	1.7604	1.7604	1.7604	-0.807035	-0.651804	0	0	0	0	0	0	0	0	0	0	0
2054	TA3DL0116700	187427351	5	localised				AET3G0254900		98.71	98.61	1	0	0	0	0	0.6	0.303333	0	0.03	0.0466667	1.26	0.476667	0	0	0	1	0	1.7604	-0.585094	-0.594562	-0.802374	-0.643599	0	0	0	0	0	0	0	0	0	0	797
2055	TA3DL0116800	187565806	5	localised				AET3G0254950		99.7	99.76	1	1	0.04	0.12	0	1.76333	3.84	0.0166667	0.0633333	0.14	10.1633	11.7633	0	0	0	1	1	1.8008	1.85421	-0.64758	-2.29482	-1.49798	0	0	0	0	0	0	0	0	0	0	795
376	TA3DL0116900	187662005	5	localised				AET3GNEW0000390		99.82	99.81	1	1	4.19	2.66	6.72	8.38	6.85	4.67	6.32	7.04	4.26	5.58333	1	1	1	1	1	-0.620589	-1.13611	-0.591599	3.13927	2.09911	0	0	0	0	0	0	0	0	0	0	3266
2056	TA3DL0117000	187665528	5	localised				AET3G0255000		99.89	99.85	1?	1	1.01667	2.15667	1.05	0.67	2.94333	0.503333	0.743333	0.886667	0.516667	3.12667	1	1	1	0	1	2.36151	3.18757	1.9128	1.93837	-0.594463	0	0	0	0	0	1051	0	1501	0	0	0
2057	TA3DL0117100	187825913	5	localised				AET3G0255100		100	100	1	1	3.46333	3.78	32.5	74.38	16.1733	6.70333	6.32333	53.2767	59.53	22.8433	1	1	1	1	1	-0.980411	-0.870301	-0.920358	2.19228	-0.78868	0	0	0	0	0	0	0	0	0	0	0
2058	TA3DL0117200	187840505	4	localised				AET3G0255200		99.94	99.92	1?	1	0.0766667	0.05	1.29	3.42333	1.11	0.02	0.04	1.00667	4.56	2.45333	0	0	1	1	1	1.8582	1.77733	2.00896	-0.714026	-0.929704	0	0	0	0	0	0	0	0	0	0	0
2059	TA3DL0117300	188787787	5	localised				AET3G0255300		100	100	1	1	0.06	0.176667	0	0.696667	1.12	0.25	0.373333	0.01	3.02333	5.98	0	0	0	1	1	-0.669873	-0.662996	-0.573733	-1.34703	-1.87029	0	0	0	0	0	0	0	0	0	0	0
2060	TA3DL0117400	188956701	4	localised				AET3G0255450		99.75	99.77	1?	1	0.423333	0.343333	0.0766667	0.183333	0.12	4.33	1.02	1.32	0.446667	1.43333	1	1	1	0	0	-2.1272	-0.854193	-1.22404	-0.694464	-1.23416	0	0	0	0	0	0	0	0	0	0	1307
2061	TA3DL0117500	189087927	4	localised				AET3G0255500		99.95	99.93	1	1	3.44	2.52667	0.91	2.63	2.00667	8.74	4.33333	3.03	2.92333	5.30333	1	1	1	1	1	-1.24613	-0.859059	-1.19856	-0.613956	-1.1909	0	0	0	0	0	0	0	0	0	0	0
2062	TA3DL0117600	189290395	5	localised				AET3G0255550		99.89	99.86	1?	1	2.65667	1.37667	0.266667	1.54	1.34	6.25667	3.00333	1.02667	2.05	3.48667	1	1	1	1	1	-1.1273	-0.956846	-0.908884	-0.682111	-1.08917	0	0	0	0	0	0	0	0	0	1849	674
2063	TA3DL0117700	189477395	5	localised				AET3G0255800		100	100	1	1	0.283333	0	0	1.01	10.7333	0.486667	0	0.0166667	3.66	45.5367	0	0	0	1	1	-0.658056	1.7604	-0.57752	-1.31698	-2.25301	0	0	0	0	0	0	0	0	0	0	0
377	TA3DL0117800	189481751	5	localised				AET3GNEW0000391		99.58	100	1	1	2.78667	0.53	2.99667	0.336667	0.886667	1.37667	0.643333	2.87667	0.813333	5.10333	1	0	1	0	1	2.80479	-0.610131	1.81489	-0.770625	-1.83764	0	0	0	0	0	0	0	1023	0	1188	1209
2064	TA3DL0117900	189487371	4	localised				AET3G0255900		99.9	99.92	1?	1	1.89333	1.60667	8.49333	6.42667	6.24667	1.74333	3.46333	11.5433	10.0233	9.06333	1	1	1	1	1	1.85666	-0.972663	-0.750556	-0.843155	-0.788846	0	0	0	0	0	0	0	784	0	0	0
2065	TA3DL0118000	189545706	1	localised				AET3G0256000		?	?	1	1	0	0	0	0	0	0	0	0	0	0	0	0	0	0	0	1.7604	1.7604	1.7604	1.7604	1.7604	0	0	0	0	0	0	0	0	0	0	0
2067	TA3DL0118100	189974815	5	localised				AET3G0256200		100	100	1?	1	0.126667	1.19667	0.04	0.27	0.266667	0.02	1.36667	10.46	11.8467	0.77	0	1	1	1	0	1.94449	-0.612014	-6.2595	-5.74613	-0.793779	0	0	1	1	0	0	0	0	0	0	0
2068	TA3DL0118200	189998787	5	localised				AET3G0256300		99.77	100	1	1	0.773333	0.743333	2.55333	5.37667	1.61667	3.52	4.52667	6.38	9.58333	5.03333	1	1	1	1	1	-1.44789	-1.80082	-1.1798	-0.942795	-1.30978	0	0	0	0	0	0	0	0	0	0	0
2069	TA3DL0118300	190003040	3	localised				AET3G0256400		100	?	?	1	3.41667	0.03	0.0266667	0.456667	0.166667	44.8067	0.146667	0.493333	5.58333	1.84	1	0	0	1	0	-5.89146	-0.632395	-0.826258	-2.56729	-1.3828	1	0	0	0	0	0	0	0	0	0	0
2070	TA3DL0118400	190009708	5	localised				AET3G0256500		99.96	99.96	1?	1	2.37333	1.07333	0.173333	0.703333	0.616667	9.88	4.36	0.636667	3.63667	2.73	1	1	0	1	1	-1.83214	-1.46853	-0.792369	-1.5463	-1.31062	0	0	0	0	0	0	0	398	0	0	0
2071	TA3DL0118500	190402265	4	localised				AET3G0256600		99.74	99.74	?	?	0	0	0	0	0	0	0	0	0	0	0	0	0	0	0	1.7604	1.7604	1.7604	1.7604	1.7604	0	0	0	0	0	0	0	0	0	0	0
2072	TA3DL0118600	190616315	3	localised				AET3G0256700		99.92	99.88	1	1	0.18	0	0	2.17333	0.746667	0.483333	0	0.533333	11.9033	9.99667	0	0	0	1	1	-0.714078	1.7604	-0.871014	-2.3098	-3.57635	0	0	0	0	0	0	0	0	0	0	0
2073	TA3DL0118700	190620390	5	localised				AET3G0256800		99.96	99.95	1	1	21.0133	4.58333	0	0	0	61.8033	0.733333	0.0166667	0	0.0666667	1	1	0	0	0	-1.62064	5.67052	-0.57752	1.7604	-0.605923	0	1	0	0	0	0	0	0	0	0	0
2074	TA3DL0118800	190626765	4	localised				AET3G0256900		100	100	1?	1	0	0	0	0.0333333	0	3.38	1.23667	2.15	1.02333	1.24667	1	1	1	1	0	-2.48807	-1.27054	-1.78937	-1.11228	-1.27623	0	0	0	0	0	0	0	0	0	0	0
2075	TA3DL0118900	190675806	5	localised				AET3G0257000		99.64	99.83	1?	1	1.15667	0.96	0.46	1.48333	2.05	1.10667	0.533333	1.67	2.16667	2.82667	1	0	1	1	1	1.80218	2.25025	-1.03884	-0.724363	-0.712704	0	0	0	0	0	0	0	0	0	0	0
2076	TA3DL0119000	190925761	4	localised				AET3G0257100		99.88	99.91	1	1	0	0	0	0	0.636667	0	0.653333	0	0.423333	2.81	0	0	0	0	1	1.7604	-0.93918	1.7604	-0.808528	-1.32237	0	0	0	0	0	0	0	0	0	0	0
2077	TA3DL0119100	190932134	5	localised				AET3G0257200		99.95	99.93	1	1	5.45667	4.67667	1.37333	5.34	5.29333	10.38	19.79	6.86667	19.1333	11.9067	1	1	1	1	1	-1.0012	-2.08041	-1.88287	-1.80391	-1.16499	0	0	0	0	0	0	0	0	0	0	0
2078	TA3DL0119200	190938762	5	localised				AET3G0257300		100	100	1	1	1.00333	0.456667	0.526667	1.27333	1.23333	1.82	1.19333	0.3	0.803333	1.42333	1	1	0	1	0	-0.799622	-0.855329	2.06734	2.21921	-0.61638	0	0	0	0	0	0	0	0	0	0	0
2079	TA3DL0119300	191032337	3	localised				AET3G0257400		99.9	99.92	1	1	0	0	0	0	0	0.0333333	0	0	0	0	0	0	0	0	0	-0.586988	1.7604	1.7604	1.7604	1.7604	0	0	0	0	0	0	0	0	0	0	0
2080	TA3DL0119400	191039313	5	localised				AET3G0257500		99.89	99.91	1	1	13.44	7.07	2.04667	10.91	6.19333	34.6367	8.06333	3.74333	21.5133	12.6367	1	1	1	1	1	-1.4019	-0.637974	-0.884397	-1.07378	-1.07688	0	0	0	0	0	0	0	0	0	0	0
2081	TA3DL0119500	191044858	1	localised				AET3G0257600		100	100	0	0	0.03	0.0766667	0.283333	0.0233333	0.0266667	0.18	0.143333	0.55	0.163333	0.00666667	0	0	0	0	0	-0.650779	-0.603226	-0.68609	-0.645767	1.79537	0	0	0	0	0	0	0	825	0	0	0
2082	TA3DL0119600	191053739	5	localised				AET3G0257700		99.85	99.85	1	1	2.42667	1.84	2.81	3.60333	1.88333	0.65	6.98333	17.3133	48.1567	7.47667	1	1	1	1	1	3.65594	-1.59681	-2.73043	-6.06595	-1.67001	0	0	0	1	0	0	598	1173	0	0	0
2083	TA3DL0119700	191120219	2	localised				AET3G0257800		100	100	1	1	0	0	0	0.0633333	0.0233333	0.00666667	0.0533333	0	0.48	0.0366667	0	0	0	0	0	-0.57184	-0.598349	1.7604	-0.790644	-0.575454	0	0	0	0	0	0	0	1586	0	0	0
2084	TA3DL0119800	191128345	4	localised				AET3G0257900		99.84	99.7	1	1	0.03	0	0.03	0.446667	0.17	0.1	0.136667	0.04	0.536667	0.253333	0	0	0	0	0	-0.606658	-0.645687	-0.573568	-0.603392	-0.608512	0	0	0	0	0	0	0	1715	0	0	0
2085	TA3DL0119900	191157186	5	localised				AET3G0258000		99.87	100	1?	1	0.69	1.59	9.44	2.31333	4.17667	1.97667	3.75333	35.1167	12.16	12.8667	1	1	1	1	1	-1.00053	-1.04253	-1.96515	-2.25621	-1.52164	0	0	0	0	0	0	0	0	0	0	0
2086	TA3DL0120000	191169044	5	localised				AET3G0258100		100	100	1	1	1.84667	7.62667	2.30333	4.50333	7.26	20.9433	30.8333	22.3	23.86	20.35	1	1	1	1	1	-4.3788	-2.09618	-4.00675	-2.56604	-1.46827	1	0	1	0	0	0	0	611	0	0	0
2087	TA3DL0120200	191339952	5	localised				AET3G0258200		99.92	100	1	1	166.927	121.57	390.073	433.413	172.067	481.097	454.667	1103.86	743.4	351.13	1	1	1	1	1	-1.63081	-2.11179	-1.60487	-0.973401	-1.15579	0	0	0	0	0	0	798	401	0	0	0
2088	TA3DL0120300	191349976	5	localised				AET3G0258300		99.97	100	1	1	1.37667	0.0733333	1.52	2.74	4.86	0	0.0133333	1.29	2.20333	7.53	1	0	1	1	1	4.18388	1.86463	1.93721	2.05533	-0.826875	1	0	0	0	0	0	326	1462	0	0	0
2089	TA3DL0120400	191414116	5	localised				AET3G0258400		99.85	99.86	1	1	0.456667	0.65	0.813333	3.27667	0.363333	1.04333	0	3.08667	4.06333	0.293333	1	0	1	1	0	-0.796834	2.90466	-1.28021	-0.672543	1.85568	0	0	0	0	0	0	0	0	0	0	0
380	TA3DL0120600	191631651	5	localised			1	AET3GNEW0000395		97.5	95.01	1	1	4.00667	1.71333	5.50333	3.91	4	0	0	0	0	0	1	1	1	1	1	8.81374	4.77655	11.4485	8.64356	8.802	1	1	1	1	1	0	0	0	0	802	1269
2090	TA3DL0120700	191653244	5	localised				AET3G0258500		100	100	1?	1	3.70667	1.94667	0.313333	3.16667	2.07333	11.8167	0.02	0	10.0233	5.38	1	1	0	1	1	-1.54686	5.0856	2.31199	-1.50284	-1.17923	0	1	0	0	0	0	0	0	0	0	0
2091	TA3DL0120800	192540478	5	localised				AET3G0258800		100	100	1	1	3.21333	6.87	0.986667	10.3033	4.97667	2.34	5.33333	0.236667	5.89667	2.69333	1	1	0	1	1	2.2207	2.18753	2.82803	2.88522	2.84873	0	0	0	0	0	0	0	478	0	0	0
381	TA3DL0120900	192699103	5	localised				AET3GNEW0000396		100	100	1	1	6.44667	1.37	23.1467	0.426667	7.54	19.8933	4.7	88.0167	0.91	37.3133	1	1	1	0	1	-1.5938	-1.3662	-2.09413	-0.7605	-2.54848	0	0	0	0	0	0	0	0	0	0	3586
382	TA3DL0121000	192705556	3	localised				AET3GNEW0000397		100	100	1	1	0.33	0.02	0.05	0.0966667	0.533333	0.493333	0.0733333	0.153333	0.946667	1.33	0	0	0	0	1	-0.637814	-0.597755	-0.623956	-1.00834	-0.863193	0	0	0	0	0	0	0	0	0	0	0
2092	TA3DL0121100	192868990	3	localised				AET3G0258880		100	100	1	1	0.0266667	0	0.08	0.02	0.04	0.0933333	0.14	0.1	0.43	0.213333	0	0	0	0	0	-0.604939	-0.64758	-0.578572	-0.796388	-0.662728	0	0	0	0	0	0	0	0	0	0	829
2093	TA3DL0121200	192870186	4	localised				AET3G0258890		100	100	1	1	0.35	0.0533333	1.05	0.443333	0.843333	1.83333	0.513333	7.98	2.54667	3.63667	1	0	1	1	1	-1.19221	-0.816126	-2.48835	-1.39586	-1.42886	0	0	0	0	0	0	0	0	0	0	718
2094	TA3DL0121300	192873085	2	localised				AET3G0258900		100	100	1	1	0.08	0.03	0.54	0.246667	0.17	0	0.06	0	0	0	0	0	0	0	0	1.90123	-0.584598	2.71102	2.19463	2.05967	0	0	0	0	0	0	0	0	0	0	0
2095	TA3DL0121400	192874502	3	localised				AET3G0259000		99.96	100	1	1	0.0766667	0	1.09333	0.406667	0.383333	0.856667	0.556667	4.37	1.06333	2.63	0	0	1	1	1	-0.979583	-0.884269	-1.45722	-0.833234	-1.49063	0	0	0	0	0	0	0	0	0	2722	107
2096	TA3DL0121500	192913418	5	localised				AET3G0259100		100	100	1?	1	3.80667	2.59333	0.16	0.56	13.2133	39.9467	7.44667	1.53333	7.92333	80.9733	1	1	1	1	1	-4.83908	-1.33529	-1.24057	-3.24931	-3.27616	1	0	0	0	0	0	1522	722	0	0	0
383	TA3DL0121600	193020132	5	localised				AET3GNEW0000398	1	100	100	-	-	4.7	2.61667	11.7867	8.55333	8.27333	89.58	22.3333	106.577	225.833	237.267	1	1	1	1	1	-9.02706	-3.66486	-4.77914	-13.4878	-14.5954	1	0	1	1	1	0	841	286	879	0	277
384	TA3DL0121700	193063906	1	localised				AET3GNEW0000399		100	100	1	1	0	0	0	0	0	0	0	0	0	0	0	0	0	0	0	1.7604	1.7604	1.7604	1.7604	1.7604	0	0	0	0	0	0	0	0	0	0	0
385	TA3DL0121800	193220558	5	localised				AET3GNEW0000400		100	100	1	1	0.116667	0.273333	1.80333	0.00333333	0.00666667	3.36	4.80667	12.61	0.0733333	0.57	1	1	1	0	0	-2.21795	-2.59044	-2.75786	-0.607684	-0.885937	0	0	0	0	0	0	0	0	0	0	0
386	TA3DL0121900	193237085	5	localised				AET3GNEW0000401		100	100	1	1	1.04	1.77	0.81	0.663333	0.633333	24.8433	31.27	6.78	29.88	14.6467	1	1	1	1	1	-7.19626	-6.61771	-2.44169	-10.546	-5.44171	1	1	0	1	1	0	0	0	0	0	1419
2097	TA3DL0122000	193255769	5	localised				AET3G0259200		100	100	?	1	1.74	1.72	0.213333	0.34	2.20333	2.09667	1.66	0.95	0.63	0.62	1	1	0	0	1	-0.641996	1.80011	-0.912942	-0.690989	3.48096	0	0	0	0	0	0	0	0	0	0	0
2098	TA3DL0122100	193274047	4	localised				AET3G0259300		100	100	1	1	0.296667	0.156667	0.1	0.273333	0.206667	1.49667	1.21333	0.623333	1.07667	0.823333	1	1	0	1	0	-1.09376	-1.08699	-0.838308	-0.926432	-0.858356	0	0	0	0	0	0	0	0	0	0	0
2099	TA3DL0122200	193615766	4	localised				AET3G0259500		100	100	1	1	0.496667	0	0	0.0366667	0.176667	1.69	0.00333333	0	0.273333	0.05	1	0	0	0	0	-1.02098	-0.569946	1.7604	-0.697737	1.97277	0	0	0	0	0	0	0	0	0	0	0
2100	TA3DL0122300	193617739	3	localised				AET3G0259510		100	100	1	1	999.69	7.71333	0	0	0	2619.92	8.84333	0	0	0	1	1	0	0	0	-1.4878	-0.641721	1.7604	1.7604	1.7604	0	0	0	0	0	0	0	0	0	0	377
2101	TA3DL0122400	193736365	4	localised				AET3G0259600		99.87	99.69	1	1	1136.51	8.23	0	0	0	1676.53	4.93	0.0233333	0	0.03	1	1	0	0	0	-0.837729	2.74005	-0.581307	1.7604	-0.585094	0	0	0	0	0	0	0	0	0	0	0
2102	TA3DL0122500	193749187	2	localised			1	AET3G0259700		100	100	1?	1	0.246667	7.37667	8.91667	0	0	0.0466667	14.1633	1.35667	1.32667	0.00333333	0	1	1	1	0	2.09678	-1.02828	7.40762	-1.32167	-0.569946	0	0	1	0	0	0	0	0	0	0	0
387	TA3DL0122600	194384016	3	localised				AET3GNEW0000402		100	100	1	1	0	0	0	0	0	0	0	0	0	0	0	0	0	0	0	1.7604	1.7604	1.7604	1.7604	1.7604	0	0	0	0	0	0	0	0	0	0	1650
2103	TA3DL0122700	194457104	5	localised				AET3G0260100		100	100	1	1	0	0	0	0.193333	0.153333	0	0	0.316667	2.55333	2.02667	0	0	0	1	1	1.7604	1.7604	-0.747936	-1.69146	-1.49073	0	0	0	0	0	0	0	0	0	0	0
2104	TA3DL0122800	194634410	5	localised				AET3G0260200		99.95	100	1?	1	3.34667	1.68333	0.44	6.08667	3.61	8.52	4.47667	3.55	14.4933	12.1767	1	1	1	1	1	-1.24414	-1.15939	-1.79489	-1.24191	-1.62365	0	0	0	0	0	0	0	0	0	0	0
2105	TA3DL0122900	194812438	5	localised				AET3G0260300		100	100	1	1	3.85333	2.30667	1.63	5.70667	3.76333	29.1833	13.22	16.1867	34.1233	25.66	1	1	1	1	1	-3.53277	-2.44286	-3.71214	-2.97494	-3.17935	0	0	0	0	0	0	0	0	0	0	0
2106	TA3DL0123000	194930399	4	localised				AET3G0260400		100	100	1	1	0	0	2.87667	0	0	0	0	1.81333	0	0	0	0	1	0	0	1.7604	1.7604	2.42576	1.7604	1.7604	0	0	0	0	0	0	0	0	0	0	0
2107	TA3DL0123100	194940383	5	localised				AET3G0260500		99.94	100	1	1	4.49333	7.09	6.22333	3.4	4.57333	4.09667	9.49333	24.4367	8.87	11.98	1	1	1	1	1	1.89741	-0.736807	-2.00037	-1.27425	-1.32296	0	0	0	0	0	0	0	0	0	0	0
2108	TA3DL0123200	194943964	5	localised				AET3G0260600		100	100	1	1	0.89	0	4.89667	1.34667	2.72333	0.906667	0.616667	33.5633	0.953333	21.2467	0	0	1	1	1	-0.573062	-0.918352	-3.32964	2.11488	-3.39408	0	0	0	0	0	0	0	0	0	0	0
2109	TA3DL0123300	195207683	3	localised				AET3G0260800		100	100	1	1	0.0433333	1.28333	0	0.0666667	0.0633333	0.26	9.11333	0.166667	2.64333	0.0366667	0	1	0	1	0	-0.686019	-2.51602	-0.662728	-1.94026	1.80568	0	0	0	0	0	0	0	860	0	0	0
388	TA3DL0123400	195209642	3	localised	1			AET3GNEW0000403	1	100	-	-	-	0.2	0.336667	0.243333	1.05667	0.54	0.106667	0.03	0.253333	0.04	0.426667	0	0	0	1	0	1.90887	2.28453	-0.572622	3.4813	1.90024	0	0	0	0	0	0	0	913	371	544	3879
2110	TA3DL0123500	195270318	4	localised				AET3G0260900		100	100	1?	1	0.25	0.36	0	1.84333	0.0533333	0.396667	0.753333	0	0	0.0166667	0	0	0	1	0	-0.634704	-0.732342	1.7604	5.0054	1.82389	0	0	0	1	0	0	0	764	0	0	0
2111	TA3DL0123600	195320586	5	localised				AET3G0261000		99.93	99.91	1?	0	13.62	10.32	5.33	11.1433	12.7867	52.24	32.43	39.07	99.3733	59.1367	1	1	1	1	1	-2.06861	-1.67756	-3.59587	-4.69536	-2.47781	0	0	0	1	0	0	0	433	0	0	0
2112	TA3DL0123700	195591195	5	localised				AET3G0261400		100	100	1	1	1.74667	1.18667	0.383333	1.36333	1.02	3.89	1.24	0.543333	0.72	1.34667	1	1	0	1	0	-1.01133	-0.581908	-0.633755	2.41884	-0.659916	0	0	0	0	0	0	0	0	0	0	0
2113	TA3DL0123800	195604920	5	localised				AET3G0261500		99.44	99.28	1	1	0	0	0	0	0.123333	1.64333	0.426667	10.26	3.51667	0.903333	1	0	1	1	0	-1.50155	-0.810422	-6.39627	-2.5657	-0.962487	0	0	1	0	0	0	0	0	0	0	0
2114	TA3DL0123900	196015569	2	localised				AET3G0261700		100	100	1	1	0.00666667	0	0.00333333	0.0266667	0.0366667	0.0533333	0.00333333	0.02	0.446667	0.106667	0	0	0	0	0	-0.594386	-0.569946	-0.577489	-0.800438	-0.60641	0	0	0	0	0	0	0	0	0	1020	1550
2115	TA3DL0124000	196017264	5	localised			1	AET3G0261800		100	100	1	1	8.94333	0.75	8.14333	0.59	29.2333	0.0733333	0	0	0	0.55	1	0	1	0	1	16.3083	3.0807	16.0959	2.79904	34.3373	1	0	1	0	1	0	0	0	0	0	0
2116	TA3DL0124100	196043482	5	localised				AET3G0261900		99.92	100	1	1	11.1233	1.06	76.12	0	8.58	4.55	0.746667	54.4	0.19	5.04667	1	1	1	0	1	3.84539	2.0762	2.45058	-0.675983	2.78908	0	0	0	0	0	0	0	0	0	0	0
389	TA3DL0124200	196045296	5	localised				AET3GNEW0000404		100	100	1	1	1.76	0.02	34.7833	0	3.39667	4.44333	0.156667	53.1933	0.29	15.3033	1	0	1	0	1	-1.12033	-0.644164	-0.860308	-0.732788	-2.1064	0	0	0	0	0	0	0	0	0	948	3426
2117	TA3DL0124300	196116306	5	localised				AET3G0262000		100	100	?	1	0	0	0	0	0.01	1.29667	11.99	5.18667	15.4833	9.04333	1	1	1	1	1	-1.30463	-7.379	-3.51435	-9.3634	-5.64866	0	1	0	1	1	0	0	980	0	0	0
2118	TA3DL0124400	196189204	5	localised			1	AET3G0262500		100	99.93	1	1	4.82333	4.74	22.7333	42.7967	26.8233	0.426667	0.49	1.02667	0.64	1.39667	1	1	1	1	1	7.18556	6.78168	20.6152	47.012	20.4368	1	1	1	1	1	0	0	1150	0	0	0
2119	TA3DL0124500	196213567	5	localised				AET3G0262600		100	100	1	1	0.25	1.16333	13.2133	32.21	35.67	0.493333	1.83667	31.2733	34.3	68.51	0	1	1	1	1	-0.678634	-0.744858	-1.28984	-0.603802	-1.07678	0	0	0	0	0	0	911	291	0	0	0
2120	TA3DL0124600	196514460	5	localised				AET3G0262700		100	100	1?	1	111.043	93.0367	5.78667	171.003	563.387	179.633	108.397	60.73	957.107	767.223	1	1	1	1	1	-0.9158	-0.660839	-5.16688	-3.16421	-0.773213	0	0	1	0	0	0	0	574	0	0	0
2121	TA3DL0124700	196518043	5	localised				AET3G0262800		100	100	1	1	4.08	3.08333	0.756667	4.72	4.8	3.76333	8.00667	9.85333	70.3833	34.1967	1	1	1	1	1	1.87743	-1.25296	-3.50964	-7.08907	-3.44717	0	0	0	1	0	0	0	0	0	0	0
390	TA3DL0124800	196656628	2	localised	1			AET3GNEW0000405	1	99.93	-	-	-	1.09	0.426667	0.716667	1.28333	0.31	3.98	2.26333	3.86333	2.75	6.39333	1	1	1	1	1	-1.35354	-1.29935	-1.6093	-0.932933	-3.20596	0	0	0	0	0	0	0	0	226	1327	5282
2122	TA3DL0124900	197129180	5	localised				AET3G0263000		99.82	99.66	1?	1	0	0	0	0	0	0.363333	0.0666667	4.59333	2.89333	5.54333	0	0	1	1	1	-0.774445	-0.605923	-3.17731	-2.21162	-3.71696	0	0	0	0	0	0	0	479	0	0	0
2123	TA3DL0125000	197265532	5	localised				AET3G0263200		99.97	99.94	1	1	3.58667	4.24333	0.613333	2.64333	2.5	5.40667	5.55667	3.77	5.33333	5.31333	1	1	1	1	1	-0.793457	-0.710337	-1.67951	-0.987466	-1.02466	0	0	0	0	0	0	0	0	0	0	0
2124	TA3DL0125100	197272008	4	localised				AET3G0263250		100	100	1	1	0.316667	0.0966667	0.233333	0.213333	0.166667	0.426667	0.313333	2.42	1.90333	1.51	0	0	1	1	0	-0.61551	-0.680282	-1.57519	-1.35927	-1.22212	0	0	0	0	0	0	0	506	0	0	0
2125	TA3DL0125200	197277587	5	localised				AET3G0263300		100	100	1	1	0	0	0	0	0	1.62667	3.48	0.466667	15.2233	0.66	1	1	0	1	0	-1.49209	-2.54488	-0.833144	-9.21571	-0.942968	0	0	0	1	0	0	0	0	0	0	0
2126	TA3DL0125300	197281522	5	localised				AET3G0263400		100	100	1	1	2.84333	5.24333	0.863333	18.8933	5.87333	2.05	3.60667	0.396667	13.4567	3.04	1	1	0	1	1	2.2183	2.38584	2.3486	2.42243	2.995	0	0	0	0	0	0	0	0	0	0	0
2127	TA3DL0125400	197411297	5	localised				AET3G0263500		99.96	100	1?	1	0.203333	1.82333	0	0.126667	0.0833333	0.166667	0.0533333	0	1.93	0.00333333	0	1	0	1	0	1.81573	4.71854	1.7604	-1.47727	1.90076	0	1	0	0	0	0	0	0	0	0	0
2128	TA3DL0125500	197613232	2	localised				AET3G0263600		?	?	1	1	0.92	0.446667	0.453333	1.73333	1.06667	1.02333	1.47	1.55667	0.506667	1.54333	1	1	1	1	0	-0.598625	-0.969878	-0.999304	3.19365	-0.699071	0	0	0	0	0	0	0	0	0	0	0
2129	TA3DL0125600	198701036	5	localised			1	AET3G0263700		100	100	1?	1	10.21	28.83	13.1067	29.48	26.7167	129.343	285.74	308.79	395.937	309.073	1	1	1	1	1	-6.60499	-5.46039	-12.4747	-7.39767	-6.35495	1	1	1	1	1	0	0	931	0	0	0
2130	TA3DL0125700	198708420	5	localised				AET3G0263750		100	100	1?	1	2.07333	0.486667	1.46	1.34333	1.90667	1.72333	0.796667	1.08	0.316667	0.396667	1	0	1	1	0	1.98664	-0.686503	2.08201	3.13307	3.66365	0	0	0	0	0	0	0	0	0	0	0
2131	TA3DL0125800	198712454	5	localised				AET3G0263800		100	99.86	1	1	9.69667	4.17667	4.55333	10.0367	7.23333	20.5967	18.8467	19.73	18.3067	16.5867	1	1	1	1	1	-1.1469	-2.17784	-2.12048	-0.993706	-1.21338	0	0	0	0	0	0	0	0	0	0	0
2132	TA3DL0125900	198717079	5	localised				AET3G0263900		99.9	99.86	1?	1	3.8	1.27667	8.67667	1.37333	4.24333	5.14	0.746667	25.8467	0.0833333	8.7	1	1	1	1	1	-0.726634	2.29457	-1.57599	3.85663	-1.05088	0	0	0	0	0	0	0	0	0	0	0
2133	TA3DL0126000	198721060	5	localised				AET3G0263950		100	100	1	1	1.91667	0.736667	0.553333	0.97	1.20667	1.06667	0.333333	1.05333	0.343333	1.00333	1	0	1	0	0	2.48444	2.29292	-0.750902	2.58163	1.93908	0	0	0	0	0	0	0	224	0	0	1826
2134	TA3DL0126100	198724726	5	localised				AET3G0264000		100	100	1	0	2.65667	1.65	58.7967	32.61	5.90667	43.3867	17.3	27.63	54.2333	22.64	1	1	1	1	1	-6.89534	-3.92278	3.67677	-0.933515	-1.94432	1	0	0	0	0	776	0	698	0	1159	725
391	TA3DL0126200	198748990	5	localised				AET3GNEW0000406		99.98	99.96	1	1	0	0.01	0.00666667	0.536667	0.0466667	0.17	0.146667	0.156667	0.253333	0.75	0	0	0	0	0	-0.664622	-0.644918	-0.652696	2.15836	-0.94977	0	0	0	0	0	0	0	834	0	0	861
392	TA3DL0126300	198757264	5	localised				AET3GNEW0000407		100	100	1	1	0.0733333	0.06	0.04	1.34333	0.303333	0.34	0.36	0.47	0.0166667	0.22	0	0	0	1	0	-0.709184	-0.728822	-0.802921	4.05758	1.88065	0	0	0	1	0	0	0	0	0	0	0
393	TA3DL0126400	198820886	3	localised				AET3GNEW0000408		100	100	1	1	2.06	1.38333	1.34	1.65	1.86	11.1267	8.10667	7.09	6.96333	5.11	1	1	1	1	1	-2.25117	-2.17052	-1.96391	-1.70702	-1.21357	0	0	0	0	0	0	0	471	0	0	643
394	TA3DL0126500	198825905	5	localised				AET3GNEW0000409		100	100	1	1	0.01	0	0.786667	10.3967	0.17	0	0	0.17	6.67667	0.533333	0	0	0	1	0	1.778	1.7604	2.68825	2.61346	-0.744457	0	0	0	0	0	0	0	1247	0	0	1517
395	TA3DL0126600	198833252	5	localised				AET3GNEW0000410		100	100	1	1	0.336667	0.0133333	0	4.13667	0.673333	0.726667	0.21	0.113333	8.92333	2.59333	0	0	0	1	1	-0.733794	-0.6783	-0.632432	-1.0974	-1.21984	0	0	0	0	0	0	0	0	0	0	0
396	TA3DL0126700	198946167	2	localised	1			AET3GNEW0000411	1	99.75	-	-	-	0	0	0	0	0	0	0	0	0	0	0	0	0	0	0	1.7604	1.7604	1.7604	1.7604	1.7604	0	0	0	0	0	0	0	0	0	0	0
397	TA3DL0126800	199001686	2	localised				AET3GNEW0000412		100	100	1	1	0	0	0	0	0	0	0	0	0	0	0	0	0	0	0	1.7604	1.7604	1.7604	1.7604	1.7604	0	0	0	0	0	0	0	0	842	0	0
2135	TA3DL0126900	199142005	4	localised				AET3G0264300		100	100	1	1	2.10667	0.303333	0	0.49	0.253333	10.3067	2.31667	0	1.84333	0.783333	1	1	0	1	0	-2.06742	-1.44556	1.7604	-1.084	-0.808266	0	0	0	0	0	0	0	0	0	0	0
398	TA3DL0127000	199625409	5	localised				AET3GNEW0000413		100	100	1	1	0	0.413333	0.06	0	0	0	0	0	0	0	0	0	0	0	0	1.7604	2.48803	1.86602	1.7604	1.7604	0	0	0	0	0	0	0	0	0	0	497
2136	TA3DL0127100	199629550	5	localised				AET3G0264500		100	100	1	1	0.166667	0.133333	0.45	0.17	0.23	5.27667	2.98667	4.52333	8.24667	7.90333	1	1	1	1	1	-3.05612	-1.99821	-2.16382	-4.4894	-4.11184	0	0	0	1	1	0	0	0	0	0	0
2137	TA3DL0127200	199634693	2	localised				AET3G0264510		100	100	1?	1	0	0	0	0.0166667	0	0	0.01	0	0	0.01	0	0	0	0	0	1.7604	-0.573733	1.7604	1.78974	-0.573733	0	0	0	0	0	0	0	0	0	0	0
399	TA3DL0127300	199754325	5	localised				AET3GNEW0000414		100	100	1	1	8.47333	6.51	2.42333	5.03667	3.07333	9.28333	7.06667	5.47667	5.82333	4.77	1	1	1	1	1	-0.616623	-0.610159	-1.07471	-0.642078	-0.804664	0	0	0	0	0	0	0	705	0	654	791
2139	TA3DL0127400	199972912	5	localised				AET3G0264700		99.93	99.86	1	1	0	0	0	0	0	1.99667	3.99333	1.45	0.98	4.04	1	1	1	0	1	-1.70226	-2.83648	-1.39173	-1.12474	-2.86299	0	0	0	0	0	0	0	0	0	0	0
400	TA3DL0127500	199979182	3	localised				AET3GNEW0000415		99.77	99.77	1	1	0.456667	0.176667	0.0266667	0.0833333	0.123333	1.08333	0.306667	0.0266667	0.12	0.126667	1	0	0	0	0	-0.812432	-0.630812	1.7604	-0.587279	-0.569738	0	0	0	0	0	0	0	0	0	0	2027
401	TA3DL0127600	200080088	1	localised				AET3GNEW0000416		99.84	99.84	1	1	0	0	0	0	0	0	0	0	0	0	0	0	0	0	0	1.7604	1.7604	1.7604	1.7604	1.7604	0	0	0	0	0	0	0	0	0	0	978
2140	TA3DL0127700	200084026	5	localised				AET3G0264800		100	100	1?	1	0	0.0133333	0	0	0.00333333	0	0.09	0	0	0	0	0	0	0	0	1.7604	-0.61103	1.7604	1.7604	1.76627	0	0	0	0	0	0	0	0	0	0	0
2141	TA3DL0127800	200095216	3	localised				AET3G0264900		?	?	1	1	7.23333	6.58	0.01	0.04	0.943333	23.9533	13.8367	0.733333	0.443333	1.72	1	1	0	0	0	-1.72164	-1.11187	-0.974876	-0.788355	-0.795079	0	0	0	0	0	0	0	872	0	0	0
402	TA3DL0127900	200335887	2	localised				AET3GNEW0000417		100	100	1?	1	1.31333	0.816667	2.66333	2.90667	2.74333	7.01333	2.1	11.1767	24.7467	13.5733	1	1	1	1	1	-1.96772	-0.969338	-1.88817	-3.74372	-2.21151	0	0	0	0	0	0	0	352	0	0	405
403	TA3DL0128000	200355545	2	localised				AET3GNEW0000418		100	100	1	1	0	0	0	0	0	0	0	0	0	0	0	0	0	0	0	1.7604	1.7604	1.7604	1.7604	1.7604	0	0	0	0	0	0	0	0	0	0	0
2142	TA3DL0128100	200358028	3	localised				AET3G0265000		100	100	1	1	0	0	0	0	0	0	0	0	0	0	0	0	0	0	0	1.7604	1.7604	1.7604	1.7604	1.7604	0	0	0	0	0	0	0	0	0	0	0
404	TA3DL0128200	200388765	3	localised				AET3GNEW0000419		99.72	99.67	1	1	0	0	0	0	0	0	0	0	0.0166667	0.0133333	0	0	0	0	0	1.7604	1.7604	1.7604	-0.57752	-0.575627	0	0	0	0	0	0	0	1241	0	0	1525
405	TA3DL0128300	200557301	4	localised				AET3GNEW0000420		95.55	99.86	1	1?	0.01	0	0	0	0	0.126667	0.0766667	0	0	0.02	0	0	0	0	0	-0.633669	-0.611603	1.7604	1.7604	-0.579414	0	0	0	0	0	0	0	0	0	0	648
406	TA3DL0128400	200561117	2	localised				AET3GNEW0000421	1	100	100	-	-	0	0	0	0	0	0	0	0	0.01	0	0	0	0	0	0	1.7604	1.7604	1.7604	-0.573733	1.7604	0	0	0	0	0	0	0	0	0	0	632
407	TA3DL0128500	200606108	3	localised	1			AET3GNEW0000422	1	99.75	-	-	-	0	0	0	0.03	0.0433333	0.27	0	0	0	0	0	0	0	0	0	-0.721427	1.7604	1.7604	1.81321	1.83668	0	0	0	0	0	0	0	400	0	0	0
2143	TA3DL0128600	200809711	5	localised			1	AET3G0265200		99.94	99.75	1	1	9.36667	16.88	3.79333	15.8567	13.5067	506.883	435.02	287.45	549.24	429.7	1	1	1	1	1	-27.83	-13.8525	-34.1839	-18.5425	-16.8654	1	1	1	1	1	0	0	0	0	0	0
408	TA3DL0128700	200816876	3	localised				AET3GNEW0000423		99.89	100	1	1	0	0	0	0	0	0	0	0.01	0	0	0	0	0	0	0	1.7604	1.7604	-0.573733	1.7604	1.7604	0	0	0	0	0	0	0	0	0	356	325
409	TA3DL0128800	200819859	5	localised				AET3GNEW0000424		100	100	1	1	0	0	0	1.36667	1.23	5.06333	2.93	3.78667	7.15667	8.8	1	1	1	1	1	-3.44429	-2.23245	-2.71908	-1.95778	-2.49638	0	0	0	0	0	0	0	0	0	0	0
410	TA3DL0128900	200849860	2	localised				AET3GNEW0000425		99.94	100	1	1	0	0	0	0	0	0	0.12	0	0	0	0	0	0	0	0	1.7604	-0.636219	1.7604	1.7604	1.7604	0	0	0	0	0	0	0	0	0	0	0
411	TA3DL0129000	200912409	5	localised				AET3GNEW0000426		99.95	99.93	1	1	0	0	0.02	0	0.21	0	0	1.33667	0	0.293333	0	0	1	0	0	1.7604	1.7604	-1.30132	1.7604	-0.607175	0	0	0	0	0	0	0	0	0	0	0
412	TA3DL0129100	200929851	3	localised				AET3GNEW0000427		99.71	99.35	1	1	0	0	0	0	0	0	0	0	0	0	0	0	0	0	0	1.7604	1.7604	1.7604	1.7604	1.7604	0	0	0	0	0	0	0	0	0	0	0
413	TA3DL0129200	200966597	4	localised				AET3GNEW0000428		99.81	99.88	1	1	0	0	0	0	0	0	0.01	1.75333	0	0.236667	0	0	1	0	0	1.7604	-0.573733	-1.56404	1.7604	-0.702492	0	0	0	0	0	0	0	0	0	0	0
414	TA3DL0129300	200979469	5	localised				AET3GNEW0000429		99.81	99.81	1	0	0	0.503333	0.43	0.843333	0	0.243333	0.523333	0.33	1.62	0.77	0	0	0	1	0	-0.706279	-0.57561	1.89276	-0.807395	-1.00545	0	0	0	0	0	0	0	0	0	0	0
415	TA3DL0129400	200988406	5	localised				AET3GNEW0000430		99.81	99.93	1	1	0.2	0.0333333	0	0.31	0.163333	1.11667	0.0833333	3.73	4.37333	2.57	1	0	1	1	1	-1.00198	-0.595539	-2.68689	-2.33003	-1.74322	0	0	0	0	0	0	0	0	0	0	0
416	TA3DL0129500	200992706	5	localised				AET3GNEW0000431		99.88	99.94	1	1	0.976667	0	0	0	1.38	0.03	0.593333	0.01	0.00333333	0.04	0	0	0	0	1	3.37837	-0.905097	-0.573733	-0.569946	4.02861	0	0	0	0	1	0	0	0	0	0	1417
2144	TA3DL0129600	201138192	5	localised				AET3G0265300		99.93	99.96	1	1	2.36	2.04333	1.25	2.50667	3.05	13.8967	9.96667	5.37333	11.96	12.48	1	1	1	1	1	-2.51848	-2.04698	-1.60906	-2.09942	-1.8907	0	0	0	0	0	0	0	0	0	0	0
2145	TA3DL0129700	201145239	5	localised				AET3G0265400		99.48	99.64	1?	1	2.57	0	0	0	0	11.4833	4.58	2.74333	4.60667	3.54667	1	1	1	1	1	-1.98633	-3.16973	-2.12641	-3.18488	-2.58275	0	0	0	0	0	0	0	0	0	0	0
2146	TA3DL0129800	201181600	4	localised				AET3G0265500		100	100	1?	1	17.2433	3.61	1.78	0	28.7767	60.3433	3.92333	3.12333	0	126.667	1	1	1	0	1	-1.91008	-0.606662	-0.842543	1.7604	-2.43551	0	0	0	0	0	0	0	0	0	0	0
2147	TA3DL0129900	201223440	3	localised	1			AET3G0265600		99.87	-	-	-	1.59	0.81	1.56667	4.72	3.72333	11.3933	11.9967	4.71	11.09	38.0733	1	1	1	1	1	-2.71817	-4.07889	-1.26373	-1.20066	-4.69916	0	1	0	0	1	0	0	425	0	0	0
2148	TA3DL0130000	201260205	5	localised				AET3G0265700		99.85	100	1	1	0	0	0	0	0.696667	0.196667	0	0	0.84	3.84	0	0	0	0	1	-0.67977	1.7604	1.7604	-1.04522	-1.62046	0	0	0	0	0	0	0	549	0	0	0
2149	TA3DL0130100	201275197	3	localised				AET3G0265800		99.91	99.9	1	1	0	0	0	0	0	0	0.01	0	0	0	0	0	0	0	0	1.7604	-0.573733	1.7604	1.7604	1.7604	0	0	0	0	0	0	0	0	0	0	0
417	TA3DL0130200	201280235	2	localised				AET3GNEW0000432		99.73	99.73	1	1	0	0.12	0	0	0	0.39	1.41667	0	0	0	0	1	0	0	0	-0.789593	-1.22571	1.7604	1.7604	1.7604	0	0	0	0	0	0	0	0	0	0	2279
418	TA3DL0130300	201281510	1	localised				AET3GNEW0000433		99.64	99.68	1	0	0.0133333	0	0	0	0	0.00666667	0.123333	0	0	0	0	0	0	0	0	1.77206	-0.638113	1.7604	1.7604	1.7604	0	0	0	0	0	0	0	0	0	2256	1568
2150	TA3DL0130400	201616271	4	localised				AET3G0266100		100	100	1?	1	0.756667	0.316667	0.413333	0.67	0.713333	0.16	0.71	1.6	0.456667	0.09	0	0	1	0	0	2.66589	-0.737749	-1.045	2.01822	2.76711	0	0	0	0	0	0	0	0	0	0	0
2151	TA3DL0130500	201622738	5	localised				AET3G0266200		99.82	99.72	1	1	17.4933	8.88	11.73	19.07	28.52	29.8033	24.2833	31.64	35.73	33.9267	1	1	1	1	1	-0.946174	-1.45367	-1.4565	-1.03959	-0.672093	0	0	0	0	0	156	1286	833	0	0	0
2152	TA3DL0130600	201626532	5	localised				AET3G0266300		99.94	100	1	1	3.19	2.86	2.21667	4.55333	4.05667	2.27667	2.39333	1.63	5.23333	1.6	1	1	1	1	1	2.25109	2.0025	2.15309	-0.63761	3.42375	0	0	0	0	0	0	0	1070	0	0	0
2153	TA3DL0130700	201638112	5	localised				AET3G0266400		99.94	100	1?	1	3.89333	1.40667	7.3	2.08333	8.97667	8.87667	3.32333	14.5233	1.58333	28.03	1	1	1	1	1	-1.14655	-1.02045	-1.06242	2.10112	-1.65291	0	0	0	0	0	0	0	366	0	0	0
2154	TA3DL0130800	202035427	5	localised				AET3G0266500		99.92	99.88	1?	1	11.4867	8.08667	3.70667	2.46333	14.6833	33.8867	18.3367	6.29	34.3467	315.223	1	1	1	1	1	-1.58709	-1.20883	-0.879838	-5.79753	-11.4537	0	0	0	1	1	0	0	578	0	0	0
2155	TA3DL0130900	202064356	5	localised				AET3G0266600		100	100	1	1	37.9767	11.54	11.8567	46.9467	46.2567	84.48	18.4	58.63	66.7433	73.6467	1	1	1	1	1	-1.2458	-0.878806	-2.63466	-0.802596	-0.897297	0	0	0	0	0	0	0	1606	0	0	0
2156	TA3DL0131000	202104409	5	localised				AET3G0266700		99.59	100	1	1	2.02	4.38333	4.21333	8.58	4.03	1.47	8.76667	11.4533	7.92333	4.60667	1	1	1	1	1	2.15239	-1.03058	-1.35693	1.88995	-0.633177	0	0	0	0	0	0	0	755	0	0	0
419	TA3DL0131100	202106975	3	localised	1			AET3GNEW0000434	1	99.72	-	-	-	1.69	0.333333	0	0	0	4.53	5.41	0	0	0	1	1	0	0	0	-1.16778	-2.73091	1.7604	1.7604	1.7604	0	0	0	0	0	0	0	0	0	133	5249
2157	TA3DL0131200	202186279	5	localised				AET3G0266800		100	100	?	1	1.06667	0.813333	1.37333	7.12	0.65	0.753333	1.43333	0.966667	1.08667	0.33	1	1	1	1	0	2.075	-0.762277	2.12441	6.85037	2.18395	0	0	0	1	0	0	0	0	0	0	0
2158	TA3DL0131300	202400452	5	localised				AET3G0266900		99.87	99.85	1	1	0.0466667	0.07	0.223333	0.0833333	0.103333	3.82667	3.86667	21.74	2.29	5.65	1	1	1	1	1	-2.61956	-2.58367	-10.5593	-1.72513	-3.42376	0	0	1	0	0	0	0	0	0	0	0
420	TA3DL0131400	202409107	5	localised				AET3GNEW0000435		99.91	99.18	1	1	87.2767	44.7833	30.44	80.6833	76.48	955.34	351.783	264.917	615.01	523.617	1	1	1	1	1	-6.15397	-4.37713	-4.80454	-4.28394	-3.84628	1	1	1	1	0	0	0	0	0	0	1606
2159	TA3DL0131500	202412748	5	localised				AET3G0267000		99.97	100	1?	1	0.173333	0.0433333	0.07	0.233333	0.233333	0.523333	0.243333	0.426667	0.53	0.67	0	0	0	0	0	-0.7375	-0.676945	-0.757404	-0.704692	-0.769174	0	0	0	0	0	0	0	0	0	0	0
421	TA3DL0131600	202417154	2	localised				AET3GNEW0000436		100	100	1	1	0.353333	0.21	0.243333	0.38	0.4	1.94667	1.03667	1.39333	2.61333	2.02	1	1	1	1	1	-1.23684	-0.956144	-1.09346	-1.48737	-1.22537	0	0	0	0	0	0	0	0	0	0	2505
2160	TA3DL0131700	202420485	5	localised				AET3G0267100		99.4	99.18	1?	1	2.77667	1.08333	1.75333	1.80333	2.47667	2.13	3.32667	2.27	1.21	5.32667	1	1	1	1	1	2.1241	-1.17973	-0.674649	2.23303	-1.03371	0	0	0	0	0	0	0	1339	0	0	0
2161	TA3DL0131800	202648115	4	localised				AET3G0267400		100	100	1	?	2.5	0.703333	0.646667	3.94	3.13333	12.5133	4.28667	3.71667	6.48667	7.80667	1	1	1	1	1	-2.19322	-1.76308	-1.62711	-0.860895	-1.21032	0	0	0	0	0	0	0	482	0	0	0
2162	TA3DL0131900	202972006	2	localised				AET3G0267450		98.25	98.25	?	?	0.0333333	0.05	0.0133333	0.606667	0.0233333	0.52	0.713333	0.253333	0.113333	0.18	0	0	0	0	0	-0.835587	-0.926918	-0.702592	2.54046	-0.655018	0	0	0	0	0	0	0	1205	0	0	1310
2163	TA3DL0132000	202979149	2	localised				AET3G0267500		100	100	?	1	0.19	0.08	0.0133333	0.143333	0.116667	0.573333	0.333333	0	0.05	0.19	0	0	0	0	0	-0.751039	-0.7013	1.78387	1.91688	-0.605358	0	0	0	0	0	0	0	0	0	0	0
2164	TA3DL0132100	203080484	3	localised				AET3G0267600		100	100	?	1	0	0	0	0	0	0	1.13667	0.0166667	0.0766667	0	0	1	0	0	0	1.7604	-1.21374	-0.57752	-0.611603	1.7604	0	0	0	0	0	0	0	0	0	0	0
422	TA3DL0132200	203143040	5	localised				AET3GNEW0000437		100	100	1	1	5.78333	5.49333	0.03	1.46333	0.796667	28.5633	23.43	1.03667	3.96667	1.78333	1	1	1	1	1	-2.4757	-2.1372	-1.12324	-1.14533	-0.880007	0	0	0	0	0	0	0	0	2656	873	6191
2165	TA3DL0132300	203174243	5	localised				AET3G0267700		99.84	99.75	1	1	0.206667	0.346667	0	0	0.0133333	0.163333	4.80333	1.82	0	0	0	1	1	0	0	1.82597	-2.44797	-1.60191	1.7604	1.78387	0	0	0	0	0	0	0	0	0	0	0
2166	TA3DL0132400	203196036	5	localised				AET3G0267800		99.89	99.88	1	1?	0	0	0	0	0	0.00666667	0	0	0	0	0	0	0	0	0	-0.57184	1.7604	1.7604	1.7604	1.7604	0	0	0	0	0	0	0	0	0	0	0
2167	TA3DL0132500	203203249	1	localised				AET3G0267900		100	100	?	0	0	0	0	0	0	0	0	0	0	0	0	0	0	0	0	1.7604	1.7604	1.7604	1.7604	1.7604	0	0	0	0	0	0	0	0	0	0	0
2168	TA3DL0132600	203563342	5	localised				AET3G0268200		97.22	?89.10	1	1	0.196667	0.13	4.07	2.16	5.66333	0.0733333	0.0166667	2.29	7.86	4.29	0	0	1	1	1	1.96268	1.95664	2.71284	-1.5927	2.21742	0	0	0	0	0	0	0	1246	0	0	0
2170	TA3DL0133000	203767710	5	localised				AET3G0268600		99.5	99.78	1	1	5.21667	2.91	0.943333	5.23667	3.26667	56.45	28.8033	14	8.78667	21.8233	1	1	1	1	1	-5.24954	-4.32989	-4.38463	-0.891396	-3.03864	1	1	1	0	0	0	0	0	0	0	0
2171	TA3DL0133100	203774044	5	localised				AET3G0268610		99.83	99.87	1	1	0	0	0	0.14	0	0.0266667	0	0.0266667	0.116667	0.0566667	0	0	0	0	0	-0.583201	1.7604	-0.583201	1.79718	-0.600242	0	0	0	0	0	0	0	0	1051	0	1965
2172	TA3DL0133200	203832054	5	localised				AET3G0268700		99.39	99.68	1	1	0.246667	0.3	0.243333	0.243333	0	0.723333	0.116667	4.09333	0.0533333	1.11	0	0	1	0	0	-0.785249	2.04942	-2.32704	2.07794	-1.19859	0	0	0	0	0	0	0	1357	0	1326	1713
423	TA3DL0133300	204443835	2	localised	1			AET3GNEW0000438	1	98.74	-	-	-	1.10667	0.166667	0	0	0	0.343333	0.12	0	0	0	1	0	0	0	0	2.76073	1.83375	1.7604	1.7604	1.7604	0	0	0	0	0	0	0	0	0	0	792
2176	TA3DL0133400	204448854	5	localised				AET3G0269200		99.76	99.87	1	1	0	0.85	0.786667	2.37	1.97667	7.41333	8.00333	5.46667	14.0833	7.10333	1	1	1	1	1	-4.77922	-2.76452	-2.05601	-2.54247	-1.5464	1	0	0	0	0	0	0	0	0	0	0
2177	TA3DL0133500	204452880	5	localised				AET3G0269250		99.68	99.68	1	1	0	0	0	0.566667	0	0.0133333	0	0	0.183333	0.0266667	0	0	0	0	0	-0.575627	1.7604	1.7604	2.33067	-0.583201	0	0	0	0	0	0	0	0	0	0	0
2178	TA3DL0133600	204467768	5	localised				AET3G0269300		99.84	99.86	1	1	0.24	0.273333	1.68667	7.24333	1.16667	4.52	2.75	12.6767	11.6567	5.76	1	1	1	1	1	-2.52875	-1.67293	-2.89171	-0.872178	-1.77232	0	0	0	0	0	0	0	1114	0	0	2974
424	TA3DL0133700	204491841	4	localised				AET3GNEW0000439		99.87	99.89	1	1	0.00666667	0	0.0633333	0.02	0	0.01	0.0133333	0.00666667	0	0.02	0	0	0	0	0	-0.569934	-0.575627	1.8595	1.79561	-0.579414	0	0	0	0	0	0	0	1268	0	539	1000
2179	TA3DL0133800	204515938	5	localised				AET3G0269500		99.92	100	1?	1	18.81	13.5833	12.9933	19.7333	16.7367	33.9433	23.92	22.12	26.0433	31.31	1	1	1	1	1	-1.002	-0.970688	-0.938545	-0.740934	-1.03479	0	0	0	0	0	0	653	312	0	0	0
425	TA3DL0133900	204773121	1	localised				AET3GNEW0000440		99.63	99.69	1	1	0	0	0	0	0	0	0	0	0	0	0	0	0	0	0	1.7604	1.7604	1.7604	1.7604	1.7604	0	0	0	0	0	0	0	0	0	0	0
2180	TA3DL0134000	204782300	5	localised				AET3G0269700		99.92	100	1	1	3.84333	4.62333	2.86333	8.74333	5.5	1.89	2.4	2.71333	18.6233	1.88	1	1	1	1	1	2.95024	2.91156	1.83151	-1.14407	3.97313	0	0	0	0	0	0	0	502	0	0	0
2181	TA3DL0134100	204793802	4	localised				AET3G0269800		99.97	99.95	1	1	3.31333	0.946667	0.21	1.58333	3.15	4.95	2.17	1.74	3.33	3.03	1	1	1	1	1	-0.783597	-0.925031	-1.28633	-0.95213	1.81282	0	0	0	0	0	0	0	0	0	0	0
2182	TA3DL0134200	205075982	5	localised				AET3G0269900		100	100	1	1	108.577	69.1567	115.477	121.49	133.61	392.837	372.65	435.763	658.297	512.43	1	1	1	1	1	-2.04168	-3.02541	-2.13008	-3.05752	-2.16667	0	0	0	0	0	0	0	0	0	0	0
2183	TA3DL0134300	205114299	5	localised				AET3G0270000		100	100	1	1	0.186667	0.136667	0	0.153333	0.23	4.34	0.483333	8.27667	3.14333	1.89667	1	0	1	1	0	-2.55624	-0.7413	-5.26964	-2.04072	-1.33777	0	0	1	0	0	0	0	0	0	0	0
426	TA3DL0134400	205253674	4	localised				AET3GNEW0000443		99.96	100	1	1	0.203333	0.18	0.11	0.253333	0.2	0.726667	0.4	0.256667	0.513333	0.4	0	0	0	0	0	-0.815101	-0.673961	-0.643111	-0.685893	-0.662728	0	0	0	0	0	0	0	0	0	0	3096
2184	TA3DL0134500	205256889	5	localised				AET3G0270100		99.94	99.96	1?	1	29.8667	14.5867	8.31333	39.6267	36.8733	28.33	15.93	17.9567	30.2133	33.47	1	1	1	1	1	1.85263	-0.61701	-1.15623	2.2913	1.93421	0	0	0	0	0	0	0	0	0	0	0
2185	TA3DL0134600	205321447	5	localised			1	AET3G0270200		99.95	100	1	1	10.94	4.44333	1.16667	22.5233	14.3133	36.64	23.3733	32.6067	149.977	64.1	1	1	1	1	1	-1.79075	-2.54354	-8.81093	-3.64586	-2.4149	0	0	1	0	0	0	0	0	0	0	0
2186	TA3DL0134700	205456533	4	localised				AET3G0270300		99.91	99.87	1	1	0.01	0	0	0.2	0.23	0	0	0.0166667	0.586667	0.34	0	0	0	0	0	1.778	1.7604	-0.57752	-0.751092	-0.618854	0	0	0	0	0	0	0	0	0	0	0
2187	TA3DL0134800	205687068	3	localised				AET3G0270400		100	100	1	1	0	0	0	0	0	0	0	0	0.703333	0	0	0	0	0	0	1.7604	1.7604	1.7604	-0.967583	1.7604	0	0	0	0	0	0	0	0	0	0	0
2188	TA3DL0134900	205932565	5	localised				AET3G0270500		99.92	99.83	1	1	77.49	40.95	24.02	54.4867	58.0333	186.227	93.8167	66.2933	67.7567	109.723	1	1	1	1	1	-1.35501	-1.28393	-1.52782	-0.703906	-1.06544	0	0	0	0	0	0	0	306	0	0	0
427	TA3DL0135000	206098851	2	localised				AET3GNEW0000444		99.91	99.91	1	1	0	0	0	0	0	0	0	0.00666667	0	0.0733333	0	0	0	0	0	1.7604	1.7604	-0.57184	1.7604	-0.60971	0	0	0	0	0	0	0	430	0	0	2299
2189	TA3DL0135100	206170186	1	localised				AET3G0270700		?	?	1	1	0	0	0	0	0	0	0	0	0	0	0	0	0	0	0	1.7604	1.7604	1.7604	1.7604	1.7604	0	0	0	0	0	0	0	0	0	0	0
2190	TA3DL0135200	206402033	5	localised				AET3G0270800		100	100	1	1	0.1	0.0133333	0.04	0.32	0.736667	0.213333	0.0266667	0.0733333	0.436667	1.21333	0	0	0	0	0	-0.626579	-0.575527	-0.58626	-0.618259	-0.723967	0	0	0	0	0	0	0	2183	0	0	0
2191	TA3DL0135300	206403746	5	localised				AET3G0270900		99.78	100	?	1	0.766667	0.576667	0.74	1.08667	0.863333	19.2167	8.16	10.5333	11.65	18.7267	1	1	1	1	1	-6.50045	-3.30023	-3.76525	-3.44371	-6.01384	1	0	0	0	1	0	0	0	0	0	0
2192	TA3DL0135400	206413633	5	localised				AET3G0271000		99.88	99.92	1	1	46.0733	20.3333	15.5367	35.4033	36.96	58.05	7.55333	11.7967	12.1133	46.1233	1	1	1	1	1	-0.71258	4.39071	2.2749	4.88697	-0.705177	0	1	0	1	0	0	0	311	0	0	0
2193	TA3DL0135500	206953133	5	localised				AET3G0271100		99.97	99.95	1?	1	3.58667	1.19	0.00666667	1.47333	2.51333	10.4133	2.22333	0.0466667	11.3567	10.1433	1	1	0	1	1	-1.41353	-0.836084	-0.590624	-2.83797	-1.80171	0	0	0	0	0	0	0	580	0	0	0
2194	TA3DL0135600	207142311	5	localised				AET3G0271200		99.96	99.94	1	1	0.593333	0.83	1.96333	5.26667	3.83	0.283333	1.16333	2.23667	9.17667	7.14333	0	1	1	1	1	2.18564	-0.671523	-0.620449	-0.922481	-0.957731	0	0	0	0	0	0	1203	0	0	0	0
2195	TA3DL0135700	207234482	3	localised	1			AET3G0271300		99.9	-	-	-	0.96	0.343333	0.706667	1.25	1.12667	0.42	0.586667	0.94	0.29	0.51	0	0	0	1	0	2.42985	-0.670951	-0.645716	3.07047	2.47933	0	0	0	0	0	675	0	948	0	0	0
2196	TA3DL0135800	207539044	5	localised				AET3G0271400		99.89	99.92	1?	1	2.31333	1.28	2.46667	2.88333	2.45333	0.563333	1.79333	5.07667	1.51667	4.09	1	1	1	1	1	3.731	-0.695948	-0.995731	2.71638	-0.837275	0	0	0	0	0	0	0	0	0	0	0
2197	TA3DL0135900	207826161	5	localised				AET3G0271600		99.71	99.69	1	1	24.36	13.91	5.22	15.1	17.6733	26.11	10.3033	10.5833	19.6967	21.7733	1	1	1	1	1	-0.607252	2.32211	-1.05787	-0.730236	-0.692777	0	0	0	0	0	0	0	0	0	0	0
2198	TA3DL0136000	207833266	5	localised				AET3G0271700		99.81	99.72	1	1	215.837	78.1367	0	0.0366667	130.59	1381.41	148.533	0.266667	3.13333	641.66	1	1	0	1	1	-3.62154	-1.07337	-0.719533	-2.2649	-2.77426	0	0	0	0	0	0	0	0	0	0	0
428	TA3DL0136100	207849797	2	localised	1			AET3GNEW0000446	1	99.67	-	-	-	0	0	0	0	0	0.0566667	0	0	0	0	0	0	0	0	0	-0.600242	1.7604	1.7604	1.7604	1.7604	0	0	0	0	0	0	0	0	0	353	1479
429	TA3DL0136200	208130767	2	localised				AET3GNEW0000447	1	99.5	99.5	1	0	0	0	0	0	0	0	0	0	0	0	0	0	0	0	0	1.7604	1.7604	1.7604	1.7604	1.7604	0	0	0	0	0	0	0	0	0	0	0
2199	TA3DL0136300	208314506	5	localised				AET3G0271800		99.8	100	1?	1	11.3267	0.353333	8.40667	8.55	28.7567	33.3733	0.263333	43.7067	54.24	43.3567	1	0	1	1	1	-1.58403	1.88581	-2.69976	-3.28578	-0.846766	0	0	0	0	0	0	0	0	0	0	1408
2200	TA3DL0136400	208494604	5	localised				AET3G0271970		99.93	100	1	1	0.68	0	1.05333	0.786667	3.1	1.51333	0.00666667	14.4033	6.27	2.73667	1	0	1	1	1	-0.849825	-0.57184	-4.26132	-2.31142	1.93157	0	0	1	0	0	0	0	0	472	0	1063
2201	TA3DL0136500	208499071	2	localised				AET3G0272000		100	100	1?	1	0	0	0	0	0	0	0	0	0	0	0	0	0	0	0	1.7604	1.7604	1.7604	1.7604	1.7604	0	0	0	0	0	0	0	0	0	0	0
430	TA3DL0136600	208643241	5	localised				AET3GNEW0000448		99.89	100	1	1	0.813333	0	0	0	0.0266667	0.386667	0	0	0.03	0	0	0	0	0	0	2.30206	1.7604	1.7604	-0.585094	1.80734	0	0	0	0	0	0	0	0	0	0	324
2202	TA3DL0136700	208802316	5	localised				AET3G0272100		100	100	1?	1	0.4	0.01	0	0	0	0.286667	0	0	0	0	0	0	0	0	0	1.91546	1.778	1.7604	1.7604	1.7604	0	0	0	0	0	0	0	0	0	338	801
2203	TA3DL0136800	208807156	5	localised				AET3G0272200		99.76	99.74	1?	1	0.263333	0.0833333	1.05	2.72	3.42333	0.626667	0.17	6.41667	10.77	7.65	0	0	1	1	1	-0.731424	-0.613497	-2.05515	-1.79731	-1.11085	0	0	0	0	0	0	0	379	0	0	0
431	TA3DL0136900	209047241	5	localised				AET3GNEW0000449		100	100	1	1	0.176667	0.00666667	105.113	0	0.00666667	0.93	0.126667	131.137	0.0933333	0	0	0	1	0	0	-0.931735	-0.635768	-0.707362	-0.621071	1.77214	0	0	0	0	0	0	0	0	0	794	1011
2204	TA3DL0137000	209048558	3	localised				AET3G0272400		99.89	100	1	1	0.393333	0.123333	0.133333	0.16	0.26	0.473333	0.213333	0.08	0.4	0.246667	0	0	0	0	0	-0.600668	-0.613564	1.84733	-0.685581	1.77923	0	0	0	0	0	0	0	0	0	0	0
2205	TA3DL0137100	209244248	5	localised				AET3G0272500		99.96	100	1	1	0.943333	0.253333	0.386667	3.11333	2.24	8.16667	2.64	6.22333	20.2267	16.2367	1	1	1	1	1	-2.67949	-1.64977	-2.95906	-2.93141	-3.02202	0	0	0	0	0	0	0	0	0	0	0
2206	TA3DL0137200	209572247	5	localised				AET3G0272600		99.9	100	1	1?	0.866667	0.316667	0	0.0133333	2.83	0.736667	0.38	0.0866667	0.116667	1.37	0	0	0	0	1	1.89218	-0.595377	-0.617284	-0.625979	2.84487	0	0	0	0	0	0	0	0	0	0	0
2207	TA3DL0137300	209705282	4	localised				AET3G0272700		99.96	100	1	1	3.55333	1.32667	7.60333	5.21	5.51	9.73	4.54333	21.5067	7.99	12.3167	1	1	1	1	1	-1.33862	-1.3534	-1.48605	-0.82235	-1.16199	0	0	0	0	0	0	0	328	0	0	0
2208	TA3DL0137400	209738879	2	localised				AET3G0272800		99.32	99.62	?	1?	0.33	0.0766667	0	0.673333	0.37	0.386667	0.22	0.286667	2.97	1.49667	0	0	0	1	0	-0.592255	-0.643676	-0.730894	-1.34771	-1.03521	0	0	0	0	0	0	0	0	0	0	0
432	TA3DL0137500	209844756	2	localised	1			AET3GNEW0000450	1	100	-	-	-	0.506667	0.00333333	0	0.01	0.783333	0.883333	0.526667	0.216667	0.253333	0.503333	0	0	0	0	0	-0.710066	-0.864346	-0.691131	-0.70491	2.08828	0	0	0	0	0	0	0	0	0	0	2354
2209	TA3DL0137600	210238153	5	localised				AET3G0272900		99.92	100	1	1	1.15	0.18	0	1.22667	2.02	1.72333	0.13	0.413333	3.78	3.89333	1	0	0	1	1	-0.719533	1.83829	-0.802848	-1.21944	-0.920421	0	0	0	0	0	0	0	0	0	0	0
2210	TA3DL0137700	210625901	4	localised				AET3G0273000		99.84	99.93	1	1	1.16333	0.35	3.82333	4.42667	2.46667	2.25667	1.27333	1.83667	1.88667	7.03	1	1	1	1	1	-0.855143	-0.956573	2.9933	3.30939	-1.31581	0	0	0	0	0	0	0	0	0	0	0
2211	TA3DL0137800	210640396	4	localised				AET3G0273200		99.69	99.86	1?	1	11.4933	15.02	9.64333	15.4133	5	5.07667	18.47	10.0567	9.89	6.14333	1	1	1	1	1	3.6193	-0.690386	-0.590113	2.65326	-0.676298	0	0	0	0	0	0	0	1028	0	0	0
2212	TA3DL0137900	210833820	5	localised				AET3G0273300		99.49	99.81	1?	1	0.18	0.12	0.113333	0.13	3.54667	1.04667	0.14	8.57	23.9	22.17	1	0	1	1	1	-0.985267	-0.578197	-4.88287	-12.5173	-2.89482	0	0	1	1	0	0	0	0	0	0	0
2213	TA3DL0138000	210905391	4	localised				AET3G0273400		99.59	99.81	1	1	0.416667	0.49	0.176667	0.17	0.843333	57.38	8.34	4.53667	12.4067	4.78667	1	1	1	1	1	-23.4091	-3.56081	-2.67291	-6.50914	-1.78325	1	0	0	1	0	0	0	0	0	0	0
2214	TA3DL0138100	210917161	5	localised				AET3G0273500		99.92	100	1	1	0.00666667	0	0.956667	0	0.0266667	1.17667	0.43	6.71	0	2.29333	1	0	1	0	1	-1.22827	-0.812315	-2.23834	1.7604	-1.8222	0	0	0	0	0	0	0	0	0	0	0
2215	TA3DL0138200	211177868	5	localised				AET3G0273700		100	100	1?	1	42.53	7.86	0.34	46.6867	74.9467	191.93	10.1	3.35	110.627	168.067	1	1	1	1	1	-2.51768	-0.711669	-1.84405	-1.32972	-1.26456	0	0	0	0	0	0	0	409	0	0	0
2216	TA3DL0138300	211180209	5	localised				AET3G0273800		99.8	99.87	1	1	0.00333333	0.19	0.286667	0.726667	0.553333	1.37333	1.43	4.08	2.38	1.89333	1	1	1	1	0	-1.3437	-1.15997	-2.24278	-1.11198	-1.05809	0	0	0	0	0	0	0	0	0	0	0
433	TA3DL0138400	211183007	5	localised				AET3GNEW0000451		99.78	100	1	1	5.41	1.19333	5.28667	3.57667	1.58667	0.4	0.413333	0	0.0366667	0	1	1	1	1	1	8.06012	2.73194	11.067	7.7718	4.55357	1	0	1	1	1	0	0	114	0	809	6274
2217	TA3DL0138500	211191269	3	localised				AET3G0273900		100	100	1?	1	0.33	0.563333	12.3367	7.18333	3.98333	0.973333	2.31667	6.64	9.35333	5.10333	0	1	1	1	1	-0.842825	-1.20514	3.07302	-0.718685	-0.695722	0	0	0	0	0	216	0	1389	0	0	0
2218	TA3DL0138600	211352337	5	localised				AET3G0274000		99.86	99.9	1	1	0.613333	1.24	0.603333	1.89	1.82667	5.13667	6.98	9.17667	5.22	7.96	1	1	1	1	1	-2.16071	-2.02369	-3.60554	-1.22259	-1.80062	0	0	0	0	0	0	0	0	0	0	0
2220	TA3DL0138700	211373396	5	localised				AET3G0274200		99.86	100	1	1	0.19	0.03	0.956667	0.0233333	0.41	0.11	0.00666667	1.45333	0.01	0.296667	0	0	1	0	0	1.88728	1.8012	-0.712243	1.78364	1.91427	0	0	0	0	0	0	0	0	0	1696	1462
2221	TA3DL0138800	211379384	5	localised				AET3G0274210		100	100	1	1	1.14	0.836667	0.326667	1.69667	1.09	1.02333	1.63667	0.41	0.336667	0.92	1	1	0	1	0	1.86191	-0.81548	-0.603734	3.55153	1.91627	0	0	0	0	0	0	0	0	0	0	543
434	TA3DL0138900	211384945	1	localised				AET3GNEW0000452	1	99.56	99.56	-	-	0	0	0	0	0	0	0	0	0	0	0	0	0	0	0	1.7604	1.7604	1.7604	1.7604	1.7604	0	0	0	0	0	0	0	0	0	0	509
2222	TA3DL0139000	211429295	5	localised				AET3G0274300		100	100	1	1	0	2.05333	0.03	9.74	5.94	0	3.51667	0.0733333	45.18	21.8433	0	1	0	1	1	1.7604	-0.840296	-0.591951	-2.44252	-1.86977	0	0	0	0	0	0	0	0	0	0	0
2223	TA3DL0139100	211440196	1	localised			1	AET3G0274400		100	100	1	1	0	0	0	0	0	12.6867	4.33	12.9933	11.5433	13.7367	1	1	1	1	1	-7.77475	-3.02772	-7.94895	-7.12527	-8.3712	1	0	1	1	1	0	0	0	0	0	0
2226	TA3DL0139200	211545624	4	localised				AET3G0274700		99.91	100	1	1	0	0	0	1.65	0.276667	0	0	0.203333	0.42	0.506667	0	0	0	1	0	1.7604	1.7604	-0.683557	3.28525	-0.670391	0	0	0	0	0	0	0	0	0	0	0
2227	TA3DL0139300	211621526	5	localised				AET3G0274800		99.86	100	1	1	7.05	0.996667	0.133333	0.503333	2.67667	134.493	10.42	13.3867	72.38	20.1567	1	1	1	1	1	-9.56116	-3.249	-7.21093	-27.7275	-3.26875	1	0	1	1	0	0	0	0	0	0	0
435	TA3DL0139400	211630839	2	localised				AET3GNEW0000453		99.51	99.74	1	1	0	0	0	0	0	0	0	0	0	0	0	0	0	0	0	1.7604	1.7604	1.7604	1.7604	1.7604	0	0	0	0	0	0	0	0	0	0	1425
436	TA3DL0139500	211645917	3	localised	1			AET3GNEW0000454	1	100	-	-	-	0.63	0.256667	1.58667	0.926667	0.603333	1.38	1.60667	4.22	3.96	3.27333	1	1	1	1	1	-0.829427	-1.1783	-1.14635	-1.46239	-1.51402	0	0	0	0	0	0	0	0	0	0	251
2228	TA3DL0139600	211653393	5	localised				AET3G0274900		99.94	99.9	1	1	2.83333	0.466667	6.32	3.01333	0.76	6.93333	4.62	29.7967	21.23	1.23667	1	1	1	1	0	-1.17562	-2.17667	-2.38991	-3.14646	-0.7219	0	0	0	0	0	0	0	0	0	1335	1371
2229	TA3DL0139700	211676729	4	localised			1	AET3G0275100		99.89	100	1	1	18.96	2.28	9.18	14.9067	20.51	0	0	0	0	0	1	1	1	1	1	35.1376	5.77411	17.9209	28.0021	37.8662	1	1	1	1	1	0	0	570	0	0	0
2230	TA3DL0139800	211686298	4	localised				AET3G0275200		99.82	99.77	1?	1	0	0	0	0	0.03	0	0	0.03	0.273333	0.443333	0	0	0	0	0	1.7604	1.7604	-0.585094	-0.72332	-0.796009	0	0	0	0	0	0	0	165	0	0	0
2231	TA3DL0139900	211690797	5	localised				AET3G0275300		99.93	99.91	1?	1	0.596667	0.11	0.416667	0	0.44	1.77667	0.05	0.266667	0	1.39333	1	0	0	0	0	-0.987866	1.86099	1.96887	1.7604	-0.944125	0	0	0	0	0	0	0	0	0	0	0
2232	TA3DL0140000	211747712	1	localised				AET3G0275400		100	100	1	1	1.04333	0.103333	0	1.51333	0.166667	10.1233	0.116667	0.596667	9.21667	0.87	1	0	0	1	0	-3.09232	-0.574917	-0.906991	-2.30913	-0.910507	0	0	0	0	0	0	325	0	0	0	0
2233	TA3DL0140100	212276179	5	localised				AET3G0275500		100	100	1	1	2.31333	0.663333	8.23667	0.693333	2.47	2.73667	0.463333	14.28	0.92	9.32	1	0	1	0	1	-0.640631	2.001	-0.939716	-0.644091	-1.68942	0	0	0	0	0	0	0	0	0	0	0
2234	TA3DL0140200	212400768	4	localised				AET3G0275800		100	100	1	1	0	0.0166667	0	0.0766667	0.07	0	0.01	0	2.39667	0.02	0	0	0	1	0	1.7604	1.77202	1.7604	-1.79209	1.84669	0	0	0	0	0	0	913	0	0	0	0
437	TA3DL0140300	212525162	5	localised				AET3GNEW0000455		99.85	99.87	1	1	0.01	0	0.0133333	0	0	1.88333	0.456667	0.106667	0.0533333	0.16	1	0	0	0	0	-1.62167	-0.827463	-0.620373	-0.598349	-0.658941	0	0	0	0	0	235	0	0	1160	0	0
2235	TA3DL0140400	212535644	4	localised				AET3G0275900		99.88	99.85	1	1	0	0.0166667	0	0.01	0	0	0	0	0.0633333	0.0333333	0	0	0	0	0	1.7604	1.78974	1.7604	-0.598049	-0.586988	0	0	0	0	0	0	0	565	0	0	0
2236	TA3DL0140500	212541448	3	localised				AET3G0276000		99.82	99.89	1	1	0.0366667	0.103333	0.00666667	0.0166667	0.0266667	0.00333333	0.0133333	0.01	0	0.0366667	0	0	0	0	0	1.81889	1.91675	-0.569934	1.78974	-0.573586	0	0	0	0	0	0	0	251	0	0	0
2237	TA3DL0140600	212542732	5	localised				AET3G0276100		99.95	99.92	1	1	9.30333	10.2633	42.45	6.32333	10.28	41.68	46.6733	228.24	41.65	51.3567	1	1	1	1	1	-2.35307	-2.40435	-2.99702	-3.30825	-2.63664	0	0	0	0	0	0	0	0	0	0	0
438	TA3DL0140700	212547822	5	localised				AET3GNEW0000456		100	100	1	1	4.44667	4.85333	16.6467	8.14333	9.45	10.0333	9.92	20.9533	15.3333	12.2	1	1	1	1	1	-1.15071	-1.05976	-0.706686	-1.01475	-0.71754	0	0	0	0	0	0	0	1065	0	0	1486
439	TA3DL0140800	212552000	4	localised				AET3GNEW0000457		99.84	99.87	1	1	5.80333	9.47333	2.35333	4.79667	5.36	28.9067	41.47	11.76	40.5133	18.7933	1	1	1	1	1	-2.49709	-2.30349	-2.16154	-4.06816	-1.76787	0	0	0	1	0	0	0	0	0	0	0
440	TA3DL0140900	212623860	5	localised				AET3GNEW0000458		99.92	99.46	1	1	3.41	2.02	2.59333	2.96667	3.39333	10.1967	7.45333	8.51667	10.6033	11.4267	1	1	1	1	1	-1.44224	-1.59005	-1.50444	-1.66167	-1.60675	0	0	0	0	0	0	0	437	102	1773	7715
2238	TA3DL0141000	212682887	4	localised				AET3G0276200		99.72	99.74	1	1	0	0.0266667	0	0.0766667	0.03	0.0466667	0	0.02	0.316667	0.173333	0	0	0	0	0	-0.594562	1.80734	-0.579414	-0.694677	-0.647102	0	0	0	0	0	0	0	451	0	0	0
2239	TA3DL0141100	212773023	4	localised				AET3G0276400		99.91	100	1?	1	3.58667	3.32	3.32667	16.2567	10.2533	4.66	4.88667	6.05	42.73	19.81	1	1	1	1	1	-0.700984	-0.774059	-0.925602	-1.4395	-1.05046	0	0	0	0	0	506	0	2382	0	0	0
2242	TA3DL0141200	213298359	5	localised				AET3G0276800		99.82	99.87	1?	1	0	1.38	0	0	0	0.0766667	0.72	0.00666667	0	0	0	1	0	0	0	-0.611603	2.4359	-0.57184	1.7604	1.7604	0	0	0	0	0	0	0	0	0	0	0
2243	TA3DL0141300	213301800	5	localised				AET3G0276900		99.91	100	1?	1	8.43	6.61	13.9033	8.64667	18.6733	7.29	9.23333	21.3333	13.5733	23.2733	1	1	1	1	1	2.00248	-0.763873	-0.851253	-0.858164	-0.700874	0	0	0	0	0	0	0	0	0	0	0
2244	TA3DL0141400	213310979	4	localised				AET3G0277000		99.63	99.74	1?	1	0.623333	0	0	0.293333	10.38	3.01	0.106667	0	3.28333	30.86	1	0	0	1	1	-1.40322	-0.628645	1.7604	-1.88131	-1.59035	0	0	0	0	0	0	546	0	0	0	0
2245	TA3DL0141500	213316039	4	localised				AET3G0277100		99.93	99.92	1?	1	0.0333333	0	0	0.253333	0.363333	0.18	0.00333333	0.01	0.73	0.663333	0	0	0	0	0	-0.64868	-0.569946	-0.573733	-0.784094	-0.693052	0	0	0	0	0	0	0	0	0	0	0
2246	TA3DL0141600	213575887	5	localised				AET3G0277300		100	100	1?	1	6.3	3.26333	9.01667	10.7733	8.32	4.69333	2.91333	11.7533	11.5233	4.89667	1	1	1	1	1	2.25719	1.91785	-0.723251	-0.60424	2.78241	0	0	0	0	0	0	0	0	0	0	0
2247	TA3DL0141700	213685338	5	localised				AET3G0277500		99.93	100	1?	1	11.8967	8.88	2.58	14.7667	14.1267	13.18	18.8633	7.2	20.4333	18.7267	1	1	1	1	1	-0.624579	-1.14205	-1.30113	-0.772215	-0.740797	0	0	0	0	0	0	0	679	0	0	0
2248	TA3DL0141900	213756846	5	localised				AET3G0277700		99.69	99.68	1	1	2.52	1.15333	1.49667	4.51333	3.77	0.473333	0.863333	1.33	4.94333	1.25	1	1	1	1	1	4.20584	2.03438	1.88632	-0.612357	3.73205	1	0	0	0	0	0	0	400	0	0	0
2249	TA3DL0142000	213895220	5	localised				AET3G0277800		99.91	99.9	1?	1	0.273333	0.25	1.51	0.333333	0.27	0.416667	0.11	1.56	0.453333	1.46333	0	0	1	0	0	-0.631996	1.98243	-0.579369	-0.619177	-1.10181	0	0	0	0	0	0	0	0	0	0	0
2250	TA3DL0142100	213897526	5	localised				AET3G0277900		99.9	100	1?	1	14.1867	9.83667	38.0333	83.2833	34.8833	12.09	5.35	13.95	69.02	15.8533	1	1	1	1	1	2.04237	3.00423	4.59627	2.119	3.74816	0	0	1	0	0	0	0	555	0	0	0
2251	TA3DL0142200	214063994	5	localised				AET3G0278000		100	100	1?	1	1.01667	8.88333	22.04	4.87	4.12667	6.16	37.2133	27.65	30.5867	14.8633	1	1	1	1	1	-2.01682	-2.19634	-0.706368	-3.05671	-1.75771	0	0	0	0	0	0	0	708	0	0	0
2252	TA3DL0142300	214073335	4	localised				AET3G0278100		?	?	1	1	0.59	0.53	0.126667	5.16667	1.23	1.55333	1.99333	1.04	11.9033	2.13	1	1	1	1	1	-0.912219	-1.11135	-1.02855	-1.18861	-0.797312	0	0	0	0	0	0	0	0	0	0	0
2253	TA3DL0142400	214075449	5	localised				AET3G0278200		100	100	1?	1	3.06333	0	0	0.646667	1.75	2.80667	0.126667	0.85	0.743333	9.33667	1	0	0	0	1	1.8791	-0.640006	-1.0509	-0.6014	-2.13519	0	0	0	0	0	0	0	0	0	0	0
2254	TA3DL0142500	214088486	5	localised				AET3G0278300		100	100	1	1	0.553333	0.146667	0.306667	0	0.15	4.31333	2.79667	6.10667	0.03	1.07333	1	1	1	0	0	-1.94308	-1.88085	-3.08951	-0.585094	-1.02414	0	0	0	0	0	0	0	641	0	0	0
2255	TA3DL0142600	214090242	5	localised				AET3G0278400		99.85	99.93	1	1	1.62333	0.31	0	2	2.52667	10.64	9.50667	14.6233	12.01	16.5	1	1	1	1	1	-2.52051	-4.55599	-8.87488	-2.46346	-2.81879	0	1	1	0	0	0	0	882	0	0	0
2256	TA3DL0142700	214235383	5	localised				AET3G0278500		99.96	100	1	1	1.02	1.75	2.02667	10.2633	12.0033	20.8233	4.71	0	15.2167	17.4367	1	1	1	1	1	-6.13703	-1.17948	5.32814	-0.817868	-0.805409	1	0	1	0	0	0	0	0	0	0	0
441	TA3DL0142800	214788130	1	localised	1			AET3GNEW0000459	1	99.57	-	-	-	0	0	0	0	0	0	0	0	0	0	0	0	0	0	0	1.7604	1.7604	1.7604	1.7604	1.7604	0	0	0	0	0	0	0	0	0	632	8136
2257	TA3DL0142900	214867307	3	localised				AET3G0278600		99.75	100	?	1	1.30333	1.84667	0.0133333	12.6133	4.75667	1.37667	1.25667	0	2.55333	0.48	1	1	0	1	1	-0.586138	2.22065	1.78387	6.74435	6.84732	0	0	0	1	1	0	0	0	0	0	0
2258	TA3DL0143000	214995378	5	localised			1	AET3G0278700		99.6	99.72	1	1	0.01	0.0333333	0.0166667	16.9067	14.38	0	0	7.66667	271.123	50.9167	0	0	1	1	1	1.778	1.81908	-4.84242	-8.63256	-1.91752	0	0	1	1	0	0	0	398	0	0	0
442	TA3DL0143100	215012418	1	localised				AET3GNEW0000460	1	99.2	99.2	-	-	0	0	0	0	0	0	0	0	0	0	0	0	0	0	0	1.7604	1.7604	1.7604	1.7604	1.7604	0	0	0	0	0	0	0	0	658	0	0
443	TA3DL0143200	215295135	1	localised	1			AET3GNEW0000461	1	99.71	-	-	-	0	0	0	0	0	0	0	0	0	0	0	0	0	0	0	1.7604	1.7604	1.7604	1.7604	1.7604	0	0	0	0	0	0	0	0	0	0	0
444	TA3DL0143300	215305529	5	localised				AET3GNEW0000462		99.87	99.92	1	1	9.25333	0	1.65667	7.98	3.94333	32.15	22.98	28.48	32.5867	45.33	1	1	1	1	1	-1.83657	-13.6219	-6.30346	-2.12461	-5.32391	0	1	1	0	1	0	0	587	0	0	1217
2259	TA3DL0143400	215315580	5	localised				AET3G0278800		99.68	99.59	1	1	7.50333	6.36	2.26333	5.72333	5.39333	9.32	10.4167	10.2933	24.1533	8.31333	1	1	1	1	1	-0.689412	-0.881151	-1.96585	-2.1252	-0.827497	0	0	0	0	0	0	0	379	0	0	0
2260	TA3DL0143500	215319239	5	localised				AET3G0278900		99.9	100	1	1	88.8133	54.0733	13.91	80.0067	81.5633	417.027	130.8	114.047	381.163	226.86	1	1	1	1	1	-2.64394	-1.35945	-4.38314	-2.67989	-1.56772	0	0	1	0	0	0	0	272	0	0	0
2261	TA3DL0143600	215565252	5	localised				AET3G0279000		99.79	99.74	1	1	1.03	0.603333	0.42	0.823333	0.996667	2.54333	2.01333	0.92	1.69333	1.95333	1	1	0	1	0	-0.991527	-1.06761	-0.768071	-0.839098	-0.840225	0	0	0	0	0	0	0	0	0	0	0
2262	TA3DL0143700	215750197	5	localised				AET3G0279100		99.95	99.91	1	1	1.82	3.84667	0.54	1.62667	4.05333	5.93667	9.34667	14.98	8.03	3.68333	1	1	1	1	1	-1.3973	-1.21268	-5.89447	-1.95286	1.89948	0	0	1	0	0	0	0	408	0	0	0
445	TA3DL0143800	215756263	2	localised				AET3GNEW0000463		99.92	?	1	1	0	0	0	0	0	0.51	0.556667	0.33	0.316667	0.763333	0	0	0	0	0	-0.85776	-0.884269	-0.75551	-0.747936	-1.00167	0	0	0	0	0	0	0	0	0	0	677
446	TA3DL0143900	215786100	2	localised				AET3GNEW0000464		100	100	1	1	0.0333333	0	0.0166667	0.1	0.276667	0.17	0	5.49667	0.886667	1.07	0	0	1	0	1	-0.643182	1.7604	-3.62995	-0.974296	-0.921046	0	0	0	0	0	0	0	631	0	0	937
447	TA3DL0144000	215840955	3	localised				AET3GNEW0000465		100	100	1	1	0.1	0.19	0.0433333	2.6	1.01	1.70333	0.926667	6.78333	12.6233	4.56667	1	0	1	1	1	-1.39603	-0.919704	-4.23771	-2.14966	-1.57321	0	0	1	0	0	0	0	0	0	0	1225
2263	TA3DL0144100	215875389	4	localised				AET3G0279200		99.63	100	1	1	0.346667	0.133333	0.0233333	0.986667	3.04667	1.25	1.30667	6.42667	4.54	3.22667	1	1	1	1	1	-0.949098	-1.15615	-4.12255	-1.58407	-0.59332	0	0	1	0	0	0	0	785	0	0	0
2264	TA3DL0144200	215889242	5	localised				AET3G0279300		99.94	99.96	1	1	17.13	5.46333	9.58667	16.4433	21.38	12.7033	6.84333	15.7	21.2867	25.3933	1	1	1	1	1	2.32907	-0.689339	-0.896078	-0.725779	-0.66992	0	0	0	0	0	0	185	1311	0	0	0
2265	TA3DL0144300	215903392	5	localised				AET3G0279400		100	100	1	1	6.31667	6.63667	6.87	12.18	13.0867	24.6167	20.4533	34.1867	36.5333	33.81	1	1	1	1	1	-1.98883	-1.5958	-2.53976	-1.61767	-1.40373	0	0	0	0	0	0	0	0	0	0	0
2266	TA3DL0144400	216146122	5	localised				AET3G0279500		100	100	1?	1	0	0	0	0.84	0	0.563333	1.09	6.64333	10.8933	7.97667	0	1	1	1	1	-0.888056	-1.18723	-4.34182	-3.67176	-5.09922	0	0	1	0	1	0	0	759	0	0	0
2267	TA3DL0144500	216150255	5	localised				AET3G0279600		100	100	1	1	1.81333	1.55	1.43	2.35333	3.15333	7.62667	8.55	4.58	1.78333	2.28333	1	1	1	1	1	-1.74185	-2.12741	-1.30442	2.12091	2.22686	0	0	0	0	0	0	0	289	0	0	0
2268	TA3DL0144600	216160859	4	localised				AET3G0279700		99.81	99.9	1	1	0.07	0.04	0.4	1.17667	0.196667	0.233333	0.226667	0.946667	1.70333	0.563333	0	0	0	1	0	-0.654765	-0.670011	-0.789864	-0.705499	-0.742108	0	0	0	0	0	0	0	614	0	0	0
448	TA3DL0144700	216174083	2	localised				AET3GNEW0000466		100	100	1	1	0	0	0	0	0.00333333	0	0	0	0.0766667	0	0	0	0	0	0	1.7604	1.7604	1.7604	-0.611603	1.76627	0	0	0	0	0	0	0	0	0	761	1729
449	TA3DL0144800	216176207	3	localised				AET3GNEW0000467		98.53	99.79	1	1	0	0	0	0	0	0	0	0	0	0	0	0	0	0	0	1.7604	1.7604	1.7604	1.7604	1.7604	0	0	0	0	0	0	0	0	0	0	0
450	TA3DL0144900	216181502	4	localised				AET3GNEW0000468		99.54	99.52	1	1	0	0	0	0	0	0	0	0	0	0	0	0	0	0	0	1.7604	1.7604	1.7604	1.7604	1.7604	0	0	0	0	0	0	0	0	0	0	0
2269	TA3DL0145000	216575612	4	localised				AET3G0279800		100	100	1?	1	12.25	1.23667	0.17	1.67333	6.44	216.773	11.8967	2.11333	97.5667	155.867	1	1	1	1	1	-9.33636	-3.2754	-1.51157	-20.9443	-11.977	1	0	0	1	1	0	0	0	0	0	0
2270	TA3DL0145100	216577289	5	localised				AET3G0279900		99.98	99.97	1	1	0.66	0.893333	0.306667	0.783333	0.47	3.71333	3.88	1.77667	0.886667	5.02667	1	1	1	0	1	-1.6129	-1.46414	-1.20711	-0.600968	-2.32889	0	0	0	0	0	0	0	798	0	0	0
2271	TA3DL0145200	216879293	5	localised				AET3G0280000		100	100	1?	1	0.01	0	0.523333	0.796667	0.773333	0.0166667	0.0133333	0.22	6.03667	3.28	0	0	0	1	1	-0.571802	-0.575627	2.1981	-2.22479	-1.37101	0	0	0	0	0	0	0	0	0	0	0
451	TA3DL0145300	216944297	3	localised				AET3GNEW0000469		99.86	99.71	1	1	0.06	0.01	0.06	0.0466667	0.16	0.436667	0.453333	0.463333	0.353333	1.12667	0	0	0	0	1	-0.769908	-0.817396	-0.784199	-0.734489	-1.04143	0	0	0	0	0	0	0	0	0	0	3262
2272	TA3DL0145400	216948159	5	localised				AET3G0280100		99.9	99.93	1	1	21.32	11.7633	14.7233	21.1833	17.9967	64.7433	29.49	55.7333	87.68	62.1167	1	1	1	1	1	-1.67319	-1.35701	-2.04966	-2.27085	-1.88736	0	0	0	0	0	0	0	986	0	0	0
2273	TA3DL0145500	216956073	5	localised				AET3G0280200		99.89	100	1	1	48.2967	16.5667	11.2767	33.21	20.2967	164.19	64.8	48.7367	80.25	55.7133	1	1	1	1	1	-1.90351	-2.12777	-2.30136	-1.34915	-1.51273	0	0	0	0	0	0	0	0	0	0	0
452	TA3DL0145600	217111425	2	localised				AET3GNEW0000470		99.91	99.91	1	1	0.436667	0.576667	0.0666667	3.28667	0.4	1.09667	1.12667	0.45	2.49333	0.793333	1	1	0	1	0	-0.829014	-0.766211	-0.772197	2.16019	-0.727648	0	0	0	0	0	0	0	0	0	0	0
453	TA3DL0145700	217114908	5	localised				AET3GNEW0000471		100	100	1	1	6.78667	7.71	10.26	16.4067	13.52	12.1967	23.1733	13.26	5.77667	23.6133	1	1	1	1	1	-0.962723	-1.57655	-0.719399	4.52179	-0.962925	0	0	0	1	0	0	0	927	0	0	1600
2274	TA3DL0145800	217138108	2	localised				AET3G0280400		99.79	99.79	1?	1?	0	0	0	0	0	0	0.02	0	0	0	0	0	0	0	0	1.7604	-0.579414	1.7604	1.7604	1.7604	0	0	0	0	0	0	0	0	0	0	0
2275	TA3DL0145900	217141657	5	localised				AET3G0280500		99.93	100	1	1	0	0.0166667	0.0133333	3.03333	1.11667	0	0.0633333	0.0533333	2.95333	1.13	0	0	0	1	0	1.7604	-0.594127	-0.590476	1.79602	-0.571631	0	0	0	0	0	0	0	569	0	0	0
2276	TA3DL0146000	217193758	5	localised				AET3G0280600		99.62	100	1?	1	33.2767	20.4233	7.62333	28.59	23.03	28.4167	18.1567	9.71667	17.87	35.6	1	1	1	1	1	2.05124	1.9687	-0.705949	2.76048	-0.865199	0	0	0	0	0	0	0	0	0	0	0
454	TA3DL0146100	217219834	3	localised	1			AET3GNEW0000472	1	99.54	-	-	-	0.926667	0.82	0.593333	0.693333	0.91	0.123333	0.416667	0.183333	0.0866667	0.203333	0	0	0	0	0	3.01932	2.2616	2.37034	2.7432	2.79421	0	0	0	0	0	0	0	0	0	0	680
2278	TA3DL0146200	217589543	5	localised				AET3G0280800		99.73	100	1	1	0.703333	0	41.5667	0	0.136667	0.95	0.143333	177.397	0.01	0	0	0	1	0	0	-0.650315	-0.649474	-2.38071	-0.573733	2.00099	0	0	0	0	0	0	0	1425	0	0	0
2279	TA3DL0146300	217594329	5	localised				AET3G0280900		99.89	100	1	1	5.00333	3.96667	78.6133	6.51333	16.1867	5.94333	9.63	58.4933	14.7233	11.9567	1	1	1	1	1	-0.656998	-1.21579	2.35575	-1.18878	2.33512	0	0	0	0	0	0	0	2272	0	0	0
2280	TA3DL0146400	217676458	5	localised				AET3G0281000		99.84	100	1	1	0	0	0	5.37	4.92	0	0	0.02	36.2333	11.6933	0	0	0	1	1	1.7604	1.7604	-0.579414	-3.32033	-1.21799	0	0	0	0	0	0	0	0	0	0	0
2281	TA3DL0146500	217854833	5	localised				AET3G0281100		100	100	1?	1	8.46333	7.56	3.97	8.72	7.17333	2.49	9.97	8.60333	14.7633	3.04	1	1	1	1	1	4.77342	-0.727983	-1.09763	-0.921235	3.56147	1	0	0	0	0	0	0	1166	0	0	0
2282	TA3DL0146600	217859246	5	localised				AET3G0281200		99.89	99.85	1	1	3.27	14.4433	1.11333	2.75333	4.67333	2.54333	6.94333	0.383333	0.76	2.15333	1	1	1	1	1	2.12142	3.42255	2.68938	3.75419	3.16723	0	0	0	0	0	0	0	0	0	0	0
2283	TA3DL0146700	217867039	5	localised				AET3G0281300		100	100	1	1	435.78	229.867	57.3433	322.51	503.48	916.037	364.6	266.963	491.757	467.487	1	1	1	1	1	-1.19265	-0.899567	-2.60899	-0.865234	1.89565	0	0	0	0	0	0	0	234	0	0	0
2284	TA3DL0146800	217969096	5	localised				AET3G0281400		100	100	1	1	26.0467	16.7367	27.2867	63.47	63.7433	26.3633	17.6633	20	31.1533	34.4467	1	1	1	1	1	-0.574704	-0.597731	2.37123	3.52974	3.21537	0	0	0	0	0	0	0	0	0	0	0
2285	TA3DL0146900	217974140	1	localised				AET3G0281500		100	100	1	1	0.0233333	0	0	0.766667	0.153333	0.0533333	0.0333333	0.17	0.183333	0.286667	0	0	0	0	0	-0.584706	-0.586988	-0.664622	2.6282	-0.633724	0	0	0	0	0	0	0	914	0	0	0
455	TA3DL0147000	218046770	1	localised				AET3GNEW0000474		99.3	99.3	1	0	0	0	0	0.0166667	0.01	0	0	0	0.0266667	0	0	0	0	0	0	1.7604	1.7604	1.7604	-0.57364	1.778	0	0	0	0	0	0	0	678	896	1220	3495
456	TA3DL0147100	218065923	2	localised				AET3GNEW0000475		100	100	1	1	0	0	0	0	0	0	0	0	0	0	0	0	0	0	0	1.7604	1.7604	1.7604	1.7604	1.7604	0	0	0	0	0	0	0	0	0	0	0
457	TA3DL0147200	218066545	2	localised				AET3GNEW0000476		100	100	1	1	0	0	0	0	0	0	0	0	0	0	0	0	0	0	0	1.7604	1.7604	1.7604	1.7604	1.7604	0	0	0	0	0	0	0	0	0	0	0
458	TA3DL0147300	218066952	2	localised				AET3GNEW0000477		100	100	1	1	0	0	0	0	0	0	0	0	0	0	0	0	0	0	0	1.7604	1.7604	1.7604	1.7604	1.7604	0	0	0	0	0	0	0	0	0	0	0
2286	TA3DL0147400	218090884	2	localised				AET3G0281700		99.4	99.5	?	?	0	0	0	0.04	0.01	0.02	0	0.173333	0.14	0.0933333	0	0	0	0	0	-0.579414	1.7604	-0.666515	-0.622673	-0.614922	0	0	0	0	0	0	0	797	0	0	0
459	TA3DL0147500	218094226	3	localised				AET3GNEW0000478		96.42	97.85	1	1	0	0	0	0	0	0.42	0.31	0	0	0	0	0	0	0	0	-0.806635	-0.744149	1.7604	1.7604	1.7604	0	0	0	0	0	0	0	0	0	0	1327
460	TA3DL0147600	218226854	3	localised				AET3GNEW0000479		99.56	99.51	1	1	0	0	0	0.00333333	0.00333333	0	0	0	0	0	0	0	0	0	0	1.7604	1.7604	1.7604	1.76627	1.76627	0	0	0	0	0	0	0	0	0	1171	1450
2287	TA3DL0147700	218252667	1	localised				AET3G0281800		?	?	1	0	0.0533333	0.01	0.0266667	0.1	0.05	0.0133333	0.01	0.07	0.803333	0.163333	0	0	0	0	0	1.82989	1.7604	-0.592029	-0.931262	-0.629366	0	0	0	0	0	0	0	1139	0	0	0
2288	TA3DL0147800	218325362	5	localised			1	AET3G0282600		99.91	100	1	1	22.5067	13.4	11.5867	14.8567	16.79	0.41	0.29	0.73	0.303333	0.4	1	1	1	1	1	29.3483	19.651	12.8078	21.4174	22.3697	1	1	1	1	1	0	584	323	0	0	0
2289	TA3DL0147900	218328916	5	localised				AET3G0282700		99.79	99.83	1	1	7.27	3.83	1.43333	2.27667	2.53333	13.13	6.2	3.9	5.71	4.63	1	1	1	1	1	-0.970566	-0.846787	-1.14389	-1.16327	-0.905133	0	0	0	0	0	0	0	0	0	0	0
2292	TA3DL0148000	218698706	4	localised				AET3G0283000		99.95	99.93	1	1	11.79	1.04333	0.64	0.323333	0.216667	27.8667	3.70667	1.14333	1.58	0.666667	1	1	1	1	0	-1.28208	-1.30847	-0.742394	-1.10749	-0.778154	0	0	0	0	0	0	0	0	0	0	0
2293	TA3DL0148100	218848238	3	localised				AET3G0283100		99.94	99.92	1	1	0	0.0966667	0	0.07	0.0566667	18.0967	1.31667	4.69667	0.653333	0.623333	1	1	1	0	0	-10.8479	-1.19999	-3.23601	-0.877739	-0.872687	1	0	0	0	0	0	0	0	0	0	0
2294	TA3DL0148200	218897581	5	localised				AET3G0283200		100	100	1	1	12.8167	5.73	2.64	10.6633	10.2833	26.0167	10.4333	7.56667	13.7333	10.4533	1	1	1	1	1	-1.11075	-0.965043	-1.3369	-0.717574	-0.576611	0	0	0	0	0	0	0	390	0	0	0
2295	TA3DL0148300	218900901	4	localised				AET3G0283300		99.95	99.91	1?	1	0.456667	0.25	0.2	0.246667	0.29	1.41667	0.726667	0.7	0.57	1.08	1	0	0	0	0	-0.942422	-0.78467	-0.804741	-0.715382	-0.91593	0	0	0	0	0	0	0	424	0	0	0
461	TA3DL0148400	218935470	3	localised	1			AET3GNEW0000480	1	99.85	-	-	-	0.02	0	0.00666667	0	0	0	0	0	0.0266667	0	0	0	0	0	0	1.79561	1.7604	1.77214	-0.583201	1.7604	0	0	0	0	0	0	0	0	636	1485	3115
2297	TA3DL0148600	219178352	5	localised				AET3G0283700		99.87	100	1	1	0	0	0	0	0	0	0	0	0	0	0	0	0	0	0	1.7604	1.7604	1.7604	1.7604	1.7604	0	0	0	0	0	0	0	0	0	0	0
2298	TA3DL0148700	219237637	3	localised	1			AET3G0283800		99.85	-	-	-	0.653333	0.713333	0.503333	0.766667	1.54333	2.03	1.76	1.57333	2.13333	2.74	1	1	1	1	1	-1.04105	-0.915073	-0.972365	-1.00749	-0.835328	0	0	0	0	0	0	0	0	0	0	0
2299	TA3DL0148800	219489684	5	localised				AET3G0283900		99.57	99.46	1	1	55.9333	0.853333	0	0	0.01	267.123	4.96333	0	0	0.0166667	1	1	0	0	0	-2.6752	-1.82778	1.7604	1.7604	-0.571802	0	0	0	0	0	0	0	0	0	0	0
2300	TA3DL0148900	219513173	5	localised				AET3G0284000		100	100	1	1	50.4867	30.5067	36.8733	73.3833	80.1833	55.1367	43.87	59.4067	69.19	92.2033	1	1	1	1	1	-0.619356	-0.808988	-0.906025	1.86557	-0.652159	0	0	0	0	0	0	376	892	0	0	0
462	TA3DL0149000	219523383	1	localised				AET3GNEW0000481		99.7	99.4	1	1	0	0	0	0	0	0.02	0.04	0	0	0	0	0	0	0	0	-0.579414	-0.590775	1.7604	1.7604	1.7604	0	0	0	0	0	0	0	0	0	2007	266
2301	TA3DL0149100	219537066	2	localised				AET3G0284100		100	100	1	?	5.44333	4.48	0	0.913333	1.88	15.2933	9.98667	0.12	3.93667	5.54667	1	1	0	1	1	-1.43644	-1.13887	-0.636219	-1.46566	-1.29127	0	0	0	0	0	0	0	0	0	0	0
2302	TA3DL0149300	219558638	5	localised				AET3G0284200		100	100	1	1	0.0566667	0.04	0	0.316667	0.396667	1.02333	0.4	0.656667	0.866667	2.97333	1	0	0	0	1	-1.08772	-0.764686	-0.941074	-0.805341	-1.61604	0	0	0	0	0	0	0	0	0	0	0
2303	TA3DL0149400	219819664	5	localised				AET3G0284300		99.94	99.92	1?	1	7.51333	16.11	18.9967	16.9667	12.1633	22.4967	45.7867	74.1333	76.4633	39.8767	1	1	1	1	1	-1.56782	-1.55332	-2.13434	-2.44916	-1.764	0	0	0	0	0	0	0	527	0	0	0
2304	TA3DL0149500	219914002	2	localised				AET3G0284400		99.91	99.91	1?	1	0	0	0	0	0	0	0	0	0	0	0	0	0	0	0	1.7604	1.7604	1.7604	1.7604	1.7604	0	0	0	0	0	0	0	0	0	0	0
2305	TA3DL0149600	219919765	5	localised	1	1		AET3G0284500		99.77	-	-	-	0.433333	0.0466667	0	0.156667	0.916667	1.83667	0.496667	0.543333	0.666667	2.52667	1	0	0	0	1	-1.12422	-0.812279	-0.876695	-0.81852	-1.04522	0	0	0	0	0	0	0	0	0	0	0
2306	TA3DL0149700	219927172	5	localised				AET3G0284600		99.39	99.23	1	1	0.0833333	9.97667	0	0	0.126667	3.86667	54.8567	0.0533333	0.183333	1.06667	1	1	0	0	0	-2.55187	-2.89063	-0.598349	-0.672196	-1.04199	0	0	0	0	0	0	1286	0	0	0	0
2307	TA3DL0149800	219934654	5	localised				AET3G0284620		99.67	99.78	1	1	0.273333	0	0	0	0	0.48	0.04	0	0	0	0	0	0	0	0	-0.66025	-0.590775	1.7604	1.7604	1.7604	0	0	0	0	0	0	0	0	380	0	3331
2308	TA3DL0149900	219964533	5	localised				AET3G0284700		99.4	99.42	1	1	2.45	0.0766667	0	0	0	5.80333	0.346667	0	0	0	1	0	0	0	0	-1.12019	-0.710506	1.7604	1.7604	1.7604	0	0	0	0	0	0	0	0	0	0	0
2309	TA3DL0150000	219995454	3	localised				AET3G0284750		99.85	99.32	0	0	0.606667	0.77	0	0	0	2.59	3.54	0	0	0	1	1	0	0	0	-1.26928	-1.45704	1.7604	1.7604	1.7604	0	0	0	0	0	0	0	584	961	0	381
2310	TA3DL0150100	220121782	4	localised				AET3G0284800		99.7	99.77	1	1	3.59667	1.34667	0	0	0.05	10.31	6.26	0	0	0	1	1	0	0	0	-1.39768	-1.75741	1.7604	1.7604	1.84842	0	0	0	0	0	0	0	0	0	0	0
2311	TA3DL0150200	220266824	5	localised				AET3G0284900		99.82	100	1	1	31.62	16.3667	14.09	53.83	43.0067	258.407	75.54	73.56	107.287	204.073	1	1	1	1	1	-4.51737	-2.50358	-2.80676	-1.12188	-2.64715	1	0	0	0	0	0	0	0	0	0	0
2312	TA3DL0150300	220273914	5	localised				AET3G0285000		99.78	99.83	1	1	0.196667	0.0233333	1.80333	12.7833	1.49	0	0	1.46	3.89	0.786667	0	0	1	1	0	2.10661	1.80148	2.00609	4.962	2.45339	0	0	0	1	0	0	0	701	0	0	0
2313	TA3DL0150400	220545736	5	localised				AET3G0285200		99.91	99.63	1?	1	3.58	7.63	2.85333	17.28	3.35667	5.34667	6.00333	1.28667	17.1867	1.12	1	1	1	1	1	-0.787171	2.16929	2.9665	1.76943	3.61768	0	0	0	0	0	0	0	655	0	0	0
463	TA3DL0150500	220547355	3	localised				AET3GNEW0000482		99.7	99.66	1	1	0	0	0	0.0766667	0	0.0166667	0	0	0.0133333	0	0	0	0	0	0	-0.57752	1.7604	1.7604	1.87042	1.7604	0	0	0	0	0	0	0	0	0	0	1150
2314	TA3DL0150600	220550748	4	localised				AET3G0285300		99.88	99.82	1?	1	3.03333	1.22	0.0166667	1.18	1.14333	9.32667	2.49	0.52	2.94333	2.55667	1	1	0	1	1	-1.4544	-0.89302	-0.849285	-1.02753	-0.942632	0	0	0	0	0	0	0	355	0	0	0
2315	TA3DL0150700	220824922	5	localised				AET3G0285400		100	100	1	1	0.92	1.01667	4.86333	3.17333	1.84	1.52333	2.38333	6.59667	1.43	0.18	1	1	1	1	0	-0.746555	-0.953014	-0.735982	3.02335	4.23689	0	0	0	0	1	0	0	0	0	0	0
2316	TA3DL0150800	220831363	2	localised				AET3G0285500		99.82	100	1	1	0.3	0.123333	0.173333	0.07	0.126667	0.86	0.586667	0.45	0.27	0.486667	0	0	0	0	0	-0.812752	-0.802353	-0.701997	-0.674231	-0.749561	0	0	0	0	0	0	0	0	0	0	1236
2317	TA3DL0150900	220834891	3	localised	1			AET3G0285550		99.91	-	-	-	0.226667	0.03	0.186667	0.116667	0.0866667	0.473333	0.253333	0.213333	0.2	0.26	0	0	0	0	0	-0.682281	-0.691223	-0.580818	-0.610445	-0.658662	0	0	0	0	0	0	0	0	0	0	685
2318	TA3DL0151000	220837385	1	localised				AET3G0285600		99.94	99.93	0	0	0	0.0333333	0.09	0	0	0.266667	0.743333	2.78	1.26333	0.66	0	0	1	1	0	-0.719533	-0.95836	-1.96994	-1.28569	-0.942968	0	0	0	0	0	0	0	0	0	0	0
464	TA3DL0151100	220901963	2	localised	1			AET3GNEW0000483	1	99.78	-	-	-	0	0	0	0	0	0	0	0	0	0	0	0	0	0	0	1.7604	1.7604	1.7604	1.7604	1.7604	0	0	0	0	0	0	0	0	0	0	0
2319	TA3DL0151200	220939719	5	localised				AET3G0285700		99.96	99.94	1	1	3.49	0.57	2.10333	1.95333	1.56	6.21667	4.68	1.48	1.04667	1.74	1	1	1	1	0	-0.913017	-2.05512	2.20287	2.54025	-0.607994	0	0	0	0	0	0	0	0	0	0	0
2320	TA3DL0151300	221083707	5	localised				AET3G0285850		100	100	1?	1	0	0.1	4.46333	3.79667	1.28667	2.36	7.54	29.0767	19.9933	8.98	1	1	1	1	1	-1.90866	-4.41015	-3.12724	-2.48617	-2.47923	0	1	0	0	0	0	0	1058	0	0	984
2321	TA3DL0151400	221089530	5	localised				AET3G0285900		99.68	99.8	1	1	0	0	0.46	0.116667	0.07	0.0566667	0	1.38	0.196667	0.0933333	0	0	1	0	0	-0.600242	1.7604	-0.926004	-0.608749	-0.58044	0	0	0	0	0	0	0	1059	0	0	1195
2322	TA3DL0151500	221097063	5	localised				AET3G0286000		99.66	99.37	1	1?	0	0	0.483333	0	0.00333333	0	0	0.34	0.123333	0	0	0	0	0	0	1.7604	1.7604	1.9487	-0.638113	1.76627	0	0	0	0	0	0	0	455	0	0	0
2323	TA3DL0151600	221103778	5	localised			1	AET3G0286070		99.62	99.59	1	1	0	0	5.33333	0.143333	0.0433333	0.103333	0.0766667	1.28333	0.256667	0.433333	0	0	1	0	0	-0.626751	-0.611603	4.88286	-0.624361	-0.780392	0	0	1	0	0	0	0	1191	0	0	1267
2324	TA3DL0151700	221104861	2	localised				AET3G0286100		99.17	99.11	1	1	0.0366667	0.0166667	0.366667	0.376667	0.113333	0.0166667	0	0	0.0166667	0.00666667	0	0	0	0	0	1.79503	1.78974	2.40588	2.38375	1.94693	0	0	0	0	0	0	0	0	0	0	0
2325	TA3DL0151800	221259408	1	localised				AET3G0286400		97.3	97.24	1?	0	0	0	0	0	0	0	0.07	0	0.0133333	0.433333	0	0	0	0	0	1.7604	-0.607816	1.7604	-0.575627	-0.814209	0	0	0	0	0	0	0	0	0	0	0
2326	TA3DL0151900	221339025	4	localised				AET3G0286500		100	100	1?	1	2.59667	2.79	18.56	5.68667	5.3	1.94667	3.07333	13.08	8.57	5.16333	1	1	1	1	1	2.14872	-0.610519	2.44556	-0.813001	1.79944	0	0	0	0	0	0	0	516	0	0	0
2327	TA3DL0152000	221346134	5	localised				AET3G0286600		99.95	99.94	1	1	0.0633333	0.0133333	0.04	3.75667	5.28333	0.0133333	0	0.8	16.6567	10.5933	0	0	0	1	1	1.84726	1.78387	-0.983168	-2.1086	-1.04811	0	0	0	0	0	0	0	0	0	0	0
2328	TA3DL0152100	221474342	5	localised				AET3G0286700		99.79	99.64	1	1	0.853333	0.18	99.9767	0	0.0566667	7.15	0.273333	218.017	0.28	1.05333	1	0	1	0	0	-2.498	-0.612983	-1.2321	-0.727107	-1.10385	0	0	0	0	0	0	0	0	0	0	0
2329	TA3DL0152200	221478375	3	localised				AET3G0286800		99.95	99.94	1	1	0	0	0	0.123333	2.2	0.03	0	0.87	4.04333	12.9967	0	0	0	1	1	-0.585094	1.7604	-1.06226	-2.55034	-2.48464	0	0	0	0	0	0	0	0	0	0	0
465	TA3DL0152300	221482259	2	localised				AET3GNEW0000484		99.86	100	1	1	0	0	0	0	0	0.926667	0.65	0	0	0	0	0	0	0	0	-1.09445	-0.937287	1.7604	1.7604	1.7604	0	0	0	0	0	0	0	0	2000	2664	1525
2330	TA3DL0152400	221523197	3	localised				AET3G0286900		100	100	0	0	0.753333	0.59	0.7	0.806667	0.573333	3.55	4.85	2.63667	2.9	3.11	1	1	1	1	1	-1.47413	-2.09001	-1.21519	-1.22624	-1.48392	0	0	0	0	0	0	0	0	0	0	0
2331	TA3DL0152500	221527010	5	localised				AET3G0287000		100	100	1	1	9.49667	3.09667	1.84667	3.87333	4.91333	16.29	9.28333	1.33	3.19	8.77667	1	1	1	1	1	-0.935691	-1.42591	2.15076	2.0475	-0.939176	0	0	0	0	0	0	0	0	0	0	0
2333	TA3DL0152600	221951847	5	localised				AET3G0287300		99.95	99.94	1	1	0	0	0	3.30667	1.23667	0	0	0	44.48	0.933333	0	0	0	1	0	1.7604	1.7604	1.7604	-5.99885	2.0366	0	0	0	1	0	0	0	0	0	0	0
466	TA3DL0152700	222212504	4	localised	1			AET3GNEW0000485	1	99.72	-	-	-	0.436667	0.166667	0.0566667	0.146667	0.163333	0.593333	0.696667	1.05667	0.236667	1.12667	0	0	1	0	1	-0.629998	-0.826111	-1.10564	-0.612638	-1.03845	0	0	0	0	0	0	0	0	784	0	993
467	TA3DL0152800	222218037	2	localised				AET3GNEW0000486		99.64	100	1	1	0.853333	0.303333	0.01	0.236667	0.166667	3.11333	2.77	1.4	0.35	2.15	1	1	1	0	1	-1.26075	-1.64314	-1.34983	-0.620111	-1.53374	0	0	0	0	0	0	0	0	0	0	0
468	TA3DL0152900	222689197	4	localised				AET3GNEW0000487		100	100	1	1	0.0133333	0.00666667	0	0.28	0.0633333	0.09	0.00333333	0.0133333	0.0566667	0.256667	0	0	0	0	0	-0.61103	1.76625	-0.575627	2.13247	-0.671335	0	0	0	0	0	0	0	0	0	0	770
2334	TA3DL0153000	222692860	5	localised				AET3G0287500		100	100	1?	1	1.02333	3.36667	1.01333	2.61333	2.52667	8.18333	38.97	5.18	10.8833	11.24	1	1	1	1	1	-2.57823	-5.19963	-1.74366	-1.86818	-1.97154	0	1	0	0	0	0	0	216	0	0	0
469	TA3DL0153100	223128547	4	localised				AET3GNEW0000488		98.32	100	1	1	0	0	0	0	0	0	0	0	0	0	0	0	0	0	0	1.7604	1.7604	1.7604	1.7604	1.7604	0	0	0	0	0	0	0	1777	0	0	1911
470	TA3DL0153200	223261973	1	localised				AET3GNEW0000489		99.8	99.78	1	1	0	0	0	0	0	0	0	0	0	0	0	0	0	0	0	1.7604	1.7604	1.7604	1.7604	1.7604	0	0	0	0	0	0	0	0	0	0	3733
2335	TA3DL0153300	223735365	5	localised				AET3G0287700		99.88	99.87	1	1	6.63667	3.22333	2.75333	9.54333	5.46333	37.04	34.51	21.9233	30.55	30.1767	1	1	1	1	1	-2.8296	-4.77622	-3.46936	-1.69985	-2.74007	0	1	0	0	0	0	0	496	0	0	0
2336	TA3DL0153400	223776929	4	localised				AET3G0287900		99.85	100	1?	1	0.0166667	0.0166667	0.313333	0.276667	0.243333	0.0633333	0.0333333	0.823333	1.02667	0.18	0	0	0	1	0	-0.594127	-0.577365	-0.788642	-0.901765	1.85488	0	0	0	0	0	0	0	0	0	0	0
2337	TA3DL0153500	223806950	4	localised				AET3G0288000		99.81	100	1	1	0.03	0.0566667	0.0266667	2.06667	0.416667	0.0833333	0.12	0.543333	2.07333	0.31	0	0	0	1	0	-0.597466	-0.6021	-0.853923	-0.569288	1.90374	0	0	0	0	0	0	0	454	0	0	0
2338	TA3DL0153600	224195880	5	localised				AET3G0288200		99.64	99.75	1	1	9.41667	11.7867	9.75667	10.8533	9.51333	15.5233	23.3667	94.2367	88.1167	11.08	1	1	1	1	1	-0.901068	-1.0825	-5.02939	-4.27078	-0.652702	0	0	1	1	0	0	1282	637	0	0	0
2339	TA3DL0153700	224215563	5	localised				AET3G0288300		99.63	100	1	1	7.41333	3.44	5.24667	11.5167	6.86333	19.53	15.7967	14.0033	5.14	13.18	1	1	1	1	1	-1.38615	-2.14896	-1.36436	3.58865	-1.02437	0	0	0	0	0	0	0	0	0	0	0
471	TA3DL0153800	224291173	3	localised				AET3GNEW0000490		99.45	99.57	1	1	2.47333	0.0566667	0.106667	0.106667	0.223333	1.03	0.11	0	0	0	1	0	0	0	0	3.01205	-0.596724	1.94818	1.94818	2.15356	0	0	0	0	0	0	0	0	302	1827	3030
472	TA3DL0153900	224814091	3	localised				AET3GNEW0000492		99.41	99.43	1	1	12.4	0.0266667	0.0166667	0	0	2.46667	0	0	0	0	1	0	0	0	0	6.80462	1.80734	1.78974	1.7604	1.7604	1	0	0	0	0	0	0	0	0	598	0
2340	TA3DL0154000	224985887	1	localised				AET3G0288400		99.39	99.26	1	1	0.12	0.05	0	0	0	0.93	0.28	0	0.196667	0.0266667	0	0	0	0	0	-0.978877	-0.692483	1.7604	-0.67977	-0.583201	0	0	0	0	0	0	0	0	0	0	0
2341	TA3DL0154100	225087369	5	localised	1			AET3G0288500		99.83	-	-	-	0	0	0	0	0	0.32	0.256667	0	0	0	0	0	0	0	0	-0.74983	-0.713853	1.7604	1.7604	1.7604	0	0	0	0	0	0	0	0	0	0	0
2342	TA3DL0154200	225190011	5	localised			1	AET3G0288600		99.85	99.86	1	1	4.68	1.38333	8.4	17.6533	6.33	0.226667	0.186667	1.34	1.29667	0.646667	1	1	1	1	1	8.15142	3.53563	7.07169	14.2978	7.83627	1	0	1	1	1	0	0	0	0	0	0
2343	TA3DL0154300	225207396	5	localised				AET3G0288700		99.76	99.76	1	1	5.04333	3.40667	0.823333	2.93333	4.53667	4.05333	1.64667	3.55667	5.07667	2.92	1	1	1	1	1	2.10528	2.93104	-1.41961	-0.877593	2.48642	0	0	0	0	0	0	0	0	0	0	0
2344	TA3DL0154400	225429288	5	localised				AET3G0288800		99.95	99.93	1	1	2.26667	5.59333	1.11333	0.633333	0.593333	2.74	5.39	1.29333	1.20333	0.93	1	1	1	1	0	-0.650362	1.81642	-0.616436	-0.766292	-0.688081	0	0	0	0	0	0	0	766	0	0	0
473	TA3DL0154500	225434446	2	localised				AET3GNEW0001216		99.62	?	1	1	0	0	0	0	0	0	0	0	0.136667	0.0166667	0	0	0	0	0	1.7604	1.7604	1.7604	-0.645687	-0.57752	0	0	0	0	0	0	0	0	0	0	620
2345	TA3DL0154600	225453781	5	localised				AET3G0288900		99.91	99.88	1	1	6.01	5.26	2.47333	8.12	6.23	6.25333	4.88	7.36667	7.13	6.26	1	1	1	1	1	-0.587771	1.87417	-1.36834	1.97477	-0.57041	0	0	0	0	0	0	841	0	0	0	0
2346	TA3DL0154700	225630040	5	localised				AET3G0289000		99.7	99.91	1?	1	30.5833	18.6267	21.4633	24.2467	23.0167	53.3767	28.9933	22.3667	17.6333	32.3867	1	1	1	1	1	-0.97801	-0.868094	-0.590896	2.3852	-0.789676	0	0	0	0	0	0	0	0	0	0	0
2347	TA3DL0154800	225633212	5	localised				AET3G0289100		100	100	1	1	4.49333	6.11667	1.89	8.27	3.65333	6.89667	8.41	1.55	5.98667	2.58667	1	1	1	1	1	-0.816576	-0.751107	1.99512	2.33572	2.28394	0	0	0	0	0	0	0	653	0	0	0
2348	TA3DL0155000	225852880	5	localised				AET3G0289200		99.85	99.89	1	1	0.916667	0.593333	1.69333	0.683333	0.483333	2.8	2.48333	1.46	0.443333	0.13	1	1	1	0	0	-1.12623	-1.24187	1.92738	2.05312	2.31085	0	0	0	0	0	0	0	0	0	0	0
2349	TA3DL0155100	225855132	4	localised				AET3G0289300		100	100	1?	1	0	0	0	0	0.146667	0.396667	0.0233333	0.163333	0.366667	0.426667	0	0	0	0	0	-0.79338	-0.581307	-0.660835	-0.776339	-0.706763	0	0	0	0	0	0	0	1304	0	0	0
474	TA3DL0155200	225955350	5	localised				AET3GNEW0000494		99.93	99.95	1	1	24.96	6	3.13	11.43	16.7333	78.57	9.80333	81.3933	99.45	39.35	1	1	1	1	1	-1.74114	-0.876695	-11.3326	-4.59058	-1.29253	0	0	1	1	0	0	0	747	0	1457	1582
2350	TA3DL0155300	225962556	4	localised				AET3G0289400		99.83	99.85	1?	1	0.513333	0.38	4.36333	0.746667	0.73	0.97	0.883333	3.68	0.663333	1.98333	0	0	1	0	0	-0.73947	-0.775241	2.01744	1.8486	-0.97959	0	0	0	0	0	0	852	366	0	0	0
2351	TA3DL0155400	226983684	4	localised				AET3G0289600		99.6	99.59	?	1	0	0	0	0.193333	0	0.103333	0.903333	1.97333	2.35333	5.91333	0	0	1	1	1	-0.626751	-1.08119	-1.68901	-1.59626	-3.92714	0	0	0	0	0	0	0	0	0	0	0
2352	TA3DL0155500	227226988	5	localised				AET3G0289700		99.92	99.85	1	1	4.66333	1.59333	0.593333	3.12333	10.8533	14.5833	5.91	2.06333	16.8067	32.91	1	1	1	1	1	-1.56306	-1.51359	-1.09213	-2.45314	-1.62508	0	0	0	0	0	0	0	448	0	0	0
2353	TA3DL0155600	227382076	5	localised			1	AET3G0289800		99.42	100	0	0	0.0166667	0	0	0.06	0.00333333	14.2833	78.22	25.4033	5.68333	12.55	1	1	1	1	1	-8.53942	-45.0011	-14.9985	-3.58159	-7.67154	1	1	1	0	1	0	0	495	0	0	0
2354	TA3DL0155700	227385732	5	localised				AET3G0289900		99.86	100	1	1	2.20667	4.32333	2.49	33.16	60.27	1.04667	3.92	1.82	9.91	14.0967	1	1	1	1	1	2.75815	1.90471	2.17865	5.51194	7.1446	0	0	0	1	1	0	0	882	0	0	0
2355	TA3DL0155800	227389056	5	localised				AET3G0290000		99.78	99.81	1	1	0.413333	0.193333	0	0.226667	0.963333	1.32	0.08	0.0633333	0.833333	0.873333	1	0	0	0	0	-0.932464	1.94513	-0.604029	-0.848992	1.84497	0	0	0	0	0	0	0	863	0	0	0
2356	TA3DL0156000	227574583	5	localised				AET3G0290100		99.53	100	1	1	0.223333	0.25	2.72	5.88333	1.28667	0	0	0.00333333	0	0	0	0	1	1	0	2.15356	2.2005	6.52693	12.1174	4.02545	0	0	1	1	1	0	0	464	0	0	0
2357	TA3DL0156100	227766032	5	localised				AET3G0290200		99.76	99.91	1	1	10.29	3.37667	16.7633	22.9067	7.09333	2.66	3.39333	8.21	6.29333	0.83	1	1	1	1	1	5.4303	-0.570216	3.39528	5.77038	7.78552	1	0	0	1	1	0	1077	392	0	0	0
2358	TA3DL0156200	227924769	4	localised				AET3G0290300		99.96	99.93	1?	1	1.17333	0.44	0.746667	2.07333	0.986667	0.73	0.246667	0.06	0.333333	0.296667	1	0	0	1	0	2.21152	2.0334	2.90078	4.05772	2.69717	0	0	0	1	0	0	0	580	0	0	0
2359	TA3DL0156300	228093587	5	localised				AET3G0290400		99.78	99.87	1?	1	0.616667	0.103333	0.356667	1.24	0.683333	14.14	7.76667	13.07	6.24667	12.06	1	1	1	1	1	-5.31978	-4.51353	-5.89128	-1.83772	-4.40719	1	1	1	0	1	0	0	801	0	0	0
475	TA3DL0156400	228281738	3	localised				AET3GNEW0000495	1	99.92	99.79	-	-	0	0	0	0	0	0.00666667	0.0633333	0.0166667	0.0133333	0.01	0	0	0	0	0	-0.57184	-0.604029	-0.57752	-0.575627	-0.573733	0	0	0	0	0	0	0	0	0	3186	2056
2360	TA3DL0156500	228283964	5	localised			1	AET3G0290500		99.79	99.79	1?	1	0.00333333	0	0.0833333	0.02	0.313333	15.1767	18.9667	9.94	14.7633	8.7	1	1	1	1	1	-9.15867	-11.3421	-5.73646	-8.77883	-4.19552	1	1	1	1	1	0	0	722	0	0	0
2361	TA3DL0156600	228475182	5	localised				AET3G0290600		100	100	1?	1	0.326667	0.376667	0.62	0.74	0.866667	0.396667	0.55	0.72	2.09333	1.79	0	0	0	1	0	-0.598025	-0.639575	-0.603118	-1.00987	-0.849036	0	0	0	0	0	0	365	646	0	0	0
476	TA3DL0156700	228482173	3	localised				AET3GNEW0000496		99.81	99.57	1	1	0.16	0.03	0.216667	0.0366667	0.306667	0.793333	0.633333	2.36	1.49667	1.40667	0	0	1	1	1	-0.878196	-0.900796	-1.56876	-1.36808	-1.04626	0	0	0	0	0	0	0	0	0	431	2204
2362	TA3DL0156800	228620390	5	localised				AET3G0290700		99.96	99.94	1	1	0	0	6.12333	1.89	3.59667	0	0.123333	19.73	46.08	16.44	0	0	1	1	1	1.7604	-0.638113	-1.65312	-9.25395	-2.15522	0	0	0	1	0	0	0	0	0	0	0
2363	TA3DL0156900	228699320	3	localised				AET3G0290800		99.86	99.88	1	1	0	0	0	5.44	0	0	0	0	6.53	0.276667	0	0	0	1	0	1.7604	1.7604	1.7604	-0.664198	-0.725214	0	0	0	0	0	0	0	0	0	0	0
2364	TA3DL0157000	228706171	5	localised				AET3G0290900		99.82	99.85	1?	1	1.11333	2.44333	21.05	0.136667	0.673333	1.36333	14.7967	48.7933	0.52	1.52333	1	1	1	0	0	-0.635251	-2.606	-1.28278	-0.759625	-0.856605	0	0	0	0	0	0	0	741	0	0	0
2365	TA3DL0157100	228906099	5	localised				AET3G0291000		100	100	1?	1	0.19	0.03	0.3	0	0	1.76333	0.846667	1.75333	0.98	9.51333	1	0	1	0	1	-1.31909	-1.01845	-1.20311	-1.12474	-5.97213	0	0	0	0	1	0	0	0	0	0	0
477	TA3DL0157200	228907374	5	localised				AET3GNEW0000497		99.91	99.92	1	1	0.623333	0.0366667	1.36	1.86333	0.583333	2.75333	2.69	6.76	1.39	1.44333	1	1	1	1	1	-1.3134	-2.02198	-1.86783	2.10904	-0.876595	0	0	0	0	0	0	0	864	1070	249	3616
2366	TA3DL0157300	228950176	4	localised				AET3G0291100		99.73	99.7	1	1	3.80333	2.44333	2.39667	6.25	6.57	24.5567	12.0833	18.64	34.24	24.08	1	1	1	1	1	-3.02239	-2.15838	-3.28456	-2.76113	-1.882	0	0	0	0	0	0	1690	631	0	0	0
2367	TA3DL0157400	229432656	2	localised				AET3G0291200		100	100	1?	1	0.266667	0.72	0.19	0.576667	0.673333	4.78667	6.42333	4.25667	10.5	8.51333	1	1	1	1	1	-2.5951	-2.45165	-2.5093	-4.1433	-3.22953	0	0	0	1	0	0	0	0	0	0	0
2368	TA3DL0157500	229433842	5	localised				AET3G0291300		99.97	100	1	1	0	0	0	0	0	3.57333	2.67667	0	8.35	23.1667	1	1	0	1	1	-2.59789	-2.08854	1.7604	-5.31129	-13.7279	0	0	0	1	1	0	0	0	0	0	0
2369	TA3DL0157600	229889272	5	localised			1	AET3G0291400		99.87	99.88	1	1	1.39333	0.6	0.63	0.193333	0.213333	18.29	12.2233	58.4867	6.88333	38.4167	1	1	1	1	1	-4.57844	-4.69472	-20.731	-3.75264	-18.4539	1	1	1	0	1	0	0	355	0	0	0
2370	TA3DL0157700	229907780	4	localised				AET3G0291500		99.42	99.16	1?	1	0	0	0	0.14	0	0.47	0	0.593333	0.7	0.436667	0	0	0	0	0	-0.835037	1.7604	-0.905097	-0.847096	-0.816102	0	0	0	0	0	0	0	0	0	0	0
2371	TA3DL0157800	229911249	5	localised				AET3G0291520		99.88	100	1?	1	0.436667	0.683333	0.0533333	0.123333	0	12.87	7.86333	6.67	8.47667	7.54	1	1	1	1	1	-5.48415	-2.99099	-4.13636	-4.79221	-4.85117	1	0	1	1	1	0	0	0	0	0	0
478	TA3DL0157900	229921190	3	localised				AET3GNEW0000498		99.84	100	1	1	0	0	0	0	0	0	0	0	0	0.0166667	0	0	0	0	0	1.7604	1.7604	1.7604	1.7604	-0.57752	0	0	0	0	0	0	0	0	556	1245	5640
2372	TA3DL0158000	229934448	3	localised				AET3G0291600		97.79	97.79	1	1	0.06	0.24	0	0.333333	0.396667	0.496667	1.57	0.253333	4.59	3.46333	0	1	0	1	1	-0.802062	-1.17734	-0.711959	-2.38156	-1.81533	0	0	0	0	0	0	0	369	0	0	0
2373	TA3DL0158100	230061452	5	localised				AET3G0291700		99.89	100	1	1	30.2533	1.16	382.96	0.53	9.07667	72.6967	1.89	639.537	0.01	90.3633	1	1	1	0	1	-1.33949	-0.760033	-0.947647	2.66674	-5.15043	0	0	0	0	1	0	0	0	0	0	0
2374	TA3DL0158200	230067029	5	localised				AET3G0291800		100	100	1	1	4.67	6.03667	2.73	5.45667	5.74	24.1833	26	11.5	18.43	17.13	1	1	1	1	1	-2.52301	-2.17964	-1.90366	-1.70944	-1.52801	0	0	0	0	0	0	0	0	0	0	0
2375	TA3DL0158300	230197832	5	localised				AET3G0291900		99.89	99.92	1	1	9.72333	4.40333	19.3067	12.6267	12.3067	21.1033	3.99	16.0433	11.4067	15.3333	1	1	1	1	1	-1.17089	1.90622	2.09747	1.93351	-0.697259	0	0	0	0	0	0	0	615	0	0	0
2376	TA3DL0158400	230271501	4	localised				AET3G0292000		99.84	99.84	1?	1	1.18	0.65	0.486667	1.11333	0.803333	0.323333	0.126667	0.11	0.92	0.43	1	0	0	1	0	2.9	2.5781	2.35777	1.93766	2.21999	0	0	0	0	0	0	0	283	0	0	0
2377	TA3DL0158500	230278506	5	localised				AET3G0292100		100	100	1	1	2.19333	2.02667	136.673	2.77333	9.92	0.38	2.00333	99.27	1.43333	13.4533	1	1	1	1	1	4.07358	1.77408	2.41708	2.72983	-0.751855	1	0	0	0	0	0	0	2690	0	0	0
2378	TA3DL0158600	230511537	5	localised				AET3G0292200		99.89	100	1?	1	2.67333	5.9	7.03	14.03	9.11	13.86	31.35	36.2167	98.78	40.1067	1	1	1	1	1	-2.29798	-2.66326	-2.63276	-3.77114	-2.30967	0	0	0	0	0	0	0	0	0	0	0
479	TA3DL0158700	230521653	2	localised				AET3GNEW0000499		98.42	99.19	1	1	0	0	0	0	0	0	0	0	0	0	0	0	0	0	0	1.7604	1.7604	1.7604	1.7604	1.7604	0	0	0	0	0	0	0	0	935	1435	2994
2379	TA3DL0158800	230608858	5	localised				AET3G0292300		?	?	1	1	2.94667	1.45667	10.3167	41.3367	9.47667	5.92333	3.47	16.36	42.3867	21.7233	1	1	1	1	1	-0.996491	-1.03359	-0.871405	-0.582141	-1.23208	0	0	0	0	0	0	0	917	0	0	0
2380	TA3DL0158900	230821613	4	localised				AET3G0292400		100	100	1	1	0.276667	0.23	0.123333	0.236667	0.4	0.65	1.18333	0.74	1.02333	1.22667	0	1	0	1	0	-0.734167	-1.00833	-0.879892	-0.929402	-0.903474	0	0	0	0	0	0	0	0	0	0	0
2381	TA3DL0159000	230905489	4	localised				AET3G0292800		99.65	99.65	1?	1	0	0.573333	0	0.21	0.796667	0.05	0.833333	0.05	1.47	2.10333	0	0	0	1	1	-0.596455	-0.661926	-0.596455	-1.15958	-0.981182	0	0	0	0	0	0	0	1866	0	0	0
2382	TA3DL0159100	230972474	5	localised				AET3G0292900		99.83	99.68	1	1	0	0.0233333	0	1.37667	0.326667	0	0.24	0	2.83333	0.283333	0	0	0	1	0	1.7604	-0.688324	1.7604	-0.916214	1.81984	0	0	0	0	0	0	0	0	0	0	0
2383	TA3DL0159200	231010720	5	localised				AET3G0293000		99.9	99.94	1	1	0	0	0	0	0	0	0.0866667	1.87667	11.76	3.52667	0	0	1	1	1	1.7604	-0.617284	-1.6341	-7.24835	-2.57139	0	0	0	1	0	0	0	0	0	0	0
2384	TA3DL0159300	231157956	5	localised				AET3G0293100		99.95	100	1	1	39.64	2.73333	0.173333	5.75333	15.54	147.573	3.09	1.42667	26.1167	55.37	1	1	1	1	1	-2.07671	-0.622322	-1.17484	-2.2809	-1.93598	0	0	0	0	0	0	0	599	0	0	0
2385	TA3DL0159400	231795053	4	localised				AET3G0293400		99.87	99.84	1?	1	7.32333	1.99	0	0	0	8.12333	1.86	0	0	0	1	1	0	0	0	-0.622651	1.84042	1.7604	1.7604	1.7604	0	0	0	0	0	0	0	0	0	0	0
480	TA3DL0159500	232033955	5	localised				AET3GNEW0000500		99.88	99.84	1	1	1.45333	0.11	0	0	0	0.763333	0	0.00666667	0	0	1	0	0	0	0	2.44925	1.95404	-0.57184	1.7604	1.7604	0	0	0	0	0	0	0	423	1148	1475	3334
2386	TA3DL0159700	232263918	3	localised				AET3G0293500		98.81	100	1?	1	0.746667	1.78667	1.80333	2.1	2.7	11.57	11.2333	28.0267	21.85	0.5	1	1	1	1	1	-4.08803	-2.49372	-5.88181	-4.1871	4.34232	1	0	1	1	1	0	0	0	0	0	0
2387	TA3DL0159800	232581675	5	localised				AET3G0293600		99.75	99.84	1?	1	6.33	0.206667	0	2.01667	3.84333	4.89333	0.00666667	0	0.0166667	2.11333	1	0	0	1	1	2.18955	2.11015	1.7604	5.22348	2.73861	0	0	0	1	0	0	0	0	0	0	0
2388	TA3DL0159900	232947766	5	localised				AET3G0293700		99.73	99.93	1	1	0.913333	1.29	2.52667	29.14	24.1633	5.04	1	18.5	119.577	81.8167	1	1	1	1	1	-1.79323	2.01566	-3.14093	-2.27252	-1.86955	0	0	0	0	0	0	1155	617	0	0	0
2389	TA3DL0160000	232956049	5	localised				AET3G0293800		99.95	99.94	1?	1	9.55	6.20333	0.62	6.49	5.28	34.4133	11.7867	2.34333	9.57	14.2533	1	1	1	1	1	-1.90679	-1.00835	-1.17234	-0.801644	-1.37973	0	0	0	0	0	0	0	0	0	0	0
2390	TA3DL0160100	232998029	5	localised				AET3G0293900		100	100	1	1	0.606667	0.28	0.43	0.67	0.67	4.50667	3.98	2.88667	2.80667	6.40667	1	1	1	1	1	-1.94694	-2.21008	-1.54394	-1.29484	-2.51939	0	0	0	0	0	0	0	0	0	0	0
2391	TA3DL0160200	233373448	5	localised				AET3G0294000		99.44	99.22	1	1	9.80333	3.93	5.01667	11.35	11.49	11.0267	7.11333	8.27667	5.67	8.16	1	1	1	1	1	-0.632377	-0.934848	-0.87584	3.25951	2.40037	0	0	0	0	0	0	0	0	0	0	0
2392	TA3DL0160300	233398712	3	localised				AET3G0294100		99.88	99.79	1	1	0.0733333	0.0533333	0.15	0.19	0.193333	0.786667	1.36	1.06333	2.4	1.17667	0	1	1	1	0	-0.945578	-1.27273	-1.0192	-1.62301	-1.03614	0	0	0	0	0	0	0	525	0	0	0
2393	TA3DL0160400	233400730	5	localised				AET3G0294200		99.78	99.78	1	1	1.28333	1.83333	0.95	1.56667	2.25333	1.16	8.55	6.77	7.37	5.72667	1	1	1	1	1	1.86092	-1.91467	-2.26347	-1.85244	-1.17452	0	0	0	0	0	0	0	458	0	0	0
2394	TA3DL0160500	233403689	5	localised				AET3G0294300		99.86	99.84	1	1	0	0	0	1.43	0.666667	0.383333	0.46	0.41	1.12667	1.2	0	0	0	1	0	-0.785806	-0.829357	-0.800954	2.01149	-0.74983	0	0	0	0	0	0	0	664	0	0	0
2395	TA3DL0160600	233646878	3	localised				AET3G0294400		99.7	99.85	1	1	0	0	0	0	0	0.0266667	0	0.826667	0.0133333	0.53	0	0	0	0	0	-0.583201	1.7604	-1.03764	-0.575627	-0.869121	0	0	0	0	0	0	0	0	0	0	0
481	TA3DL0160700	233652936	2	localised	1			AET3GNEW0000501	1	99.89	-	-	-	0.0633333	0	2.51667	0	0	0	0	0.48	0	0.0933333	0	0	1	0	0	1.87189	1.7604	4.18293	1.7604	-0.621071	0	0	1	0	0	0	0	260	1925	0	3983
2396	TA3DL0160800	233654602	5	localised				AET3G0294500		99.88	99.84	1	1	12.0367	8.03	4.79667	9.43	11.3833	10.71	9.24667	3.88	7.75667	3.83333	1	1	1	1	1	1.95984	-0.64459	2.09108	2.0968	4.51027	0	0	0	0	1	0	0	515	0	0	0
2397	TA3DL0161000	233825981	3	localised				AET3G0294600		98.35	98.29	?	1	0.0466667	0	0.57	0	0	0.346667	0.0766667	7.96	3.77667	1.35	0	0	1	1	0	-0.73087	-0.611603	-3.24188	-2.7134	-1.33492	0	0	0	0	0	0	0	0	0	0	0
2398	TA3DL0161100	233868377	5	localised				AET3G0294700		99.42	99.76	1	1	0.903333	0.296667	0	0.313333	0.45	1.13333	0.476667	0.463333	0.846667	0.75	1	0	0	0	0	-0.636697	-0.646908	-0.83125	-0.798734	-0.685581	0	0	0	0	0	0	0	0	0	0	0
2399	TA3DL0161200	233976098	5	localised				AET3G0294800		99.89	99.93	1	1	0	0	0	1.84667	0.756667	0	0.0133333	0.583333	7.98333	1.36	0	0	0	1	0	1.7604	-0.575627	-0.899417	-1.79263	-0.763152	0	0	0	0	0	0	0	1039	0	0	0
482	TA3DL0161300	234031171	3	localised	1			AET3GNEW0000502	1	99.92	-	-	-	0	0	0	0	0	0	0	0	0	0	0	0	0	0	0	1.7604	1.7604	1.7604	1.7604	1.7604	0	0	0	0	0	0	0	0	0	0	1391
2400	TA3DL0161400	234260720	3	localised				AET3G0294900		99.61	99.59	1?	1	0	0	0	0.133333	0	0.0133333	0	0	0.0566667	0.00333333	0	0	0	0	0	-0.575627	1.7604	1.7604	1.88813	-0.569946	0	0	0	0	0	0	0	0	0	0	0
2401	TA3DL0161500	234269696	3	localised				AET3G0295000		99.67	99.6	1?	1	0.0433333	0	0	9.09	0.113333	0	0	0	4.94333	0.0133333	0	0	0	1	0	1.83668	1.7604	1.7604	2.98863	1.93412	0	0	0	0	0	0	0	0	0	0	0
2402	TA3DL0161600	234300323	5	localised				AET3G0295100		99.87	99.88	1?	1	0.72	0.333333	0	0.0266667	0.766667	0.966667	0.83	0.00666667	0.413333	1.11	0	0	0	0	0	-0.649518	-0.779652	-0.57184	-0.781995	-0.678448	0	0	0	0	0	0	0	447	0	0	0
483	TA3DL0161700	234307276	4	localised				AET3GNEW0000503		99.91	99.89	1	1	2.50333	0.363333	0.05	0.183333	1.07667	0	0	0	0	0	1	0	0	0	1	6.16727	2.40001	1.84842	2.08314	3.65576	1	0	0	0	0	0	793	1505	0	753	1522
484	TA3DL0161800	234310094	5	localised				AET3GNEW0000504		99.76	99.77	1	1	0.166667	0.106667	0.0233333	0.226667	0.18	0.356667	0.62	0.47	0.543333	0.826667	0	0	0	0	0	-0.660564	-0.831547	-0.815998	-0.714697	-0.879358	0	0	0	0	0	0	0	0	0	0	226
2403	TA3DL0161900	234318083	5	localised				AET3G0295200		100	100	1	1	0.623333	0.363333	0.296667	0.533333	0.63	2.69667	2.2	1.9	1.82	2.04333	1	1	1	1	1	-1.29357	-1.33333	-1.27045	-1.04472	-1.0606	0	0	0	0	0	0	0	0	0	0	0
2404	TA3DL0162000	234320980	4	localised				AET3G0295300		100	100	1	1	0.00666667	0.0233333	0.0133333	0.25	0.106667	0.03	0.0566667	0.0866667	0.423333	0.14	0	0	0	0	0	-0.58122	-0.586556	-0.609162	-0.646823	-0.585163	0	0	0	0	0	0	0	0	0	0	0
2405	TA3DL0162100	234326591	5	localised				AET3G0295400		99.88	99.89	1	1	1.23	0.283333	0.626667	2.23667	2.47667	0.906667	1.32	1.20333	0.636667	1.01333	1	1	1	1	1	2.05893	-1.02692	-0.769432	3.48136	3.0399	0	0	0	0	0	0	0	0	0	0	0
2406	TA3DL0162200	234329738	5	localised				AET3G0295500		99.93	99.95	1	1	2.28667	3.55333	3.97	9.31667	3.25667	2.38	3.67	4.89333	0.96	13.91	1	1	1	1	1	-0.584184	-0.582608	-0.673586	9.26605	-1.98974	0	0	0	1	0	0	0	1163	0	0	0
485	TA3DL0162300	234478082	3	localised				AET3GNEW0000505		99.84	99.86	1	1	0.58	0.253333	0.196667	1.73333	0.53	1.29667	2.49	1.14333	35.6533	3.42667	1	1	1	1	1	-0.825714	-1.58179	-1.01743	-7.61745	-1.64352	0	0	0	1	0	0	830	0	0	1634	795
2407	TA3DL0162400	234548736	5	localised				AET3G0295800		99.83	99.86	1	1	4.87	2.88667	2.01333	4.92	3.73667	11.4167	2.96667	1.05333	1.83667	3.82	1	1	1	1	1	-1.20159	-0.579745	2.58344	3.67388	-0.578047	0	0	0	0	0	0	1122	0	0	0	0
486	TA3DL0162500	234786223	3	localised				AET3GNEW0000506		99.89	100	1	1	0.02	0.0266667	0.0166667	0.03	0	0.0433333	0.0333333	0.0966667	0.1	0.09	0	0	0	0	0	-0.581047	-0.571741	-0.612752	-0.606658	-0.619177	0	0	0	0	0	0	0	1046	0	0	1801
487	TA3DL0162600	234876994	5	localised				AET3GNEW0000507		99.88	99.77	1	1	3.30667	2.96667	5.52667	18.92	7.51333	12.7133	7.09667	6.15333	40.01	15.9533	1	1	1	1	1	-1.8088	-1.1595	-0.622595	-1.16947	-1.13121	0	0	0	0	0	0	0	385	0	0	2561
2408	TA3DL0162700	234886615	5	localised				AET3G0295900		100	100	1?	1	2.28667	1.4	2.93667	7.9	3.94667	2.43667	1.41667	4.49333	16.06	5.74333	1	1	1	1	1	-0.593978	-0.571998	-0.792676	-1.08887	-0.774374	0	0	0	0	0	0	0	1327	0	0	0
488	TA3DL0162800	234906687	2	localised				AET3GNEW0000508		99.79	99.78	1	1	0	0	0.01	0.00666667	0	0	0	0	0	0	0	0	0	0	0	1.7604	1.7604	1.778	1.77214	1.7604	0	0	0	0	0	0	0	0	0	0	0
489	TA3DL0162900	234958799	2	localised				AET3GNEW0000509		99.65	99.6	1	1	0	0	0	0	0	0	0	0	0	0	0	0	0	0	0	1.7604	1.7604	1.7604	1.7604	1.7604	0	0	0	0	0	0	0	0	814	0	0
2409	TA3DL0163000	235004390	5	localised				AET3G0296000		99.82	100	1?	1	0	0.0466667	0	2.93	0.433333	0	0.0366667	0.123333	2.94667	0.293333	0	0	0	1	0	1.7604	1.77738	-0.638113	-0.570462	1.95096	0	0	0	0	0	0	0	481	0	0	0
2410	TA3DL0163100	235079414	5	localised				AET3G0296100		99.95	99.91	1	1	0.98	5.88	0	0	0	1.31667	8.84667	0	0.0766667	0	1	1	0	0	0	-0.664641	-0.812998	1.7604	-0.611603	1.7604	0	0	0	0	0	0	0	0	0	0	0
490	TA3DL0163200	235102702	2	localised				AET3GNEW0000510		100	100	1	1	0	0	0	0	0	0	0	0	0	0	0	0	0	0	0	1.7604	1.7604	1.7604	1.7604	1.7604	0	0	0	0	0	0	0	0	0	0	639
491	TA3DL0163300	235919473	5	localised				AET3GNEW0000511		99.37	99.33	1	1	3.09333	1.46333	0	0	0	6.67667	7.41	0	0	0	1	1	0	0	0	-1.06533	-1.93937	1.7604	1.7604	1.7604	0	0	0	0	0	0	0	0	0	0	0
492	TA3DL0163400	236116298	5	localised				AET3GNEW0000512		99.95	100	1	1	3.82667	4.45667	5.01667	6.72333	4.81	13.3167	19.4933	12.8167	34.6767	16.7433	1	1	1	1	1	-1.68494	-2.13341	-1.30448	-2.62403	-1.73479	0	0	0	0	0	0	0	503	0	0	666
493	TA3DL0163500	236121130	5	localised				AET3GNEW0000513		99.82	99.94	1	1	0.163333	0.266667	0.603333	3.78	0.763333	0	0	0	0	0	0	0	0	1	0	2.04793	2.22984	2.82251	8.41471	3.10417	0	0	0	1	0	1150	0	0	1145	0	0
2411	TA3DL0163600	236134095	5	localised				AET3G0296400		99.92	99.92	1	1	9.62333	5.84	4.06333	8.15333	9.24	23.13	19.1567	10.8733	21.23	16.4467	1	1	1	1	1	-1.29028	-1.67398	-1.33206	-1.37959	-0.967835	0	0	0	0	0	0	0	0	0	0	0
2412	TA3DL0163700	236416789	5	localised				AET3G0296500		99.84	99.8	1	0	0.433333	0.346667	0	0	0	0.543333	2.56667	0	0	0	0	1	0	0	0	-0.611647	-1.5045	1.7604	1.7604	1.7604	0	0	0	0	0	0	0	0	0	0	0
2413	TA3DL0163800	236622189	5	localised				AET3G0296600		99.75	99.38	1	1	69.05	30.6933	2.92333	74.58	136.137	538.323	177.88	75.61	360.62	583.343	1	1	1	1	1	-4.37351	-3.20614	-11.0922	-2.7179	-2.42049	1	0	1	0	0	0	0	0	0	0	0
494	TA3DL0163900	236625706	4	localised				AET3GNEW0000514		99.78	99.77	1	1	0	0	0.00333333	0.00666667	0	0.0533333	0	0	0.0266667	0	0	0	0	0	0	-0.598349	1.7604	1.76627	-0.579339	1.7604	0	0	0	0	0	0	0	0	718	0	461
2414	TA3DL0164000	236630170	2	localised				AET3G0296700		99.22	99.22	1	1	0	0	0	0	0	0	0	0	0	0	0	0	0	0	0	1.7604	1.7604	1.7604	1.7604	1.7604	0	0	0	0	0	0	0	0	0	0	0
2415	TA3DL0164100	236654106	4	localised				AET3G0296800		100	100	?	1	0	0.536667	0.0133333	0.346667	0.4	0.0266667	0.906667	0	1.23	0.8	0	0	0	1	0	-0.583201	-0.704829	1.78387	-0.940662	-0.730353	0	0	0	0	0	0	0	0	0	0	0
2416	TA3DL0164200	236909738	5	localised				AET3G0297200		99.72	99.79	1?	1	4.58667	1.56667	0.22	1.69333	3.52	27.0367	17.13	15.93	15.8333	27.6233	1	1	1	1	1	-2.85077	-4.01252	-7.8829	-3.55033	-3.59725	0	1	1	0	0	0	0	0	0	0	0
2417	TA3DL0164300	237329307	4	localised				AET3G0297300		99.92	99.89	1	1	0	0.01	0	9.89333	0.24	0	0	0	11.5567	0.82	0	0	0	1	0	1.7604	1.778	1.7604	-0.65479	-0.833755	0	0	0	0	0	0	0	0	0	0	0
495	TA3DL0164400	237334433	5	localised				AET3GNEW0000515		99.8	99.89	1	1	0.67	0.733333	9.51333	12.74	12.2767	0.54	0.203333	30.69	15.7667	17.78	0	0	1	1	1	1.90901	2.53576	-1.71226	-0.693184	-0.803517	0	0	0	0	0	0	0	1086	1397	1458	4058
2418	TA3DL0164500	237338284	3	localised	1			AET3G0297400		99.93	-	-	-	1.26333	1.49	0.703333	1.10333	0.873333	2.54	16.9367	2.43667	2.65	3.04333	1	1	1	1	1	-0.888471	-4.09196	-1.14611	-0.985765	-1.22606	0	1	0	0	0	0	0	679	0	0	0
2419	TA3DL0164600	237421239	5	localised				AET3G0297500		100	100	1?	1	0.383333	1.1	1.85333	6.39	4.12333	1.02333	2.25	4.17333	9.85333	6.77667	1	1	1	1	1	-0.830863	-0.879129	-1.02993	-0.834271	-0.862243	0	0	0	0	0	0	0	0	0	0	0
2420	TA3DL0164700	237678464	5	localised				AET3G0297800		100	100	1	1	0.643333	1.32333	0.586667	3.48	1.41667	2.10333	5.24	1.77	19.8867	5.12667	1	1	1	1	1	-1.07273	-1.52567	-0.991705	-2.64838	-1.44011	0	0	0	0	0	0	0	554	0	0	0
2421	TA3DL0164800	237742084	5	localised				AET3G0297900		100	100	1	1	1.94667	1.69	1.89	3.20667	2.53333	2.83667	1.53333	4.75333	3.93	3.38	1	1	1	1	1	-0.739625	1.86927	-1.13086	-0.665729	-0.704171	0	0	0	0	0	0	0	0	0	0	0
2422	TA3DL0164900	237755863	2	localised				AET3G0298000		100	100	1	1	0	0	0.0133333	0	0.00666667	0	0	0.0766667	0.06	0.0266667	0	0	0	0	0	1.7604	1.7604	-0.603556	-0.602136	-0.579339	0	0	0	0	0	0	0	1015	0	0	0
2423	TA3DL0165000	237866632	3	localised				AET3G0298100		99.94	99.94	1	1	0.00666667	0.0133333	0.0466667	0.0433333	0.123333	0.00333333	0.163333	0.476667	2.10667	0.39	0	0	0	1	0	1.76625	-0.652139	-0.801425	-1.69145	-0.702902	0	0	0	0	0	0	0	873	0	0	0
496	TA3DL0165100	237869743	3	localised				AET3GNEW0000516		100	100	1	1	0.0133333	0.05	0.926667	0	0	0.00666667	0.01	0.14	0	0	0	0	0	0	0	1.77206	1.83012	2.97518	1.7604	1.7604	0	0	0	0	0	0	0	0	1587	3283	965
2424	TA3DL0165200	237986039	5	localised				AET3G0298200		100	100	1	1	10.8033	3.44667	5.34667	9.97667	9.22333	16.6733	5.61333	12.8833	29.7733	15.28	1	1	1	1	1	-0.850555	-0.84484	-1.24262	-1.59255	-0.904587	0	0	0	0	0	0	0	310	0	0	0
2425	TA3DL0165300	237992129	4	localised				AET3G0298300		100	100	1	1	0	0	0.0266667	0.68	0.09	0	0	0	0.516667	0.17	0	0	0	0	0	1.7604	1.7604	1.80734	1.94998	-0.609745	0	0	0	0	0	0	0	0	0	0	0
2427	TA3DL0165400	238003388	5	localised				AET3G0298500		100	100	1	1	2.94333	0.1	134.037	0.0266667	0.846667	2.19667	0.7	40.5867	0.383333	1.61	1	0	1	0	0	2.17159	-0.8779	5.71622	-0.765396	-0.802862	0	0	1	0	0	0	0	0	0	0	0
2426	TA3DL0165500	238004481	5	localised				AET3G0298400		100	100	1?	1	59.3933	38.08	44.9233	65.1267	70.74	5.49667	0.24	46.3367	0.673333	6.66667	1	1	1	1	1	16.3648	55.481	-0.585535	69.5674	16.4728	1	1	0	1	1	0	0	0	0	0	0
2428	TA3DL0165600	238053602	4	localised				AET3G0298700		99.78	99.85	0	1	0.02	0	4.99	0.346667	0.156667	0.0433333	0.0166667	3.17333	0.0966667	0.166667	0	0	1	0	0	-0.581047	-0.57752	2.52671	2.16171	-0.572964	0	0	0	0	0	0	0	0	0	0	0
2429	TA3DL0165700	238177596	5	localised				AET3G0298800		100	100	1	1	1.28333	2.89667	0.153333	1.47	1.01	4.68	1.65667	3.11667	0.706667	0.1	1	1	1	1	0	-1.41308	2.58207	-2.02759	2.54777	3.21673	0	0	0	0	0	0	0	1904	0	0	0
2430	TA3DL0165800	238179644	5	localised			1	AET3G0298900		99.92	99.89	0	1	21.1933	16.56	30.8533	15.1067	21.5	3.16333	1.95333	1.34333	1.29667	0.246667	1	1	1	1	1	9.3841	10.467	23.9294	12.3458	31.7719	1	1	1	1	1	0	0	0	0	0	0
2431	TA3DL0165900	238210873	5	localised				AET3G0299100		?	?	1	1	0.32	0.446667	0	0.296667	0.83	2.93667	0.91	0	0.716667	2.3	1	0	0	0	1	-1.69412	-0.749987	1.7604	-0.752049	-1.02436	0	0	0	0	0	0	0	0	0	0	0
2432	TA3DL0166000	238348238	5	localised				AET3G0299200		100	100	1	1	0	0	29.11	0	0.0166667	0.00666667	0.01	24.8133	0.0233333	0.0166667	0	0	1	0	0	-0.57184	-0.573733	2.05342	-0.581307	1.7604	0	0	0	0	0	0	0	262	0	0	0
2433	TA3DL0166100	238377955	4	localised				AET3G0299300		99.97	99.96	1	1	0	0	0	0.35	0.14	0	0	0	0.453333	0.42	0	0	0	0	0	1.7604	1.7604	1.7604	-0.611533	-0.707574	0	0	0	0	0	0	0	0	0	0	0
2434	TA3DL0166200	238474940	5	localised				AET3G0299400		100	100	1?	1	0	0	0	0	0	0.03	0	0	0	0	0	0	0	0	0	-0.585094	1.7604	1.7604	1.7604	1.7604	0	0	0	0	0	0	0	0	0	0	0
497	TA3DL0166300	238483279	2	localised	1			AET3GNEW0000517		99.95	100	1	1	0	0	0	0	0	0	0	0	0	0	0	0	0	0	0	1.7604	1.7604	1.7604	1.7604	1.7604	0	0	0	0	0	0	0	0	0	659	585
498	TA3DL0166400	238585058	2	localised				AET3GNEW0000518		100	100	1	1	0	0	0	0	0	0	0	0	0	0	0	0	0	0	0	1.7604	1.7604	1.7604	1.7604	1.7604	0	0	0	0	0	0	0	0	0	0	0
2435	TA3DL0166600	238668220	5	localised				AET3G0299700		100	100	1	1	3.74667	0.273333	0.163333	8.78333	6.16	6.83333	3.57	7.04667	8.20333	18.63	1	1	1	1	1	-0.937447	-2.03874	-3.92917	1.87134	-1.55738	0	0	0	0	0	0	0	0	0	959	1509
2436	TA3DL0166700	238696682	5	localised				AET3G0299800		100	100	1	1	30.3633	19.8233	2.5	18.23	14.7433	60.1833	34.6267	3.43333	30.05	18	1	1	1	1	1	-1.10815	-0.971882	-0.719533	-0.917215	-0.68556	0	0	0	0	0	0	0	788	0	0	0
499	TA3DL0166800	238715849	3	localised				AET3GNEW0000519		99.97	99.83	1	1	0.173333	0.21	0.0233333	0.25	0.39	0.0966667	0.00666667	0	0	0	0	0	0	0	0	1.88347	2.11598	1.80148	2.2005	2.44696	0	0	0	0	0	0	0	0	0	0	0
2437	TA3DL0166900	238726292	5	localised				AET3G0299900		100	100	1	1	0.253333	0.15	0.286667	0.0233333	0.56	0.163333	0.18	0.643333	2.08667	1.18667	0	0	0	1	0	1.89659	-0.582871	-0.725518	-1.71341	-0.796245	0	0	0	0	0	0	0	0	0	922	0
500	TA3DL0167000	238801188	3	localised				AET3GNEW0000520		100	100	1	1	0	0	0	0	0	0	0	0	0	0	0	0	0	0	0	1.7604	1.7604	1.7604	1.7604	1.7604	0	0	0	0	0	0	0	0	0	0	0
2438	TA3DL0167100	238965622	3	localised				AET3G0299960		100	100	1	1	0.316667	0.126667	0.54	0.646667	0.303333	1.7	0.383333	1.84333	7.10667	0.863333	1	0	1	1	0	-1.16487	-0.697461	-1.04881	-2.79657	-0.812127	0	0	0	0	0	0	0	591	0	0	2499
2439	TA3DL0167200	238978577	2	localised				AET3G0300000		100	100	1	1	0.18	0.03	0.2	1.84	11.0767	2.41	0.673333	16.77	112.493	60.96	1	0	1	1	1	-1.64158	-0.922856	-8.41191	-22.7008	-2.91443	0	0	1	1	0	0	0	0	0	0	0
501	TA3DL0167300	239085302	2	localised			1	AET3GNEW0000521		100	100	1	1	10.6833	16.6967	22.56	22.6567	23.3	2.18	3.32667	1.39667	4.68333	4.29333	1	1	1	1	1	6.46772	7.20028	17.3053	7.3276	8.08143	1	1	1	1	1	0	0	602	0	0	1562
2440	TA3DL0167400	239086397	5	localised				AET3G0300100		100	100	1	1	0.02	0	0	0	0.0166667	0.403333	0	0	0	0.39	0	0	0	0	0	-0.781537	1.7604	1.7604	1.7604	-0.776649	0	0	0	0	0	0	0	0	0	0	0
502	TA3DL0167500	239686305	5	localised				AET3GNEW0000522		99.97	99.95	?	1	0	0	0	0	0	0	0	0	0	0	0	0	0	0	0	1.7604	1.7604	1.7604	1.7604	1.7604	0	0	0	0	0	0	0	0	0	0	0
503	TA3DL0167600	239693125	2	localised				AET3GNEW0000523		99.69	99.33	1	1	0	0.00333333	0.00333333	2.10667	0.0566667	0	0	0	0	0	0	0	0	1	0	1.7604	1.76627	1.76627	5.46898	1.86016	0	0	0	1	0	0	0	0	0	0	581
2441	TA3DL0167700	240604895	5	localised				AET3G0300400		100	100	1?	1	0.16	0.0133333	0.0333333	0.0233333	0.0433333	0.12	0.223333	0.126667	0.07	0.253333	0	0	0	0	0	1.82327	-0.685774	-0.619361	-0.593957	-0.682389	0	0	0	0	0	0	0	0	0	0	0
2442	TA3DL0167800	240619708	3	localised	1			AET3G0300500		100	-	-	-	0.01	0	0.323333	0.00333333	0.01	0.01	0	0	0	0	0	0	0	0	0	1.7604	1.7604	2.3296	1.76627	1.778	0	0	0	0	0	459	0	0	0	0	0
2443	TA3DL0167800	240619708	3	localised	1			AET3G0300600		100	-	-	-	0.01	0	0.323333	0.00333333	0.01	0	0.0566667	0	0	0	0	0	0	0	0	1.778	-0.600242	2.3296	1.76627	1.778	0	0	0	0	0	459	0	0	0	0	0
2444	TA3DL0167900	240791403	5	localised				AET3G0300700		100	100	1	1	0.81	1.44	10.6633	87.69	19.2567	5.57	5.71667	62.0533	227.967	54.5467	1	1	1	1	1	-2.06194	-1.5637	-3.07096	-1.46651	-1.55768	0	0	0	0	0	0	0	0	0	0	0
2445	TA3DL0168100	240860208	5	localised				AET3G0300760		100	100	1?	1	29.9933	8.27667	4.25	24.2633	34.3633	128.16	15.0833	11.8233	90.0667	87.94	1	1	1	1	1	-2.36727	-0.984856	-1.38749	-2.04766	-1.42867	0	0	0	0	0	0	0	0	0	635	1314
2446	TA3DL0168200	240861093	5	localised				AET3G0300780		100	100	1	1	8.32	3.90667	7.55667	25.1133	20.59	0.193333	0.306667	0.393333	1.19667	0.876667	1	1	1	1	1	13.7488	6.61048	10.8109	20.9271	20.2524	1	1	1	1	1	0	0	392	0	0	521
2447	TA3DL0168300	240865216	5	localised			1	AET3G0300800		99.96	100	1	1	5.51	0.263333	0.54	0.13	0.183333	11.9133	0.286667	95.8367	0	1.52	1	0	1	0	0	-1.1268	-0.578544	-35.7197	1.98925	-1.20971	0	0	1	0	0	0	276	730	0	0	1359
504	TA3DL0168400	240975286	3	localised				AET3GNEW0000524		100	100	1	1	0	0	0	0	0	0.0233333	0	0.0466667	0.0266667	0.08	0	0	0	0	0	-0.581307	1.7604	-0.594562	-0.583201	-0.613497	0	0	0	0	0	0	0	0	0	0	0
2448	TA3DL0168500	241147657	5	localised				AET3G0300900		100	100	1?	1	0.473333	0.35	0	0.263333	0.43	0.276667	0.836667	0.176667	0.146667	0.58	0	0	0	0	0	2.03158	-0.772832	-0.668409	1.93951	-0.627639	0	0	0	0	0	0	0	0	0	0	0
505	TA3DL0168600	241194416	5	localised				AET3GNEW0000525		100	100	1	1	1.43667	0.463333	0.586667	2.13333	0.286667	4.8	1.35333	3.97	5.72333	1.48667	1	1	1	1	1	-1.35214	-0.913543	-1.77934	-1.2189	-1.09784	0	0	0	0	0	0	0	0	0	0	0
506	TA3DL0168700	241251025	2	localised				AET3GNEW0000526		100	100	1	1	0	0	0.00666667	0.0333333	0.01	0	0	0	0	0	0	0	0	0	0	1.7604	1.7604	1.77214	1.81908	1.778	0	0	0	0	0	0	0	0	0	0	0
507	TA3DL0168800	241255218	2	localised				AET3GNEW0000527		99.94	99.92	1	1	0.713333	0.546667	0.343333	0.826667	0.663333	0	0.58	0	0	0	0	0	0	0	0	3.01615	-0.580295	2.3648	3.21566	2.92813	0	0	0	0	0	0	0	0	0	0	0
508	TA3DL0168900	241269798	4	localised				AET3GNEW0000528		100	100	1	1	0	0	0	0	0	0	0	0	0	0	0	0	0	0	0	1.7604	1.7604	1.7604	1.7604	1.7604	0	0	0	0	0	0	0	0	0	0	0
509	TA3DL0169000	241275401	3	localised				AET3GNEW0000529		100	100	1	1	0	0	0	0	0	0	0	0	0	0	0	0	0	0	0	1.7604	1.7604	1.7604	1.7604	1.7604	0	0	0	0	0	0	0	0	0	0	0
510	TA3DL0169100	241320048	2	localised				AET3GNEW0000530		100	100	1	1	0.00333333	0	0	0	0	0	0	0	0	0	0	0	0	0	0	1.76627	1.7604	1.7604	1.7604	1.7604	0	0	0	0	0	0	0	0	0	0	0
511	TA3DL0169200	241323777	5	localised				AET3GNEW0000531		99.95	100	1	1	2.14	1.3	1.53333	2.51667	1.83	3.01667	1.61667	2.00333	2.12333	3.38333	1	1	1	1	1	-0.726649	-0.646263	-0.673441	1.98209	-0.879846	0	0	0	0	0	0	0	0	0	0	0
2449	TA3DL0169300	241327037	5	localised			1	AET3G0300990		100	100	?	1	17.5767	10.7933	26.1467	43.7133	18.7133	1.37	0.643333	1.13333	3.50667	1.67	1	1	1	1	1	13.7985	12.6335	22.4011	17.466	12.9975	1	1	1	1	1	0	0	0	0	0	0
2450	TA3DL0169400	241328268	5	localised				AET3G0301000		100	100	1	1	36.2733	19.4633	17.1733	32.8733	33.45	89.24	47.87	36.8567	58.4033	55.5967	1	1	1	1	1	-1.37527	-1.35661	-1.1833	-0.996188	-0.933233	0	0	0	0	0	0	0	0	0	0	1110
2451	TA3DL0169500	241340678	3	localised				AET3G0301100		100	100	1	?	4.12333	3.21	1.53	65.33	19.6	2.11333	2.37	1.3	42.07	5.45667	1	1	1	1	1	2.89693	2.19919	1.93644	2.71111	5.61656	0	0	0	0	1	0	0	351	0	0	0
2452	TA3DL0169600	241516307	5	localised				AET3G0301300		100	100	1	1	0.87	0.673333	1.54	3.94	3.3	0.87	0.776667	0.433333	0.483333	1.58667	0	0	1	1	1	1.7604	-0.603132	3.11959	5.86273	2.92644	0	0	0	1	0	249	0	0	0	0	0
512	TA3DL0169700	241522457	5	localised				AET3GNEW0000532		100	100	1	1	1.86667	2.82333	0.57	2.91	2.56	1.21667	3.29	2.62333	14.8133	2.80333	1	1	1	1	1	2.27661	-0.637388	-1.31098	-2.29739	-0.60688	0	0	0	0	0	0	0	596	0	1249	2916
2453	TA3DL0169800	241637839	5	localised				AET3G0301400		100	100	1	?	1.35667	0.503333	0.926667	3.54333	3.68	1.11667	1.06333	1.64	3.36333	2.64	1	1	1	1	1	1.96	-0.779656	-0.77837	1.83302	2.26337	0	0	0	0	0	0	0	975	0	0	0
2454	TA3DL0169900	241680436	5	localised				AET3G0301500		100	100	1	1	0	0	0	2.08	4.56	0	0	0	7.05667	8.97667	0	0	0	1	1	1.7604	1.7604	1.7604	-1.48591	-1.01929	0	0	0	0	0	0	0	0	0	0	0
2455	TA3DL0170000	241812080	4	localised				AET3G0301600		100	100	1?	1	8.94667	7.02333	2.46	2.91	5.03	33.9233	17.6233	18.75	37.0067	23.8167	1	1	1	1	1	-1.99447	-1.31853	-3.2425	-5.52169	-2.33784	0	0	0	1	0	0	0	0	0	0	0
513	TA3DL0170100	242519865	5	localised				AET3GNEW0000534		99.95	99.92	1	1	0.13	0.553333	0.03	0.613333	0.55	6.9	1.03333	3.35333	3.54	7.92	1	1	1	1	1	-3.97134	-0.743588	-2.4009	-1.59853	-3.26905	0	0	0	0	0	0	0	0	0	2274	1681
2456	TA3DL0170200	242525181	5	localised				AET3G0301800		100	100	1	1	29.5233	29.0933	14.3833	32.0433	42.0733	29.28	35.01	22.6767	38.42	43.9	1	1	1	1	1	1.77455	-0.679738	-0.874297	-0.677675	-0.592143	0	0	0	0	0	0	0	602	0	0	0
514	TA3DL0170300	242971530	3	localised	1			AET3GNEW0000535	1	99.94	-	-	-	0.53	0.0733333	0.496667	0.756667	0.663333	0.993333	0.85	1.15	1.14333	0.983333	0	0	1	1	0	-0.740077	-0.979097	-0.816022	-0.693089	-0.677337	0	0	0	0	0	0	0	250	0	0	472
2457	TA3DL0170400	243171786	5	localised				AET3G0302080		100	100	1	1	0.916667	0.133333	0.153333	0.686667	0.366667	4.66333	1.13333	1.38667	0.156667	1.44333	1	1	1	0	0	-1.67847	-1.06928	-1.17551	2.56704	-1.01557	0	0	0	0	0	0	0	663	0	0	0
2458	TA3DL0170500	243213046	5	localised				AET3G0302100		99.96	99.95	1	1	0.0766667	0.0433333	0.01	0.176667	0.29	7.34	1.05333	0.166667	3.72667	8.05	1	1	0	1	1	-4.40021	-1.11796	-0.656167	-2.28187	-3.98518	1	0	0	0	0	0	0	0	0	0	0
2459	TA3DL0170600	243559734	2	localised				AET3G0302200		100	100	1	1	0	0	0	0	0	0	0	0	0.00666667	0	0	0	0	0	0	1.7604	1.7604	1.7604	-0.57184	1.7604	0	0	0	0	0	0	0	0	0	0	0
2460	TA3DL0170700	243563715	5	localised				AET3G0302300		100	100	1	1	0.736667	1.60333	7.93	6.92333	1.11667	2.95	4.56	22.4633	7.17667	7.56667	1	1	1	1	1	-1.29202	-1.2132	-1.49254	-0.586215	-2.29905	0	0	0	0	0	0	0	371	0	0	0
515	TA3DL0170800	243672743	5	localised				AET3GNEW0000536		100	100	1	1	1.66	3.91667	0	0	0.106667	0.743333	25.91	0.223333	0.19	0.0766667	1	1	0	0	0	2.68604	-3.10908	-0.694918	-0.675983	1.80945	0	0	0	0	0	0	0	326	0	0	1072
516	TA3DL0170900	243676380	5	localised				AET3GNEW0000537		100	100	1	1	0	0	2.13333	0.346667	0	0	0.19	5.18333	3.49667	0.336667	0	0	1	1	0	1.7604	-0.675983	-1.121	-1.89679	-0.759297	0	0	0	0	0	0	0	685	0	0	4126
2461	TA3DL0171000	243681276	5	localised				AET3G0302400		100	100	1	1	1.70667	0.12	0	0.32	1.31	2.46667	0.51	0	0.343333	1.61333	1	0	0	0	0	-0.727555	-0.765857	1.7604	-0.578094	-0.642645	0	0	0	0	0	0	0	751	0	0	0
2462	TA3DL0171100	243821207	2	localised				AET3G0302500		100	100	1?	1	2.39333	1.15333	2.17	1.38667	1.78667	10.6367	3.08333	8.80667	8.77333	6.98667	1	1	1	1	1	-1.94801	-1.07719	-1.75732	-2.32616	-1.62806	0	0	0	0	0	418	0	0	0	0	0
2463	TA3DL0171200	243840688	5	localised				AET3G0302600		100	100	1?	1	9.02667	6.16333	2.46	13.6367	16.9867	0.106667	7.19333	3.05	0.06	8.13667	1	1	1	1	1	15.9496	-0.649732	-0.664917	24.3079	3.46557	1	0	0	1	0	0	0	0	0	0	0
2466	TA3DL0171300	244256757	5	localised				AET3G0302900		100	100	1?	1	16.9033	10.1167	15.92	17.4167	26.9367	12.6967	0.43	19.09	28.4133	30.19	1	1	1	1	1	2.30107	13.6852	-0.674479	-0.907239	-0.634205	0	1	0	0	0	0	0	0	0	0	0
2467	TA3DL0171400	244261489	5	localised				AET3G0303000		100	100	1	1	1.02	0.943333	0.96	3.97333	2.27333	1.67	4.05	4.07	5.44667	5.49333	1	1	1	1	1	-0.750842	-1.47616	-1.4694	-0.736336	-1.12685	0	0	0	0	0	0	0	633	0	0	0
517	TA3DL0171500	244295449	2	localised	1			AET3GNEW0000538	1	99.94	-	-	-	0	0	0	0	0	0	0.0566667	0	0	0	0	0	0	0	0	1.7604	-0.600242	1.7604	1.7604	1.7604	0	0	0	0	0	0	0	0	0	0	1674
518	TA3DL0171600	244555770	5	localised				AET3GNEW0000539		100	100	1	1	0.61	0.343333	0.533333	0.503333	0.953333	0.873333	0.57	1.19	0.81	1.47667	0	0	1	0	1	-0.660964	-0.663903	-0.811327	-0.68393	-0.720244	0	0	0	0	0	0	0	0	0	0	524
2468	TA3DL0171700	244564389	2	localised				AET3G0303300		100	100	1	1	0	0	0	0.11	0	0.0666667	0.01	0.0133333	0.0366667	0.0566667	0	0	0	0	0	-0.605923	-0.573733	-0.575627	1.88493	-0.600242	0	0	0	0	0	0	0	0	0	0	0
2469	TA3DL0171800	244681256	2	localised				AET3G0303400		100	100	1	1	0	0	0	0	0	0	0	0	0	0	0	0	0	0	0	1.7604	1.7604	1.7604	1.7604	1.7604	0	0	0	0	0	0	0	0	0	0	0
519	TA3DL0171900	244686281	2	localised				AET3GNEW0000540		100	100	1	1	0	0.0233333	0	0	0	0	0.143333	0.04	0	0.00333333	0	0	0	0	0	1.7604	-0.634665	-0.590775	1.7604	-0.569946	0	0	0	0	0	0	0	810	441	1262	928
2470	TA3DL0172000	244715632	5	localised				AET3G0303500		100	100	1?	1	0	0	0	0	0	34.76	8.06667	17.8733	33.02	35.1233	1	1	1	1	1	-20.3136	-5.15034	-10.721	-19.3252	-20.52	1	1	1	1	1	0	0	0	0	0	0
520	TA3DL0172100	244946767	5	localised				AET3GNEW0000541		100	100	1	1	2.74667	0.553333	1.08	11.7233	11.9433	2.91	0.656667	1.16	19.7833	0.453333	1	0	1	1	1	-0.592817	-0.605842	-0.589901	-0.927904	15.6781	0	0	0	0	1	0	0	0	0	0	680
521	TA3DL0172200	244954380	5	localised				AET3GNEW0000542		100	100	1	1	0.523333	0.836667	1.62667	0.486667	0.986667	4.87333	2.93333	11.6433	7.86333	8.50667	1	1	1	1	1	-2.19017	-1.21652	-2.73429	-3.38666	-2.71827	0	0	0	0	0	0	0	0	0	0	0
522	TA3DL0172300	245230099	5	localised				AET3GNEW0000543		100	100	1	1	1.23667	0.48	4.66333	2.82667	4.9	3.63667	4.08333	0.383333	0.166667	6.26	1	1	1	1	1	-1.17759	-1.95108	7.20704	5.77411	-0.698994	0	0	1	1	0	0	0	0	0	1032	0
2471	TA3DL0172400	245238665	5	localised				AET3G0303800		100	100	1	1	0.14	0.133333	4.21667	3.18667	7.86	0.03	0.396667	5.51333	28.04	8.37667	0	0	1	1	1	1.9484	-0.700041	-0.709249	-3.94019	-0.601178	0	0	0	0	0	0	0	843	0	0	1774
2472	TA3DL0172500	245254234	4	localised				AET3G0303870		100	100	1	1	0.116667	0	0.206667	1.36667	1.3	0.13	0.00666667	0	11.0067	1.10333	0	0	0	1	0	-0.574835	-0.57184	2.12422	-2.88187	1.925	0	0	0	0	0	0	0	861	0	0	1046
2473	TA3DL0172600	245259349	3	localised				AET3G0303900		100	100	1	1	0.103333	0.0166667	0	2.86	0.156667	0.236667	0	0	2.71333	0.146667	0	0	0	1	0	-0.6367	1.78974	1.7604	1.82993	1.77575	0	0	0	0	0	0	0	0	0	0	0
2474	TA3DL0172700	245268183	3	localised			1	AET3G0303930		100	100	1	1	3.39	3.08333	23.86	1.37667	1.84333	6.99	7.88	3.32333	17.6567	3.75	1	1	1	1	1	-1.03388	-1.23534	10.1226	-4.45917	-0.948974	0	0	1	1	0	0	145	667	0	0	1148
2475	TA3DL0172800	245314603	5	localised				AET3G0304000		100	100	1	1	2.92667	2.71667	2.57333	8.34333	3.25667	20.8967	13.05	14.4333	91.9167	10.5067	1	1	1	1	1	-3.16769	-2.14739	-2.45344	-5.64912	-1.53557	0	0	0	1	0	0	0	548	0	315	1400
523	TA3DL0173000	245969322	1	localised				AET3GNEW0000545		100	100	1	1	0.21	0.273333	0.276667	1.69333	0.63	0.823333	0.513333	0.516667	1.16	0.9	0	0	0	1	0	-0.855991	-0.67512	-0.674841	2.19507	-0.662147	0	0	0	0	0	0	0	587	0	0	949
2487	TA3DL0173100	246050047	5	localised				AET3G0305500		100	100	1?	1	10.36	10.63	16.7967	8.91667	8.95667	6.58333	5.15333	13.97	14.4567	11.96	1	1	1	1	1	2.63712	3.32721	2.0928	-0.885398	-0.7394	0	0	0	0	0	0	830	530	0	0	0
524	TA3DL0173200	246097157	2	localised	1			AET3GNEW0000546	1	99.92	-	-	-	0.03	0	0	0	0	0	0	0	0.0233333	0.0333333	0	0	0	0	0	1.81321	1.7604	1.7604	-0.581307	-0.586988	0	0	0	0	0	0	0	0	0	583	0
2477	TA3DL0173300	246148871	2	localised				AET3G0304400		100	100	1?	1	0.08	0.126667	0.843333	0.283333	0.13	0.13	0.0466667	0	1.13667	0.0866667	0	0	0	1	0	-0.594351	1.89495	3.245	-0.945771	1.8306	0	0	0	0	0	0	0	0	0	0	0
525	TA3DL0173400	246267085	2	localised	1			AET3GNEW0000547	1	100	-	-	-	0	0	0	0	0	0	0	0	0	0	0	0	0	0	0	1.7604	1.7604	1.7604	1.7604	1.7604	0	0	0	0	0	0	0	0	0	0	0
2478	TA3DL0173500	246822817	5	localised				AET3G0304600		99.96	100	1	1	3.45667	0.596667	0.85	2.47667	2.60667	4.76333	4.81333	2.51667	5.77667	5.92	1	1	1	1	1	-0.734602	-2.06823	-1.07981	-1.10724	-1.08991	0	0	0	0	0	0	0	0	0	0	0
2479	TA3DL0173600	246886496	1	localised				AET3G0304700		100	100	?	1	2.86	2.69333	18.8833	3.39	2.87333	7.21667	3.17667	21.3633	6.26333	20.2267	1	1	1	1	1	-1.2092	-0.642392	-0.638905	-0.939853	-3.11305	0	0	0	0	0	0	0	2234	0	0	0
2480	TA3DL0173700	247407156	5	localised				AET3G0304800		99.45	99.2	1?	1	6.29	3.09	8.70667	11.1167	13.7967	6.94333	4.52	9.24667	37.7933	13.77	1	1	1	1	1	-0.618962	-0.766663	-0.599655	-1.81871	1.76358	0	0	0	0	0	0	526	1086	0	0	0
2481	TA3DL0173800	247410467	5	localised				AET3G0304900		99.98	99.98	1	1	4.12333	6.36	1.21333	5.40333	3.40333	8.83	15.4767	0.863333	2.25	1.56333	1	1	1	1	1	-1.08991	-1.27169	2.09107	3.46844	3.02404	0	0	0	0	0	0	0	534	0	0	0
526	TA3DL0173900	247734989	4	localised	1			AET3GNEW0000548	1	100	-	-	-	0.263333	0.396667	0.853333	0.36	0.3	0.02	0.0166667	0.06	0.13	0.0466667	0	0	0	0	0	2.18036	2.41839	3.07793	2.11871	2.18648	0	0	0	0	0	0	0	0	0	1182	1693
2482	TA3DL0174000	247738363	5	localised				AET3G0305000		99.86	99.33	1	1	3.71667	3.72333	1.49667	2.56667	3.69667	1.53667	2.79667	3.61	2.85	6.08667	1	1	1	1	1	3.27328	2.19007	-1.04889	-0.613178	-0.857119	0	0	0	0	0	0	0	342	0	0	0
527	TA3DL0174100	248132123	2	localised				AET3GNEW0000549		100	100	1	1	0.476667	0.2	0.05	1.09667	0.29	0.383333	0.346667	0.906667	1.53667	0.983333	0	0	0	1	0	1.87917	-0.637481	-1.03151	-0.687263	-0.873363	0	0	0	0	0	0	0	0	0	0	0
528	TA3DL0174200	248457812	3	localised	1			AET3GNEW0000550	1	100	-	-	-	3.86667	3.21	2.3	4.66667	5.14333	9.03667	9.67333	9.45667	14.1233	9.59	1	1	1	1	1	-1.17151	-1.44015	-1.79998	-1.51603	-0.979221	0	0	0	0	0	0	0	0	935	0	1675
2483	TA3DL0174300	248475711	5	localised				AET3G0305100		99.95	99.94	1?	1	19.0933	10.59	8.53333	13.6633	13.37	7.75	6.21333	4.22667	5.48667	5.68333	1	1	1	1	1	4.04255	2.82852	3.21093	3.97944	3.78508	1	0	0	0	0	0	0	307	0	0	0
2484	TA3DL0174400	248517643	5	localised				AET3G0305200		100	100	1?	1	5.67667	4.53333	9.39667	2.71667	6.78333	7.75333	9.53333	19.6533	3.32	9.18333	1	1	1	1	1	-0.744736	-1.08135	-1.12846	-0.660266	-0.743212	0	0	0	0	0	0	0	217	0	0	0
2485	TA3DL0174500	248566116	5	localised				AET3G0305300		99.81	99.52	?	?	0	0	0	0	0	0	0	0	0	0	0	0	0	0	0	1.7604	1.7604	1.7604	1.7604	1.7604	0	0	0	0	0	0	0	0	0	0	0
2486	TA3DL0174600	248646817	5	localised				AET3G0305400		100	100	1	1?	1.5	0.863333	1.50333	4.42333	2.65667	1.82	0.58	2.11333	9.19333	9.90333	1	0	1	1	1	-0.640763	2.07608	-0.706473	-1.06767	-1.6938	0	0	0	0	0	0	0	402	0	0	0
529	TA3DL0174700	251619839	5	localised				AET3GNEW0000551		100	100	1	1	13.0233	0.2	0	0	0	2.78333	0.11	0	0	0	1	0	0	0	0	6.52511	1.90314	1.7604	1.7604	1.7604	1	0	0	0	0	0	0	0	0	0	612
530	TA3DL0174800	251741504	2	localised				AET3GNEW0000552		100	100	1	1	0	0	0.0166667	0	0	0	0.0733333	0.0566667	0.0366667	0	0	0	0	0	0	1.7604	-0.60971	-0.590402	-0.588881	1.7604	0	0	0	0	0	0	0	0	0	0	0
531	TA3DL0174900	251744474	4	localised				AET3GNEW0000553		100	100	1	1	1.31333	1.44333	1.87333	4.58	4.82667	4.53333	7.50333	8.54	8.36667	9.44667	1	1	1	1	1	-1.35874	-1.97695	-1.88604	-0.953541	-1.01847	0	0	0	0	0	0	0	0	0	0	1238
2488	TA3DL0175000	251755904	4	localised				AET3G0305600		100	100	1	1	0.0733333	0.186667	0.0666667	0.113333	0.04	0.1	0.253333	0.366667	0.206667	0.24	0	0	0	0	0	-0.582166	-0.599966	-0.727818	-0.615674	-0.677294	0	0	0	0	0	0	0	0	0	0	0
2489	TA3DL0175100	251917908	5	localised				AET3G0305700		99.79	99.62	1?	1	11.1767	10.9667	0.163333	12.4433	18.8367	12.53	15.21	0.306667	13.86	31.0767	1	1	0	1	1	-0.631187	-0.769482	-0.638042	-0.627914	-0.918563	0	0	0	0	0	0	0	0	0	0	0
2490	TA3DL0175200	251924422	5	localised				AET3G0305800		100	100	1?	1	1.89667	0.656667	2.43333	0.333333	2.75	1.15	1.46	4.59333	0.486667	6.63667	1	1	1	0	1	2.37176	-0.843507	-0.92543	-0.633379	-1.15681	0	0	0	0	0	0	0	0	0	0	0
2491	TA3DL0175300	252520576	5	localised				AET3G0306100		99.49	99.35	1?	1	0.426667	4.97333	0.0433333	2.4	6.28667	1.9	5.31333	0.32	12.4733	10.8967	1	1	0	1	1	-1.15469	-0.600386	-0.718687	-2.25105	-0.927438	0	0	0	0	0	0	0	486	0	0	0
532	TA3DL0175400	252554932	5	localised				AET3GNEW0000554		99.97	99.96	1	1	0	0	0	2.77	0	0.166667	0.18	0.21	1.44333	0.763333	0	0	0	1	0	-0.662728	-0.670302	-0.687344	2.71625	-1.00167	0	0	0	0	0	0	0	0	0	0	1160
533	TA3DL0175500	252566379	5	localised				AET3GNEW0000555		100	100	1	1	0.02	0.216667	0	0.0666667	0	0.25	0.413333	0	0.336667	0.0333333	0	0	0	0	0	-0.696143	-0.659875	1.7604	-0.711841	-0.586988	0	0	0	0	0	0	0	0	0	0	0
534	TA3DL0175600	252593057	5	localised				AET3GNEW0000556		100	100	1	1	0.27	0.156667	0	0.03	4.29333	12.7433	8.38333	7.39	7.89667	17.8467	1	1	1	1	1	-6.1472	-4.60827	-4.76596	-4.90658	-2.02253	1	1	1	1	0	0	0	0	0	1766	589
535	TA3DL0175700	252626049	3	localised	1			AET3GNEW0000557	1	99.83	-	-	-	0	0	0	0	0	0	0	0	0	0	0	0	0	0	0	1.7604	1.7604	1.7604	1.7604	1.7604	0	0	0	0	0	0	0	0	0	0	340
2493	TA3DL0175800	252963679	2	localised				AET3G0306500		99.7	99.66	1	1	0.00333333	0	0	0	0	0.01	0	0.00666667	0.01	0.01	0	0	0	0	0	-0.571827	1.7604	-0.57184	-0.573733	-0.573733	0	0	0	0	0	0	0	0	0	0	0
2494	TA3DL0175900	253133480	5	localised				AET3G0306700		99.74	99.59	1?	1	5.37667	1.34667	1.46333	2.11	3.18	5.96667	2.32333	4.36333	9.29667	9.87667	1	1	1	1	1	-0.620612	-0.804472	-1.2368	-1.88072	-1.47811	0	0	0	0	0	0	385	0	0	0	0
2495	TA3DL0176000	253138346	5	localised				AET3G0306800		99.93	100	1	1	1.68	0.716667	1.03333	1.59	1.04333	0.873333	0.646667	1.32	1.36667	0.85	1	0	1	1	0	2.51844	1.83523	-0.648139	1.92652	1.94437	0	0	0	0	0	0	0	1184	0	0	2792
2496	TA3DL0176100	253142008	2	localised				AET3G0306810		99.86	99.86	1	1	0.18	0.0166667	0	4.19667	0.816667	0.0566667	0	0	0.7	0.0733333	0	0	0	1	0	1.96587	1.78974	1.7604	5.3813	2.97956	0	0	0	1	0	0	0	0	0	165	2685
2497	TA3DL0176200	253191879	5	localised				AET3G0306900		100	100	1	1	7.78333	2.44	4.07333	43.51	36.2933	9.08	3.07667	11.0833	65.84	70.4333	1	1	1	1	1	-0.651913	-0.673187	-1.35295	-0.853036	-1.08807	0	0	0	0	0	0	0	752	0	0	0
2498	TA3DL0176300	253199501	4	localised				AET3G0307000		99.56	98.93	1?	1	9.52667	7.80667	1.77667	9.56667	5.01333	9.73333	9.37667	2.62	8.51	6.74	1	1	1	1	1	-0.579205	-0.669322	-0.740583	1.956	-0.731163	0	0	0	0	0	0	0	749	0	0	0
2499	TA3DL0176400	253202353	5	localised				AET3G0307100		100	100	1	1	10.3467	5.74	6.95	11.26	16.2833	18.4167	4.63667	3.27333	2.13333	4.93	1	1	1	1	1	-0.972064	2.10498	3.275	6.88803	5.13079	0	0	0	1	1	0	0	0	0	0	0
2500	TA3DL0176500	253228842	3	localised				AET3G0307200		99.92	99.87	1?	1	0.156667	0.02	0.14	0.95	0.136667	2.54333	0.33	3.99	4.04667	0.383333	1	0	1	1	0	-1.74017	-0.740696	-2.48648	-1.47014	-0.691325	0	0	0	0	0	0	0	591	0	0	0
2501	TA3DL0176600	253387324	5	localised				AET3G0307400		99.77	99.73	?	1	3.35667	2.51	2.24667	7.15333	3.06333	7.10667	5.48	2.29667	4.62333	4.02333	1	1	1	1	1	-1.057	-1.04871	-0.576801	2.55242	-0.70226	0	0	0	0	0	0	0	933	0	0	0
536	TA3DL0176700	253390336	3	localised	1			AET3GNEW0000558	1	99.52	-	-	-	0.51	0.25	0.39	0.716667	0.246667	0.833333	0.686667	1.00667	0.803333	0.9	0	0	1	0	0	-0.689689	-0.766492	-0.820067	-0.596731	-0.865749	0	0	0	0	0	0	0	374	0	0	1901
2502	TA3DL0176800	253456258	4	localised				AET3G0307500		99.94	100	1?	1	0.123333	0.0566667	0.0466667	0.793333	0.163333	0.12	0.0233333	0.0366667	1.64	0.823333	0	0	0	1	0	1.76564	1.81774	1.77738	-0.836241	-0.890329	0	0	0	0	0	0	0	0	0	0	0
537	TA3DL0176900	253718484	1	localised				AET3GNEW0000559		98.7	98.7	1	1	0	0	0	0	0	0	0	0	0	0	0	0	0	0	0	1.7604	1.7604	1.7604	1.7604	1.7604	0	0	0	0	0	0	0	0	0	0	0
538	TA3DL0177000	253726694	5	localised				AET3GNEW0000560		98.31	99.81	1	1	0.0566667	0	0	0	0.01	0.02	0.09	0.0633333	0.133333	0.106667	0	0	0	0	0	1.82368	-0.619177	-0.604029	-0.643793	-0.622421	0	0	0	0	0	0	0	0	0	0	0
2503	TA3DL0177100	254180120	5	localised				AET3G0307900		99.56	99.53	1	1?	2.22667	3.77333	0.436667	30.8933	0.79	11.35	3.51667	0.523333	5.47333	2.77333	1	1	0	1	1	-2.17421	1.86044	-0.60232	8.67328	-1.19746	0	0	0	1	0	0	523	0	0	0	0
539	TA3DL0177200	254220517	4	localised				AET3GNEW0000561		99.92	100	1	1	0.38	0.686667	0.09	0.666667	0.396667	1.38667	5.12667	1.69	3.01	1.43	1	1	1	1	1	-0.982429	-2.0634	-1.40189	-1.36673	-0.98833	0	0	0	0	0	0	0	0	379	696	2239
540	TA3DL0177300	254267568	5	localised				AET3GNEW0000562		98.07	97.24	1	1	4.98333	0.82	0	0.323333	0.526667	19.9433	0.273333	0	0	0.533333	1	0	0	0	0	-1.98834	2.51617	1.7604	2.3296	-0.570533	0	0	0	0	0	0	0	0	0	0	649
541	TA3DL0177400	254270994	2	localised	1			AET3GNEW0000563	1	99.56	-	-	-	0	0	0	0	0	0	0	0	0	0	0	0	0	0	0	1.7604	1.7604	1.7604	1.7604	1.7604	0	0	0	0	0	0	0	0	0	0	0
542	TA3DL0177500	254273561	4	localised				AET3GNEW0000564		99.5	99.49	1	1	0	0	0	0	0	0	0	0	0	0	0	0	0	0	0	1.7604	1.7604	1.7604	1.7604	1.7604	0	0	0	0	0	0	0	0	0	0	0
543	TA3DL0177600	254278230	5	localised				AET3GNEW0000565		99.81	99.87	1	1	0	0	0	2.35333	0.633333	0.256667	0.126667	0.0166667	9.84667	3.45667	0	0	0	1	1	-0.713853	-0.640006	-0.57752	-1.83742	-1.54997	0	0	0	0	0	0	0	0	0	0	0
544	TA3DL0177700	254283150	5	localised			1	AET3GNEW0000566		99.52	99.86	1	1	0.136667	0.656667	0.0833333	3.74667	4.89	3.27333	8.53333	23.66	68.0233	16.69	1	1	1	1	1	-2.13561	-3.26887	-12.9306	-8.2603	-1.70609	0	0	1	1	0	0	268	313	0	0	750
545	TA3DL0177800	254324600	2	localised				AET3GNEW0000567		99.74	99.64	1	0	0.0233333	0.0833333	0.0133333	0.0866667	0.03	0.33	0.163333	0.65	1.07	0.266667	0	0	0	1	0	-0.738283	-0.610001	-0.924954	-1.08209	-0.698576	0	0	0	0	0	0	0	0	0	0	803
2504	TA3DL0177900	254332674	5	localised				AET3G0308000		99.82	99.72	1	1	0.346667	0.456667	0.00666667	3.78	2.98	0.31	0.45	0.06	4.05667	3.28	0	0	0	1	1	1.80967	1.76849	-0.598148	-0.600932	-0.610871	0	0	0	0	0	0	0	0	0	0	0
546	TA3DL0178000	254335230	5	localised				AET3GNEW0000568		100	100	1	1	0.606667	1.02	0.233333	0.923333	1.49667	11.4767	11.4933	4.26667	11.4567	14.8533	1	1	1	1	1	-4.41125	-3.5133	-2.42574	-3.67905	-3.60702	1	0	0	0	0	0	0	0	0	0	0
547	TA3DL0178100	254366057	2	localised				AET3GNEW0000569		99.71	99.25	1	1	0.47	0.0933333	0.153333	0.273333	0.546667	0	0.00333333	0.01	0	0.00666667	0	0	0	0	0	2.58779	1.91831	2.01023	2.24158	2.70472	0	0	0	0	0	0	0	0	0	0	0
548	TA3DL0178200	254425795	5	localised				AET3GNEW0000570		99.47	99.72	1	1	0.0833333	0.06	0.07	0.166667	0.12	0.0266667	0.03	0.0333333	0.00666667	0.0866667	0	0	0	0	0	1.85756	1.81167	1.82287	2.0402	1.8144	0	0	0	0	0	0	0	0	0	0	0
549	TA3DL0178300	254429546	2	localised				AET3GNEW0000571		99.45	99.89	1	1	0	0	0	0	0	0	0	0	0	0	0	0	0	0	0	1.7604	1.7604	1.7604	1.7604	1.7604	0	0	0	0	0	0	0	0	0	0	0
550	TA3DL0178400	254581761	5	localised				AET3GNEW0000572		99.95	99.93	1	1	0.433333	0.803333	1.24333	1.26333	0.526667	2.32	4.83	3.61667	4.55333	3.47667	1	1	1	1	1	-1.31577	-1.83646	-1.16902	-1.39378	-1.66571	0	0	0	0	0	0	0	0	0	0	0
551	TA3DL0178500	254585198	4	localised				AET3GNEW0000573		99.93	100	1	1	0.603333	0.0966667	0.75	0.86	0.45	0	0	0	0	0	0	0	0	0	0	2.82251	1.93057	3.0807	3.27434	2.55258	0	0	0	0	0	0	0	0	0	0	590
2505	TA3DL0178600	254677335	5	localised				AET3G0308100		99.96	99.92	1	1	0.55	0.11	2.03333	1.72	0.78	0.12	0	2.92667	3.12667	1.32333	0	0	1	1	0	2.43627	1.95404	-0.735347	-0.861825	-0.741447	0	0	0	0	0	0	0	668	0	0	0
2506	TA3DL0178700	254826436	5	localised				AET3G0308200		99.8	99.59	1	1	0.55	3.82	0	0.436667	0.166667	2.50333	0.56	1.57667	2.71	0.203333	1	1	1	1	0	-1.28392	5.43918	-1.46368	-1.46692	-0.585906	0	1	0	0	0	0	0	0	0	0	0
2507	TA3DL0178800	254865190	5	localised				AET3G0308300		99.9	99.8	1	1	0.846667	9.32667	0.0433333	1.03333	0.483333	11.4	0.923333	11.8733	15.2567	0.993333	1	1	1	1	0	-3.81436	9.45185	-7.00901	-4.54163	-0.763361	0	1	1	1	0	0	0	0	0	0	0
2508	TA3DL0178900	254892232	5	localised				AET3G0308400		99.89	100	1	1	0.1	0.636667	0	0.506667	2.07667	2.29	1.67333	1.28333	5.74667	1.86667	1	1	1	1	1	-1.69899	-0.927858	-1.29705	-2.54367	1.88936	0	0	0	0	0	0	0	0	0	0	0
552	TA3DL0179000	255174811	2	localised	1			AET3GNEW0000574	1	100	-	-	-	0.143333	0	0	0	0	0.943333	1.33667	0.276667	0	0.52	0	1	0	0	0	-0.965524	-1.32735	-0.725214	1.7604	-0.86344	0	0	0	0	0	0	0	0	0	0	2950
553	TA3DL0179100	255295399	2	localised				AET3GNEW0000575		99.9	100	1	1	0	0	0	0	0	0	0.01	0	0	0	0	0	0	0	0	1.7604	-0.573733	1.7604	1.7604	1.7604	0	0	0	0	0	0	0	0	0	0	2434
2509	TA3DL0179200	255325726	5	localised				AET3G0308900		99.93	100	1	1	0.476667	0.283333	6.59333	0	1.98333	1.38667	0.936667	18.12	0.2	6.31	1	0	1	0	1	-0.918117	-0.857243	-1.43036	-0.681663	-1.39189	0	0	0	0	0	0	0	503	0	0	0
2510	TA3DL0179300	255332237	5	localised				AET3G0309000		99.96	100	1?	1	9.02333	5.95667	6.49333	10.7	9.78667	11.9533	9.15	10.2433	15.59	9.78333	1	1	1	1	1	-0.734105	-0.828807	-0.852332	-0.80547	1.76094	0	0	0	0	0	0	0	371	0	0	0
2511	TA3DL0179400	255339431	5	localised				AET3G0309100		99.9	100	1	1	17.16	7.47333	4.17	15.2933	16.3567	19.6633	4.91333	13.9733	20.0867	39.7367	1	1	1	1	1	-0.646358	2.52251	-1.64519	-0.735168	-1.33324	0	0	0	0	0	0	0	0	0	0	0
2512	TA3DL0179500	255492458	5	localised				AET3G0309200		99.95	100	1?	1	2.61	3.52	0.49	5.67333	4.26667	7.66333	4.95	1.27	6.40667	27.9	1	1	1	1	1	-1.36322	-0.747769	-0.865423	-0.630476	-3.1171	0	0	0	0	0	0	0	0	0	0	0
2513	TA3DL0179600	255504186	5	localised				AET3G0309300		99.88	99.81	1	1	60.5	45.5467	6.21667	89.6267	65.5533	382.95	156.33	81.89	814.147	406.93	1	1	1	1	1	-3.5464	-1.92005	-6.5246	-5.10938	-3.48181	0	0	1	1	0	0	0	0	0	0	0
554	TA3DL0179700	256042923	2	localised				AET3GNEW0000576		100	100	1	1	1.05333	0.693333	0.446667	0.506667	0.363333	5.04333	5.02667	2.36	1.22333	2.99333	1	1	1	1	1	-1.67188	-2.02173	-1.31935	-0.838255	-1.66388	0	0	0	0	0	0	0	0	0	0	1324
2515	TA3DL0179800	256298619	5	localised				AET3G0309400		99.56	99.63	1	1	59.7367	94.85	10.71	35.29	32.2267	247.39	372.4	42.37	83.12	57.9767	1	1	1	1	1	-2.32312	-2.21295	-2.10388	-1.31674	-1.00828	0	0	0	0	0	0	0	774	0	0	1672
2516	TA3DL0179900	256303138	5	localised				AET3G0309600		99.88	100	1	1	0.3	6.22	7.69333	6.02333	1.35667	3.75667	40.6667	30.74	42.1433	24.6967	1	1	1	1	1	-2.07849	-3.27824	-2.074	-3.48947	-6.19394	0	0	0	0	1	0	0	0	0	0	0
2517	TA3DL0180000	256380816	4	localised				AET3G0309700		99.25	99.87	1	1	0	0	0	0	0	0	0	0	0	0	0	0	0	0	0	1.7604	1.7604	1.7604	1.7604	1.7604	0	0	0	0	0	0	0	0	0	0	0
2518	TA3DL0180100	256417623	5	localised				AET3G0309800		99.6	99.94	1	1	1.47667	1.41667	4.02	26.61	3.96	2.3	0.843333	4.03333	21.1267	3.51333	1	1	1	1	1	-0.756894	2.30794	-0.569561	2.19665	1.93462	0	0	0	0	0	0	0	0	0	0	0
2519	TA3DL0180200	256422677	5	localised				AET3G0309900		99.76	99.41	1?	1	1.55667	0.96	0.16	2.70333	3.51	0.523333	0.53	1.02	2.34667	2.43	1	0	1	1	1	2.95454	2.25515	-0.989195	1.94801	2.3147	0	0	0	0	0	0	0	0	0	0	0
2520	TA3DL0180300	256429229	5	localised				AET3G0310000		99.98	99.97	1	1	3.91333	1.32333	0.2	4.56667	3.58667	15.06	0.656667	1.02	2.38333	5.23	1	1	1	1	1	-1.85677	2.46881	-0.956222	2.89642	-0.771577	0	0	0	0	0	0	0	0	0	0	0
555	TA3DL0180400	256524401	3	localised				AET3GNEW0000577		100	100	1	1	0	0	0	0	0	0	0	0	0	0	0	0	0	0	0	1.7604	1.7604	1.7604	1.7604	1.7604	0	0	0	0	0	0	0	0	702	568	484
2521	TA3DL0180500	256541864	3	localised				AET3G0310100		99.82	99.61	0	0	1.1	1.50333	0	0.00666667	0.03	0.903333	1.27333	0	0	0	1	1	0	0	0	1.9423	1.9385	1.7604	1.77214	1.81321	0	0	0	0	0	0	0	0	0	0	0
556	TA3DL0180600	256569253	2	localised				AET3GNEW0000578		100	100	1	1	0	0	0	0	0	0	0	0	0	0	0	0	0	0	0	1.7604	1.7604	1.7604	1.7604	1.7604	0	0	0	0	0	0	0	0	0	0	0
557	TA3DL0180700	256572344	1	localised				AET3GNEW0000579		100	100	1	1	0	0.0133333	0	0	0	0	0.0166667	0	0	0	0	0	0	0	0	1.7604	-0.569921	1.7604	1.7604	1.7604	0	0	0	0	0	0	0	0	0	0	0
558	TA3DL0180800	256648352	2	localised				AET3GNEW0000580		99.77	100	1	1	0	0.42	0	0	0.0266667	0	0.0933333	0	0.00333333	0.0933333	0	0	0	0	0	1.7604	2.28637	1.7604	-0.569946	-0.604939	0	0	0	0	0	0	0	0	0	0	1040
2522	TA3DL0180900	256971522	4	localised				AET3G0310500		98.76	98.77	1	1	0	0	0	0	0	4.80333	3.38333	1.49333	2.44	6.02667	1	1	1	1	1	-3.2966	-2.48996	-1.41634	-1.9541	-3.99152	0	0	0	0	0	0	0	596	0	0	0
2523	TA3DL0181000	256973479	5	localised				AET3G0310600		99.32	99.73	?	1	1.17667	0.71	3.08667	0.803333	0.846667	3.85333	1.24333	0.646667	0.36	1.68	1	1	1	0	0	-1.26659	-0.745223	4.36893	2.33426	-0.824394	0	0	1	0	0	0	0	501	0	0	0
559	TA3DL0181100	257077483	2	localised				AET3GNEW0000581		99.39	99.25	1	1	0	0	0	0	0	0	0	0	0	0	0	0	0	0	0	1.7604	1.7604	1.7604	1.7604	1.7604	0	0	0	0	0	0	0	0	0	0	2357
560	TA3DL0181200	257089974	1	localised				AET3GNEW0000582		98.87	100	1	1	0	0.0466667	0	0.156667	0.29	0.26	0.24	0.103333	0.1	0.95	0	0	0	0	0	-0.715746	-0.67298	-0.626751	1.85109	-0.858684	0	0	0	0	0	0	0	0	0	0	0
2524	TA3DL0181300	257491993	2	localised				AET3G0310900		99.68	99.54	1	1	0.0233333	0	0.0133333	0.696667	0.22	0.03	0	0	0.773333	0.306667	0	0	0	0	0	-0.571753	1.7604	1.78387	-0.593721	-0.608406	0	0	0	0	0	0	0	0	0	0	0
561	TA3DL0181400	257508096	2	localised				AET3GNEW0000583		100	100	1	1	1.29667	0.38	2.1	3.78	1.89	0.08	0.266667	13.5833	8.65	0.53	1	0	1	1	1	3.74357	1.91791	-2.67229	-1.1468	3.3252	0	0	0	0	0	471	123	950	0	0	1831
562	TA3DL0181500	257576458	3	localised				AET3GNEW0000584		99.55	99.65	1	1	0	0.0233333	0.01	0.0133333	0	0	0.00333333	0	0	0	0	0	0	0	0	1.7604	1.79549	1.778	1.78387	1.7604	0	0	0	0	0	0	0	0	0	0	0
2525	TA3DL0181600	257602015	1	localised				AET3G0311000		99.7	99.77	1	1	0	0	0	0	0	0	0	0	0	0	0	0	0	0	0	1.7604	1.7604	1.7604	1.7604	1.7604	0	0	0	0	0	0	0	0	0	0	0
563	TA3DL0181700	257603219	1	localised				AET3GNEW0000585		99.26	99.68	1	1	0	0	0	0	0	0	0	0	0	0	0	0	0	0	0	1.7604	1.7604	1.7604	1.7604	1.7604	0	0	0	0	0	0	0	0	0	0	880
564	TA3DL0181800	257604321	3	localised				AET3GNEW0000586	1	99.9	-	-	-	0.0966667	0	0	0	0	0.686667	0.68	2.14	0.206667	2.04333	0	0	1	0	1	-0.873662	-0.954329	-1.78369	-0.68545	-1.72877	0	0	0	0	0	0	0	0	0	0	560
565	TA3DL0181900	257733357	2	localised				AET3GNEW0000587		99.73	100	1	1	0	0	0	0	0	0	0	0	0	0	0	0	0	0	0	1.7604	1.7604	1.7604	1.7604	1.7604	0	0	0	0	0	0	0	0	0	0	1000
566	TA3DL0182000	257734550	2	localised				AET3GNEW0000588		99.58	99.57	1	1	0	0	0	0	0	0	0	0	0	0	0	0	0	0	0	1.7604	1.7604	1.7604	1.7604	1.7604	0	0	0	0	0	0	0	0	0	0	1659
2526	TA3DL0182100	257738449	5	localised				AET3G0311200		99.92	100	1?	1	1.35333	1.35667	1.25667	1.67333	1.77333	11.5867	7.97333	5.96333	17.4033	11.7267	1	1	1	1	1	-3.0382	-2.16294	-1.75282	-3.9105	-2.60676	0	0	0	0	0	0	0	1190	0	0	0
2527	TA3DL0182200	257772503	2	localised				AET3G0311300		99.89	99.89	1	1	0	0.0333333	0	0.05	0.00333333	0	0	0	0.363333	0	0	0	0	0	0	1.7604	1.81908	1.7604	-0.737567	1.76627	0	0	0	0	0	0	0	0	0	0	0
2528	TA3DL0182300	257853940	2	localised				AET3G0311400		99.83	99.79	1	1?	0	0	0	0	0.0166667	0	0.0133333	0	0.503333	0.0166667	0	0	0	0	0	1.7604	-0.575627	1.7604	-0.853973	1.7604	0	0	0	0	0	0	0	0	0	0	0
2529	TA3DL0182400	257866490	1	localised				AET3G0311600		99.67	99.63	1?	1	0	0	0	0	0	0.456667	0	0	0.0366667	0.08	0	0	0	0	0	-0.827463	1.7604	1.7604	-0.588881	-0.613497	0	0	0	0	0	0	0	0	0	0	0
2530	TA3DL0182500	257917354	2	localised				AET3G0311700		99.55	99.56	1	1	0	0	0.0666667	0	0	0	0	0.00333333	0	0.00666667	0	0	0	0	0	1.7604	1.7604	1.87152	1.7604	-0.57184	0	0	0	0	0	0	0	0	0	0	0
2531	TA3DL0182600	258038089	3	localised				AET3G0311800		99.49	99.77	1	0	5.63667	2.51	3.57333	3.14333	3.06667	19.64	17.2833	6.35333	12.5133	8.12	1	1	1	1	1	-1.76664	-2.95895	-0.913356	-1.85268	-1.27393	0	0	0	0	0	0	0	0	0	0	0
2532	TA3DL0182700	258244032	1	localised				AET3G0311900		99.81	99.8	1	1	0	0	0	0	0	0	0.0133333	0.00333333	0.00333333	0.05	0	0	0	0	0	1.7604	-0.575627	-0.569946	-0.569946	-0.596455	0	0	0	0	0	0	0	0	0	0	0
2533	TA3DL0182800	258258894	5	localised				AET3G0312000		99.68	99.86	1?	1	1.46	0.6	0.576667	0.973333	0.09	6.04667	3.41	2.65667	1.85	6.93	1	1	1	1	1	-1.62719	-1.5657	-1.31745	-0.820414	-4.13271	0	0	0	0	1	0	0	0	0	0	0
2534	TA3DL0182900	258284292	1	localised				AET3G0312100		?	?	1?	0	0	0	0	0	0	0.666667	0.756667	3.15667	0.163333	2.22667	0	0	1	0	1	-0.946755	-0.997879	-2.36121	-0.660835	-1.83292	0	0	0	0	0	0	0	0	0	0	0
2535	TA3DL0183000	258289182	1	localised				AET3G0312300		?	?	-	-	0	0	0	0	0	0.0833333	0.0366667	0.0666667	0.136667	0.116667	0	0	0	0	0	-0.61539	-0.588881	-0.605923	-0.645687	-0.634326	0	0	0	0	0	0	0	0	0	0	0
2536	TA3DL0183100	258298275	2	localised				AET3G0312500		100	100	1?	1	0	0	1.34333	0	0.353333	0.0133333	0	0.406667	0	0.0233333	0	0	1	0	0	-0.575627	1.7604	2.93261	1.7604	2.32809	0	0	0	0	0	0	0	0	0	0	0
2537	TA3DL0183200	258341253	2	localised				AET3G0312700		98.72	99.57	1	1	0	0	0	0	0	0.34	0.29	0.0233333	0.293333	0.206667	0	0	0	0	0	-0.761191	-0.732788	-0.581307	-0.734682	-0.68545	0	0	0	0	0	0	0	0	0	0	0
2538	TA3DL0183300	258342515	2	localised				AET3G0312800		99.38	99.67	1	1	0	0	0	0	0	0.00333333	0.01	0	0.0133333	0	0	0	0	0	0	-0.569946	-0.573733	1.7604	-0.575627	1.7604	0	0	0	0	0	0	0	0	0	0	0
2539	TA3DL0183400	258385697	2	localised				AET3G0313100		99.46	99.46	?	?	0	0	0	0	0	0.06	0.0133333	0.00333333	0.02	0.0333333	0	0	0	0	0	-0.602136	-0.575627	-0.569946	-0.579414	-0.586988	0	0	0	0	0	0	0	0	0	0	0
567	TA3DL0183500	258499765	2	localised				AET3GNEW0000589		99.35	99.4	1	0	0	0	0	0	0	0	0	0	0	0	0	0	0	0	0	1.7604	1.7604	1.7604	1.7604	1.7604	0	0	0	0	0	0	0	0	0	0	526
568	TA3DL0183600	258504778	3	localised				AET3GNEW0000590		99.44	99.61	1	1	0	0	0	0	0	0.0833333	0.0833333	0	0	0	0	0	0	0	0	-0.61539	-0.61539	1.7604	1.7604	1.7604	0	0	0	0	0	0	0	0	0	0	773
2540	TA3DL0183700	258507047	5	localised				AET3G0313200		99.85	99.89	1	1	0	0	0	0	1.02	0	0	0	0.53	1.74667	0	0	0	0	0	1.7604	1.7604	1.7604	-0.869121	-0.772402	0	0	0	0	0	0	0	0	0	0	0
2541	TA3DL0183800	258581671	5	localised				AET3G0313300		100	100	1?	1	0.19	0.213333	0	4.52667	2.06667	0.513333	0.99	0.133333	14.4733	4.55	0	0	0	1	1	-0.722398	-0.931669	-0.643793	-1.59041	-1.02805	0	0	0	0	0	0	0	0	0	0	0
2542	TA3DL0183900	258613448	1	localised				AET3G0313400		99.62	99.47	1?	1	0	0	0	0	0	0	0	0	0	0	0	0	0	0	0	1.7604	1.7604	1.7604	1.7604	1.7604	0	0	0	0	0	0	0	0	0	0	0
569	TA3DL0184000	259252365	5	localised				AET3GNEW0000591		99.62	100	1	1	0.103333	0.05	0.0633333	0.0866667	0.03	0.256667	0.12	0.283333	0.116667	0.16	0	0	0	0	0	-0.646997	-0.605923	-0.685581	-0.583735	-0.639749	0	0	0	0	0	0	0	0	0	0	0
2543	TA3DL0184100	259303932	5	localised				AET3G0313500		99.89	99.93	1?	1	3.30667	1.87	5.33333	0.986667	12.4867	1.84667	1.97	2.22667	0	13.8433	1	1	1	0	1	2.66327	-0.587845	3.45533	3.49733	-0.625195	0	0	0	0	0	0	362	382	0	0	0
2544	TA3DL0184200	259316174	4	localised				AET3G0313600		99.58	99.61	1?	1	4.3	2.30667	4.23333	11.2033	8.21333	4.95333	2.3	3.12667	5.63	5.66667	1	1	1	1	1	-0.638077	1.76396	2.23249	3.24023	2.43287	0	0	0	0	0	0	0	1191	0	0	0
570	TA3DL0184300	259318461	5	localised				AET3GNEW0000592		99.79	99.75	1	1	7.18	3.58333	2.30667	6.08	4.60667	13.11	12.9367	7.31	5.99333	5.77333	1	1	1	1	1	-0.979856	-1.72729	-1.42758	1.78222	-0.686256	0	0	0	0	0	0	0	0	0	0	0
2545	TA3DL0184400	259325227	5	localised				AET3G0313630		99.74	99.87	1?	1	1.12	0.513333	0.98	2.44	3.32667	2.28667	0.84	7.13333	10.4767	10.2333	1	0	1	1	1	-0.88066	-0.690672	-2.33342	-1.89516	-1.47484	0	0	0	0	0	0	0	673	0	0	967
2546	TA3DL0184500	259404339	5	localised				AET3G0313700		99.82	99.87	1?	1	6.49	3.12	5.81667	1.19	3.94333	16.32	8.87333	20.3067	7.94333	13.8	1	1	1	1	1	-1.31357	-1.3613	-1.77555	-2.31976	-1.70071	0	0	0	0	0	0	0	435	0	0	563
2547	TA3DL0184600	259808706	4	localised	1	1		AET3G0313800		99.72	-	-	-	0	0	0	0.32	0.386667	2.58333	2.5	0.83	1.07667	6.34	1	1	0	1	1	-2.03552	-1.98818	-1.03954	-0.893679	-3.00686	0	0	0	0	0	0	0	440	0	0	0
2548	TA3DL0184700	259811613	5	localised				AET3G0313900		99.66	99.91	1	1	0	0	0	0	0	3.22	1.27667	0.616667	1.17333	1.88667	1	1	0	1	0	-2.39718	-1.29327	-0.918352	-1.23457	-1.63978	0	0	0	0	0	0	0	0	0	0	0
2549	TA3DL0184800	259923621	5	localised				AET3G0314000		99.93	99.96	1	1	1.70333	2.08667	3.09	15.1333	6.63667	6.04	5.33667	14.9267	29.22	15.7167	1	1	1	1	1	-1.47932	-1.16616	-2.21203	-1.06404	-1.24347	0	0	0	0	0	0	0	0	0	0	0
2550	TA3DL0184900	259928652	5	localised				AET3G0314100		100	100	1	1	0.15	0.16	3.87667	0	0.393333	1.56667	2.6	9.98	0.61	2.12	1	1	1	0	1	-1.26783	-1.76292	-1.27899	-0.914565	-1.272	0	0	0	0	0	0	0	845	0	0	0
2551	TA3DL0185000	259932647	5	localised				AET3G0314200		99.87	99.9	1?	1	0.836667	0.756667	0.843333	1.67333	0.836667	1.67667	0.766667	2.32	0.84	0.613333	1	0	1	1	0	-0.827852	-0.571286	-1.02311	2.55768	2.00409	0	0	0	0	0	0	0	0	0	0	0
2552	TA3DL0185100	260063981	5	localised				AET3G0314400		99.92	100	1?	1	2.08333	0.463333	8.83	11.4667	8.02333	2.08333	0.95	6.41667	6.06667	9.59667	1	0	1	1	1	1.7604	-0.756972	2.33322	3.10561	-0.6671	0	0	0	0	0	0	0	739	0	0	0
571	TA3DL0185200	260105725	5	localised				AET3GNEW0000593		99.94	99.93	1	1	0	0	0	0	0	0	0	0	0	0	0	0	0	0	0	1.7604	1.7604	1.7604	1.7604	1.7604	0	0	0	0	0	0	0	0	607	0	2427
2553	TA3DL0185400	260369252	5	localised				AET3G0314600		99.8	100	1	1	0	0.386667	0.703333	0.986667	0.0866667	3.27667	0.91	0.48	1.05333	2.15	1	0	0	1	1	-2.42937	-0.782438	2.02605	-0.587115	-1.64666	0	0	0	0	0	0	0	524	0	0	0
2554	TA3DL0185500	260789904	4	localised				AET3G0314700		99.92	99.91	1	1	0.0466667	0.753333	0	1.81667	0.436667	0	0.5	0	1.48	0.553333	0	0	0	1	0	1.84255	2.05771	1.7604	1.99938	-0.614182	0	0	0	0	0	0	0	0	0	0	0
2555	TA3DL0185600	260799411	4	localised				AET3G0314800		99.96	100	1	1	1.28333	0.886667	0.643333	8.48333	5.24333	0	0	0	17.89	0.593333	1	0	0	1	1	4.01958	3.32129	2.89292	-1.13151	6.89797	1	0	0	0	1	0	0	0	0	0	0
2556	TA3DL0185700	260995311	5	localised				AET3G0315000		100	100	1	1	0.886667	0.42	1.53	7.56667	1.98333	0.57	0.566667	1.26	7.61333	0.63	0	0	1	1	0	2.11547	-0.626725	1.97071	-0.571147	3.222	0	0	0	0	0	0	0	0	0	0	0
2557	TA3DL0185800	261068523	5	localised				AET3G0315200		100	100	1	1	12.4367	7.32333	8.42667	15.7067	13.26	6.8	4.45667	6.64	6.72333	4.86	1	1	1	1	1	3.03255	2.68523	2.17208	3.808	4.28384	0	0	0	0	1	0	0	345	0	0	0
2558	TA3DL0185900	261085027	3	localised				AET3G0315300		100	100	1?	1	0	0.59	0	0.02	0.0433333	0	1.42	0	2.55333	0.00333333	0	1	0	1	0	1.7604	-0.864583	1.7604	-1.9789	1.83058	0	0	0	0	0	0	0	0	0	0	0
2559	TA3DL0186000	261335475	4	localised				AET3G0315500		99.83	100	1?	1	0	0.31	0	0.0233333	0.04	0.01	5.35	0.09	206.257	0.22	0	1	0	1	0	-0.573733	-2.75354	-0.619177	-115.048	-0.66637	0	0	0	1	0	0	0	0	0	0	0
2560	TA3DL0186100	261410521	5	localised				AET3G0315600		99.97	99.97	1	1	5.20667	4.44333	3.03333	5.31667	3.89667	2.10333	2.12	3.23333	1.79667	3.52333	1	1	1	1	1	3.5208	3.0713	-0.596221	3.97611	1.90569	0	0	0	0	0	0	0	0	0	0	0
2561	TA3DL0186200	261571813	5	localised				AET3G0315800		99.91	99.92	1?	1	3.40333	2.52	1.74333	2.48	2.34	7.86667	11.02	1.49333	5.44333	10.8467	1	1	1	1	1	-1.14385	-1.93977	1.93691	-1.05177	-2.01483	0	0	0	0	0	0	0	0	0	0	0
2562	TA3DL0186300	261784765	4	localised				AET3G0315890		100	100	1?	1	2.57667	1.09333	8.62333	19.4567	9.37333	5.38667	7.45667	18.8233	7.6	20.1233	1	1	1	1	1	-1.01434	-2.29482	-1.17015	4.18743	-1.15673	0	0	0	1	0	0	0	1034	0	0	4453
2563	TA3DL0186400	261793827	3	localised	1			AET3G0315900		99.87	-	-	-	0.166667	0.07	0.0733333	0.186667	0.173333	0.663333	0.596667	1.69667	1.40667	2.06333	0	0	1	1	1	-0.809881	-0.847655	-1.42719	-1.15206	-1.48307	0	0	0	0	0	0	0	1421	0	0	0
2564	TA3DL0186500	261801690	5	localised				AET3G0315920		100	100	1	1	0.246667	0.0266667	15.52	17.4833	1.19333	0.346667	0.05	37.1767	14.3833	7.52667	0	0	1	1	1	-0.613618	-0.580963	-1.31273	2.11515	-2.20833	0	0	0	0	0	0	0	0	0	0	1467
572	TA3DL0186600	261803490	1	localised				AET3GNEW0000595		99.49	99.04	1	1	0	0.00666667	0	0	0	0	0.04	0	0	0	0	0	0	0	0	1.7604	-0.586862	1.7604	1.7604	1.7604	0	0	0	0	0	0	0	0	0	0	0
573	TA3DL0186700	261958409	3	localised	1			AET3GNEW0000596	1	100	-	-	-	0.286667	0	0.05	0	0.03	0.93	0.133333	5.07333	1.1	0.0733333	0	0	1	1	0	-0.852079	-0.643793	-3.28569	-1.19291	-0.591951	0	0	0	0	0	0	0	0	0	0	632
574	TA3DL0186800	261991533	2	localised			1	AET3GNEW0000597		99.13	99.16	1	1	0.213333	0.0766667	5.46333	3.20667	0.306667	0	0	0	0	0	0	0	1	1	0	2.13595	1.89536	11.3781	7.40542	2.30026	0	0	1	1	0	0	0	0	0	0	1896
2565	TA3DL0186900	262015376	4	localised				AET3G0316100		100	100	1	1	0	0.0333333	3.9	0.936667	0.703333	0	3.03333	3.48	2.81667	1.73667	0	1	1	1	0	1.7604	-2.21724	1.92544	-1.11948	-0.912664	0	0	0	0	0	0	464	1085	0	897	1417
2566	TA3DL0187000	262026518	5	localised				AET3G0316200		99.74	100	1	1	3.03667	1.74333	0.406667	2.07333	3.39333	12.0067	6.96333	4.89333	10.3	11.5267	1	1	1	1	1	-1.83034	-1.64894	-2.3799	-2.08861	-1.61968	0	0	0	0	0	0	0	0	0	0	0
575	TA3DL0187100	262034526	2	localised				AET3GNEW0000598		99.86	99.28	1	1	0	0	0	0	0	0	0	0	0	0	0	0	0	0	0	1.7604	1.7604	1.7604	1.7604	1.7604	0	0	0	0	0	0	0	0	0	1323	357
2567	TA3DL0187200	262186160	5	localised				AET3G0316600		99.9	99.93	1	1	4.86333	2.21333	1.02	3.74333	6.01667	6.54667	4.67	10.86	10.34	20.4867	1	1	1	1	1	-0.731138	-1.00234	-3.3352	-1.35806	-1.73951	0	0	0	0	0	0	0	0	0	0	0
2568	TA3DL0187300	262724067	3	localised				AET3G0316700		99.76	99.8	1?	1	0.733333	0.0766667	13.73	0.463333	0.35	2.14	0	23.86	2.33667	0.71	1	0	1	1	0	-1.02905	1.89536	-0.958709	-1.29526	-0.719533	0	0	0	0	0	0	0	1181	0	0	0
2569	TA3DL0187400	262881292	5	localised				AET3G0316800		99.93	99.93	1	1?	6.80667	7.27	5.99	13.03	7	7.41	5.09333	11.1067	9.74	10.2933	1	1	1	1	1	-0.611954	2.38925	-0.983866	2.29967	-0.801901	0	0	0	0	0	0	0	0	0	0	0
2570	TA3DL0187500	263063027	5	localised				AET3G0316900		100	100	1?	1	12.6233	3.89667	0.386667	5.8	5.53333	6.92667	2.49667	0.543333	4.95333	6.04667	1	1	0	1	1	3.02555	2.46523	-0.632232	2.01076	-0.612685	0	0	0	0	0	0	0	0	0	0	0
2571	TA3DL0187600	263069707	5	localised				AET3G0317000		100	100	1	1	0	0	0	0	0	14.1167	7.95333	2.13	32.61	22.2033	1	1	1	1	1	-8.58706	-5.08597	-1.778	-19.0923	-13.1807	1	1	0	1	1	0	0	901	0	0	0
2572	TA3DL0187700	263078458	5	localised				AET3G0317100		100	100	1	1	3.1	1.73333	1.13667	3.50333	2.93667	17.5633	8.7	10.43	17.1767	14.4067	1	1	1	1	1	-2.57194	-2.01589	-3.03877	-2.29281	-2.22315	0	0	0	0	0	0	0	0	0	0	0
2573	TA3DL0187800	263099102	5	localised				AET3G0317200		100	100	1	1	0	0	0	0	0	0	0	0	0	0	0	0	0	0	0	1.7604	1.7604	1.7604	1.7604	1.7604	0	0	0	0	0	0	0	0	0	0	0
576	TA3DL0187900	263428273	2	localised				AET3GNEW0000599		99.91	99.87	1	1	0	0	0	0	0	0	0	0	0	0	0	0	0	0	0	1.7604	1.7604	1.7604	1.7604	1.7604	0	0	0	0	0	0	0	0	0	822	1643
2574	TA3DL0188000	263479878	5	localised				AET3G0317400		99.93	100	1	1	0.696667	0	0	0.406667	0.466667	0	0.0833333	0	1.57333	1.90667	0	0	0	1	0	2.98681	-0.61539	1.7604	-1.03919	-1.12578	0	0	0	0	0	0	0	1794	0	0	0
577	TA3DL0188100	263519114	5	localised				AET3GNEW0000600		99.76	98.88	1	1	0.0333333	0.403333	0.00333333	0.0166667	0.0133333	0.26	0.1	0.3	7.70333	0.273333	0	0	0	1	0	-0.692658	2.24584	-0.736015	-4.8629	-0.713803	0	0	0	1	0	0	0	1011	0	0	2156
578	TA3DL0188200	263522319	5	localised				AET3GNEW0000601		99.96	99.94	1	1	2.04667	1.32333	1.84333	2.24333	2.4	5.55667	6.3	10.05	4.33667	10.3367	1	1	1	1	1	-1.22249	-1.78484	-2.20761	-0.934689	-1.89407	0	0	0	0	0	0	0	0	0	0	843
2575	TA3DL0188300	263566421	3	localised				AET3G0317500		100	100	1	1	0	0	0	0	0	0.09	0.00666667	202.843	1.74	9.98667	0	0	1	1	1	-0.619177	-0.57184	-115.794	-1.55646	-6.24101	0	0	1	0	1	0	0	0	0	0	0
2576	TA3DL0188400	264010469	5	localised				AET3G0317600		100	100	1	1	6.71667	0.7	29.5667	0.553333	3.03667	33.0167	0.76	280.97	1.47333	48.32	1	0	1	1	1	-2.50409	-0.588102	-5.24015	-0.904496	-6.94047	0	0	1	0	1	0	0	538	0	0	0
2577	TA3DL0188500	264020500	5	localised				AET3G0317700		99.95	100	1	1	5.01	0.853333	0.963333	2.46	2.61667	11.6167	3.63667	3.65333	7.18333	9.40667	1	1	1	1	1	-1.1925	-1.42115	-1.34635	-1.34352	-1.63453	0	0	0	0	0	0	0	235	0	0	0
2578	TA3DL0188600	264026098	5	localised				AET3G0317800		100	100	1	1	7.14	0.783333	0	2.40667	4.80333	19.2333	0.416667	0.01	10.06	16.87	1	0	0	1	1	-1.41199	2.21603	-0.573733	-1.84423	-1.74918	0	0	0	0	0	0	0	0	0	0	0
579	TA3DL0188700	264033171	3	localised				AET3GNEW0000602		99.96	99.93	1	1	0.3	0.386667	0	1.25	0.756667	0.24	0.0233333	0.02	0.313333	0.42	0	0	0	1	0	1.84558	2.38543	-0.579414	3.01591	2.17777	0	0	0	0	0	640	0	0	668	608	618
580	TA3DL0188800	264120205	1	localised				AET3GNEW0000603		100	100	1	1	0.0733333	0.133333	0.356667	0.196667	0.24	0.703333	0.41	1.11667	1.50333	0.976667	0	0	1	1	0	-0.901475	-0.706724	-0.886274	-1.18832	-0.905525	0	0	0	0	0	0	0	0	0	0	0
581	TA3DL0188900	264142531	1	localised				AET3GNEW0000604		99.87	99.9	0	1	0.12	0.0333333	0.01	0.163333	0.0866667	0.00333333	0.01	0.00666667	0	0.01	0	0	0	0	0	1.9651	1.80107	1.76623	2.04793	1.89403	0	0	0	0	0	0	0	0	0	0	0
582	TA3DL0189000	264144577	3	localised				AET3GNEW0000605		99.59	99.18	1	1	0.0966667	0.0733333	0.04	0	0	3.35667	2.98667	13.44	2.11667	5.83333	1	1	1	1	1	-2.25667	-2.10991	-7.88719	-1.77043	-3.88169	0	0	1	0	0	0	0	0	0	0	466
2579	TA3DL0189100	264207070	2	localised				AET3G0317900		?	?	?	0	0	0	0	0.02	0.02	0	0.00333333	0	0	0	0	0	0	0	0	1.7604	-0.569946	1.7604	1.79561	1.79561	0	0	0	0	0	0	0	0	0	0	0
583	TA3DL0189200	264281454	4	localised	1			AET3GNEW0000606	1	99.88	-	-	-	0.206667	0.17	0.336667	0.703333	0.306667	1.96	1.80667	3.9	4.08333	3.26333	1	1	1	1	1	-1.39346	-1.36268	-2.08239	-1.69526	-1.85342	0	0	0	0	0	0	0	0	0	0	2414
2580	TA3DL0189300	264331009	4	localised				AET3G0318000		99.89	99.75	1	1	0.793333	0.853333	0.39	1.07	0.763333	2.06333	2.95667	2.23	6.52333	1.99667	1	1	1	1	0	-0.970335	-1.21273	-1.32001	-2.06457	-0.965367	0	0	0	0	0	0	0	0	0	0	0
2581	TA3DL0189400	264333231	5	localised				AET3G0318100		100	100	1?	1	9.35667	1.46	69.0933	38.03	41.4867	6.7	10.5833	100.807	30.16	89.1033	1	1	1	1	1	2.36778	-2.67477	-0.825065	2.20502	-1.20469	0	0	0	0	0	0	0	0	0	0	0
2582	TA3DL0189500	264340709	5	localised				AET3G0318200		100	100	1	1	0	0	0	0	0	0	0.0133333	0.0166667	0	0.29	0	0	0	0	0	1.7604	-0.575627	-0.57752	1.7604	-0.732788	0	0	0	0	0	0	0	0	0	0	0
2583	TA3DL0189600	264348627	5	localised				AET3G0318300		99.84	100	1	1	8.19667	4.37333	2.09333	6.03333	6.68667	91	49.83	27.76	52.3933	61.46	1	1	1	1	1	-5.68259	-5.3736	-5.28142	-4.31235	-4.61586	1	1	1	1	1	0	0	0	0	0	0
2584	TA3DL0189700	264510938	5	localised				AET3G0318400		100	100	1	1	0.38	0.0666667	2.11333	0.186667	0.33	0.123333	0.163333	6.50333	0.39	0.353333	0	0	1	0	0	2.16263	-0.619532	-1.36904	-0.665388	-0.578019	0	0	0	0	0	0	0	0	0	0	0
584	TA3DL0189800	264729912	2	localised				AET3GNEW0000607		97.4	97.4	1	1	0	0	0	0	0	0	0	0	0	0	0	0	0	0	0	1.7604	1.7604	1.7604	1.7604	1.7604	0	0	0	0	0	0	0	0	0	400	1511
585	TA3DL0189900	264743288	2	localised				AET3GNEW0000608		98.04	98.04	1	1	0	0	0	0	0	0	0	0	0	0	0	0	0	0	0	1.7604	1.7604	1.7604	1.7604	1.7604	0	0	0	0	0	0	0	0	0	1874	1412
2585	TA3DL0190100	265043892	5	localised				AET3G0318800		99.56	99.8	1	1	63.43	39.6	36.27	59.9067	69.91	112.953	118.487	83.5333	105.57	97.31	1	1	1	1	1	-1.00468	-1.67179	-1.28842	-0.993937	-0.787551	0	0	0	0	0	0	0	650	0	0	0
2586	TA3DL0190200	265190103	5	localised				AET3G0318900		99.91	100	1	1	17.7467	9.2	12.97	33.03	30.0567	30.1833	13.8467	40.71	87.5767	76.9067	1	1	1	1	1	-0.944903	-0.826832	-1.69603	-1.47858	-1.42498	0	0	0	0	0	0	0	0	0	0	0
2587	TA3DL0190300	265209691	5	localised				AET3G0319300		99.92	99.94	1	1	26.8667	37.1767	6.61333	23.0133	37.87	50.2967	33.3733	17.6767	78.8133	45.28	1	1	1	1	1	-1.04567	1.95518	-1.39352	-1.88804	-0.676344	0	0	0	0	0	0	801	407	0	0	0
2588	TA3DL0190400	265214036	5	localised				AET3G0319400		100	100	1	1	2.31667	1.11667	1.21333	4.42333	3.31667	5.14333	1.98	5.22	8.28	5.79333	1	1	1	1	1	-1.05218	-0.799747	-1.59637	-0.972009	-0.89397	0	0	0	0	0	0	0	0	0	0	0
586	TA3DL0190500	266181331	4	localised				AET3GNEW0000609		99.85	99.57	1	1	0.0533333	0.0166667	0	0.226667	0.21	1.76667	0.48	0.886667	1.23333	1.03333	1	0	0	1	1	-1.49204	-0.826936	-1.07173	-1.03423	-0.954579	0	0	0	0	0	0	0	0	0	0	1354
2589	TA3DL0190600	266202151	5	localised				AET3G0319500		99.95	100	1	1	0.506667	0.45	0.976667	0.28	0.25	1.36	1.72333	1.90333	0.603333	0.613333	1	1	1	0	0	-0.889782	-1.06689	-0.834357	-0.711545	-0.733167	0	0	0	0	0	0	0	1291	0	0	0
2590	TA3DL0190700	266206426	5	localised				AET3G0319600		99.96	99.95	1	1	0	0.553333	0	0	0	0	10.16	0	0.00333333	0.0133333	0	1	0	0	0	1.7604	-4.0812	1.7604	-0.569946	-0.575627	0	1	0	0	0	0	0	0	0	0	0
2591	TA3DL0190900	266224933	5	localised				AET3G0319700		99.89	99.91	1	1	0.21	1.43	0.243333	0.923333	0.633333	0.03	0.533333	0.03	0.606667	0.496667	0	1	0	0	0	2.06804	2.78985	2.12501	2.10737	1.92115	0	0	0	0	0	0	0	0	0	0	0
2593	TA3DL0191100	267315190	5	localised				AET3G0320100		97	96.94	0	1	0	0	0	0	0	0	0	0	0	0	0	0	0	0	0	1.7604	1.7604	1.7604	1.7604	1.7604	0	0	0	0	0	0	0	0	0	0	0
2594	TA3DL0191200	267318839	4	localised				AET3G0320200		97.94	97.77	1	1	0	0	0	0.113333	0.02	0	0	0	0	0	0	0	0	0	0	1.7604	1.7604	1.7604	1.95991	1.79561	0	0	0	0	0	0	0	0	0	0	0
2592	TA3DL0191300	267332151	1	localised				AET3G0320000		?	?	1	?	0	0	0	0	0	0	0	0	0	0	0	0	0	0	0	1.7604	1.7604	1.7604	1.7604	1.7604	0	0	0	0	0	0	0	0	0	0	0
2595	TA3DL0191400	267335494	1	localised				AET3G0320300		?	?	1?	1?	0	0	0	0	0	0	0	0	0	0	0	0	0	0	0	1.7604	1.7604	1.7604	1.7604	1.7604	0	0	0	0	0	0	0	0	0	0	0
2596	TA3DL0191600	267367079	5	localised				AET3G0320500		92.84	96.01	1?	1	0	0	0.19	0.03	0.233333	1.49	0.826667	0.203333	0.966667	0.22	1	0	0	0	0	-1.41445	-1.03764	-0.574417	-1.08463	1.77964	0	0	0	0	0	0	0	0	0	0	0
2597	TA3DL0191800	267388454	4	localised				AET3G0320600		99.22	99.71	1?	1	0	0	0	0.243333	0	0	0	0	0.0866667	0	0	0	0	0	0	1.7604	1.7604	1.7604	2.0142	1.7604	0	0	0	0	0	0	0	0	0	0	0
2598	TA3DL0191900	267398773	4	localised				AET3G0320700		99.96	99.94	1	1	0	0	0	0	0.186667	0.123333	0.0366667	0	1.79	0.54	0	0	0	1	0	-0.638113	-0.588881	1.7604	-1.58487	-0.737192	0	0	0	0	0	0	0	0	0	0	0
2599	TA3DL0192000	267404615	4	localised				AET3G0320800		99.92	99.9	1?	1	0.0366667	0.0333333	0	0.0133333	0.07	0.756667	0.216667	0	0.186667	0.276667	0	0	0	0	0	-0.962585	-0.668836	1.7604	-0.66522	-0.67777	0	0	0	0	0	0	0	0	0	0	0
2600	TA3DL0192100	267454790	3	localised				AET3G0320900		99.9	100	1?	1?	0	0	0	0	0	0	0	0	0	0	0	0	0	0	0	1.7604	1.7604	1.7604	1.7604	1.7604	0	0	0	0	0	0	0	0	0	0	0
2601	TA3DL0192200	267505270	5	localised				AET3G0320980		99.76	100	1?	1	0.01	0	0.0833333	0.02	0.0133333	0.03	0.133333	1.48667	0.01	0	0	0	1	0	0	-0.579301	-0.643793	-1.3039	1.77783	1.78387	0	0	0	0	0	0	0	0	0	0	0
2602	TA3DL0192300	267510451	5	localised				AET3G0321000		100	100	1	1	0.0166667	0	8.06667	0	0	0.543333	0.203333	22.2833	0	0.0266667	0	0	1	0	0	-0.862323	-0.683557	-1.45877	1.7604	-0.583201	0	0	0	0	0	0	0	0	0	0	0
2603	TA3DL0192400	267609964	4	localised				AET3G0321100		99.96	99.96	1	1	0	0	0	0	0	0.783333	0	0.426667	0	0.656667	0	0	0	0	0	-1.01303	1.7604	-0.810422	1.7604	-0.941074	0	0	0	0	0	0	0	0	0	0	0
2604	TA3DL0192500	267729387	5	localised				AET3G0321200		99.83	100	1?	1	3.50667	0.326667	6.38667	0.206667	5.07667	0.71	0.303333	5.89	0.37	7.53667	1	0	1	0	1	4.63949	1.79192	1.8873	-0.644944	-0.798016	1	0	0	0	0	0	0	0	0	0	0
587	TA3DL0192600	267738686	4	localised				AET3GNEW0000610		99.96	99.91	1	1	0.00333333	0	0	0	0	0	0	0	0	0	0	0	0	0	0	1.76627	1.7604	1.7604	1.7604	1.7604	0	0	0	0	0	0	0	0	0	858	1945
588	TA3DL0192700	267742335	3	localised	1			AET3GNEW0000611	1	100	-	-	-	1.86333	1.15	0.403333	1.72	1.72667	0	0	0	0	0	1	1	0	1	1	5.04061	3.78486	2.47043	4.78829	4.80002	1	0	0	1	1	0	0	0	0	0	0
2605	TA3DL0192800	267744773	1	localised				AET3G0321300		100	100	1	?	0.00666667	0	0	0	0.0266667	0.173333	0.303333	0.0966667	0.00666667	0.21	0	0	0	0	0	-0.662101	-0.740362	-0.622964	-0.57184	-0.669491	0	0	0	0	0	0	0	0	0	0	0
589	TA3DL0192900	267975664	5	localised				AET3GNEW0000612		100	100	1	1	0.446667	0.156667	0	0	0.0833333	2.04667	0.86	0.0366667	0.293333	0.323333	1	0	0	0	0	-1.19631	-0.913468	-0.588881	-0.734682	-0.693898	0	0	0	0	0	0	0	0	0	0	0
590	TA3DL0193000	268018181	2	localised				AET3GNEW0000613		100	100	1	1	0	0	0	0	0	0	0	0	0	0	0	0	0	0	0	1.7604	1.7604	1.7604	1.7604	1.7604	0	0	0	0	0	0	0	0	0	0	3632
[truncated: 1,576 more rows]
